# Supplementary material for: Robust diagnosis of Ewing sarcoma by immunohistochemical detection of super-enhancer-driven EWSR1-ETS targets
Source: Oncotarget. 2017 Aug 4;9(2):1587–601. doi: 10.18632/oncotarget.20098 (PMC5788584; doi:10.18632/oncotarget.20098)
Supplement: Supplementary file 2 [file oncotarget-09-1587-s002.xlsx]

## Sheet: Suppl_Table_1
Supplementary Table 1
List of super-enhancers identified in A673 Ewing sarcoma cells
A673 Enhancers
Created from ROSE-results/macs2_A673_12KB_STITCHED_ENHANCER_REGION_MAP.txt
Ranked by A673.shGFP96.H3K27ac.sorted.bam
Using cutoff of 18019.7712 for Super-Enhancers
Created on Nov 08 2016
Enhancer_Rank	REGION_ID	POSITION			CONSTITUENT_SIZE	A673.shGFP96.H3K27ac.sorted.bam	A673.WCE.sorted.bam	INTENSITY	GENES	superenhancer?
		CHROMOSOME	START	STOP
1	133_macs2_A673.shGFP96.H3K27ac.WCE_peak_86235_lociStitched	7	115802248	116233261	266	480105	48532.1	431573	TES,LOC102724434,CAV2,CAV1	yes
2	148_macs2_A673.shGFP96.H3K27ac.WCE_peak_474_lociStitched	1	8403309	8797510	296	329552	40011.4	289541	RERE,SLC45A1	yes
3	57_macs2_A673.shGFP96.H3K27ac.WCE_peak_15466_lociStitched	11	33993071	34149226	114	252799	32167.9	220631	CAPRIN1,NAT10	yes
4	95_macs2_A673.shGFP96.H3K27ac.WCE_peak_91698_lociStitched	8	128806463	129032047	190	216245	25242.8	191002	MIR1204,PVT1,TMEM75,MIR1205	yes
5	69_macs2_A673.shGFP96.H3K27ac.WCE_peak_41936_lociStitched	18	3688738	3878496	138	211941	21518.6	190422	DLGAP1	yes
6	108_macs2_A673.shGFP96.H3K27ac.WCE_peak_37367_lociStitched	16	74459844	74661553	216	210524	20332.3	190191	GLG1,RFWD3	yes
7	52_macs2_A673.shGFP96.H3K27ac.WCE_peak_77894_lociStitched	6	26137268	26285526	104	182980	13965.9	169014	HIST1H1E,HIST1H2BD,HIST1H2BE,HIST1H4D,HIST1H3D,HIST1H2AD,HIST1H2BF,HIST1H4E,HIST1H2BG,HIST1H2AE,HIST1H3E,HIST1H1D,HIST1H4F,HIST1H4G,HIST1H3F,HIST1H2BH,HIST1H3G,HIST1H2BI,HIST1H4H	yes
8	116_macs2_A673.shGFP96.H3K27ac.WCE_peak_91181_lociStitched	8	118838613	119139152	232	178370	23772.6	154597	EXT1	yes
9	108_macs2_A673.shGFP96.H3K27ac.WCE_peak_94174_lociStitched	9	90075759	90328783	216	179040	25327.7	153712	DAPK1	yes
10	76_macs2_A673.shGFP96.H3K27ac.WCE_peak_95822_lociStitched	9	132643691	132836079	152	167089	18315.3	148774	FNBP1,GPR107,USP20	yes
11	75_macs2_A673.shGFP96.H3K27ac.WCE_peak_8318_lociStitched	1	214523565	214725516	150	165741	21608.8	144132	PTPN14	yes
12	71_macs2_A673.shGFP96.H3K27ac.WCE_peak_91927_lociStitched	8	131265109	131477045	142	170460	26661.5	143799	ASAP1-IT1,ASAP1	yes
13	81_macs2_A673.shGFP96.H3K27ac.WCE_peak_6117_lociStitched	1	157932110	158094517	162	157908	15883.4	142025	KIRREL	yes
14	123_macs2_A673.shGFP96.H3K27ac.WCE_peak_17626_lociStitched	11	83171308	83431861	246	177619	35617.6	142001	DLG2	yes
15	58_macs2_A673.shGFP96.H3K27ac.WCE_peak_2782_lociStitched	1	52251618	52432668	116	159487	19227.5	140259	NRDC,RAB3B,OSBPL9	yes
16	16_macs2_A673.shGFP96.H3K27ac.WCE_peak_87817_lociStitched	8	12724127	12784818	32	144766	6900.57	137866	KIAA1456	yes
17	66_macs2_A673.shGFP96.H3K27ac.WCE_peak_7140_lociStitched	1	183772889	183912576	132	151518	16203.7	135315	COLGALT2,RGL1	yes
18	60_macs2_A673.shGFP96.H3K27ac.WCE_peak_46838_lociStitched	19	49946545	50095097	120	142996	11839.6	131157	PIH1D1,ALDH16A1,FLT3LG,RPL13A,SNORD32A,SNORD33,SNORD34,SNORD35A,RPS11,FCGRT,RCN3,NOSIP,PRRG2,PRR12	yes
19	62_macs2_A673.shGFP96.H3K27ac.WCE_peak_3376_lociStitched	1	65289754	65435656	124	146033	16005.4	130028	RAVER2	yes
20	33_macs2_A673.shGFP96.H3K27ac.WCE_peak_41921_lociStitched	18	3575963	3672923	66	138837	9453.6	129383	DLGAP1	yes
21	33_macs2_A673.shGFP96.H3K27ac.WCE_peak_95084_lociStitched	9	118346903	118458225	66	141201	12345.6	128855	LOC101928775	yes
22	18_macs2_A673.shGFP96.H3K27ac.WCE_peak_60984_lociStitched	3	8299041	8366128	36	135811	7647.92	128163	LMCD1-AS1	yes
23	31_macs2_A673.shGFP96.H3K27ac.WCE_peak_2124_lociStitched	1	38455357	38539898	62	134141	7946.85	126194	FHL3,UTP11,POU3F1,SF3A3	yes
24	23_macs2_A673.shGFP96.H3K27ac.WCE_peak_25746_lociStitched	13	33739212	33810581	46	128243	8407.27	119836	STARD13	yes
25	40_macs2_A673.shGFP96.H3K27ac.WCE_peak_40017_lociStitched	17	47047557	47148428	80	128237	9290.22	118947	IGF2BP1	yes
26	34_macs2_A673.shGFP96.H3K27ac.WCE_peak_54522_lociStitched	2	223892183	223996942	68	129095	11733	117362	KCNE4	yes
27	52_macs2_A673.shGFP96.H3K27ac.WCE_peak_4759_lociStitched	1	107681577	107820719	104	133729	16446.6	117283	NTNG1	yes
28	25_macs2_A673.shGFP96.H3K27ac.WCE_peak_61622_lociStitched	3	34242493	34338631	50	127171	11228.9	115942	PDCD6IP	yes
29	30_macs2_A673.shGFP96.H3K27ac.WCE_peak_35745_lociStitched	16	23838210	23938608	60	125498	10069.9	115428	PRKCB	yes
30	37_macs2_A673.shGFP96.H3K27ac.WCE_peak_11780_lociStitched	10	63726182	63855169	74	129825	14523.9	115301	ARID5B	yes
31	30_macs2_A673.shGFP96.H3K27ac.WCE_peak_52739_lociStitched	2	177502694	177579667	60	119324	9544.65	109779	LINC01117	yes
32	12_macs2_A673.shGFP96.H3K27ac.WCE_peak_51399_lociStitched	2	134246380	134302307	24	115903	6750.39	109153	NCKAP5	yes
33	6_macs2_A673.shGFP96.H3K27ac.WCE_peak_31188_lociStitched	14	97676252	97705149	12	111147	3545.66	107601	LOC101929241	yes
34	28_macs2_A673.shGFP96.H3K27ac.WCE_peak_5177_lociStitched	1	116890083	116961005	56	115851	8382.98	107468	ATP1A1,ATP1A1-AS1	yes
35	58_macs2_A673.shGFP96.H3K27ac.WCE_peak_92641_lociStitched	9	4567936	4740564	116	124896	17452.7	107444	SPATA6L,PLPP6,CDC37L1-AS1,CDC37L1,AK3,SLC1A1	yes
36	66_macs2_A673.shGFP96.H3K27ac.WCE_peak_19347_lociStitched	11	122954737	123098193	132	120905	15837.5	105067	CLMP	yes
37	20_macs2_A673.shGFP96.H3K27ac.WCE_peak_80312_lociStitched	6	102331852	102403286	40	112051	8264.91	103786	GRIK2	yes
38	63_macs2_A673.shGFP96.H3K27ac.WCE_peak_54607_lociStitched	2	224507095	224681240	126	121362	17849.9	103512	AP1S3	yes
39	22_macs2_A673.shGFP96.H3K27ac.WCE_peak_96364_lociStitched	GL000220.1	93989	157468	44	402400	299075	103325	NA	yes
40	48_macs2_A673.shGFP96.H3K27ac.WCE_peak_64895_lociStitched	3	149246438	149380312	96	114743	13387.4	101356	WWTR1	yes
41	24_macs2_A673.shGFP96.H3K27ac.WCE_peak_57682_lociStitched	20	52501607	52580016	48	107483	7966.35	99516.7	BCAS1	yes
42	24_macs2_A673.shGFP96.H3K27ac.WCE_peak_10551_lociStitched	10	24609819	24684657	48	106083	7992.7	98090.2	KIAA1217	yes
43	63_macs2_A673.shGFP96.H3K27ac.WCE_peak_189_lociStitched	1	2120171	2250850	126	105445	8807.76	96637.1	LOC105378592,SKI,FAAP20	yes
44	54_macs2_A673.shGFP96.H3K27ac.WCE_peak_72306_lociStitched	5	16841809	16957798	108	107719	11297.3	96421.7	MYO10	yes
45	14_macs2_A673.shGFP96.H3K27ac.WCE_peak_18331_lociStitched	11	102782797	102820987	28	100142	5021.98	95119.8	MMP13	yes
46	36_macs2_A673.shGFP96.H3K27ac.WCE_peak_36473_lociStitched	16	53065742	53211655	72	108267	13175.9	95091.5	CHD9	yes
47	62_macs2_A673.shGFP96.H3K27ac.WCE_peak_13961_lociStitched	10	120957352	121104156	124	106433	12449	93983.9	GRK5	yes
48	12_macs2_A673.shGFP96.H3K27ac.WCE_peak_88920_lociStitched	8	37549449	37605342	24	95364.6	5119.8	90244.8	ZNF703,LOC102723701,ERLIN2,LOC728024	yes
49	33_macs2_A673.shGFP96.H3K27ac.WCE_peak_88459_lociStitched	8	27013301	27089093	66	98234	8799.45	89434.6	STMN4	yes
50	24_macs2_A673.shGFP96.H3K27ac.WCE_peak_7270_lociStitched	1	185615847	185670998	48	95764.2	6739.45	89024.7	GS1-204I12.4	yes
51	36_macs2_A673.shGFP96.H3K27ac.WCE_peak_7816_lociStitched	1	201418460	201528646	72	99288.6	10357.5	88931.1	PHLDA3,CSRP1,NAV1	yes
52	22_macs2_A673.shGFP96.H3K27ac.WCE_peak_7800_lociStitched	1	201264332	201331156	44	94469.1	6214.63	88254.5	TNNT2,PKP1	yes
53	19_macs2_A673.shGFP96.H3K27ac.WCE_peak_47888_lociStitched	2	16820699	16875141	38	93471.5	6266.27	87205.2	FAM49A	yes
54	34_macs2_A673.shGFP96.H3K27ac.WCE_peak_5416_lociStitched	1	144983483	145100405	68	117331	30423.1	86908.1	PDE4DIP	yes
55	68_macs2_A673.shGFP96.H3K27ac.WCE_peak_87851_lociStitched	8	12797724	12908734	136	98821.1	12233.3	86587.8	KIAA1456	yes
56	17_macs2_A673.shGFP96.H3K27ac.WCE_peak_41531_lociStitched	17	79359465	79420022	34	89612.2	4160.27	85452	MIR4740,MIR3186	yes
57	45_macs2_A673.shGFP96.H3K27ac.WCE_peak_22538_lociStitched	12	66246887	66357645	90	96437	12393.8	84043.2	HMGA2	yes
58	46_macs2_A673.shGFP96.H3K27ac.WCE_peak_12853_lociStitched	10	90630268	90762790	92	97430.2	13888.3	83541.9	STAMBPL1,ACTA2-AS1,ACTA2,FAS,FAS-AS1	yes
59	27_macs2_A673.shGFP96.H3K27ac.WCE_peak_44846_lociStitched	19	11185540	11276090	54	90468.5	7569.98	82898.5	LDLR,MIR6886,SPC24,KANK2	yes
60	55_macs2_A673.shGFP96.H3K27ac.WCE_peak_20233_lociStitched	12	12301725	12447456	110	97290	14908.3	82381.7	LRP6	yes
61	41_macs2_A673.shGFP96.H3K27ac.WCE_peak_1660_lociStitched	1	29209142	29321883	82	93169.2	11105	82064.2	EPB41	yes
62	34_macs2_A673.shGFP96.H3K27ac.WCE_peak_68170_lociStitched	4	40182476	40266791	68	89921.9	7984.63	81937.3	RHOH,N4BP2	yes
63	26_macs2_A673.shGFP96.H3K27ac.WCE_peak_10810_lociStitched	10	29699215	29784599	52	90191.1	8410.32	81780.8	SVIL,SVIL-AS1	yes
64	14_macs2_A673.shGFP96.H3K27ac.WCE_peak_36690_lociStitched	16	57869459	57905929	28	84993.3	3537.59	81455.7	KIFC3	yes
65	25_macs2_A673.shGFP96.H3K27ac.WCE_peak_60652_lociStitched	22	46431410	46507976	50	87499.6	6087	81412.6	LINC00899,PRR34,PRR34-AS1,MIRLET7BHG,MIR3619	yes
66	36_macs2_A673.shGFP96.H3K27ac.WCE_peak_59933_lociStitched	22	36719819	36806595	72	87747.9	7028.86	80719	MYH9	yes
67	36_macs2_A673.shGFP96.H3K27ac.WCE_peak_16310_lociStitched	11	61601990	61692334	72	87986	7670.21	80315.8	FADS3,MIR6746,RAB3IL1,FADS2	yes
68	20_macs2_A673.shGFP96.H3K27ac.WCE_peak_66734_lociStitched	3	194868684	194944414	40	87195.5	7050.46	80145.1	XXYLT1	yes
69	34_macs2_A673.shGFP96.H3K27ac.WCE_peak_96491_lociStitched	X	2614297	2669980	68	84760.7	5189.66	79571	XG,CD99	yes
70	49_macs2_A673.shGFP96.H3K27ac.WCE_peak_6447_lociStitched	1	162560780	162703009	98	93871.1	15375	78496.2	DDR2,UAP1	yes
71	30_macs2_A673.shGFP96.H3K27ac.WCE_peak_12011_lociStitched	10	69543533	69623277	60	85884.3	7575.68	78308.6	DNAJC12	yes
72	19_macs2_A673.shGFP96.H3K27ac.WCE_peak_44992_lociStitched	19	13227376	13298495	38	82782.5	5405.04	77377.5	NACC1,STX10,IER2,TRMT1	yes
73	36_macs2_A673.shGFP96.H3K27ac.WCE_peak_43294_lociStitched	18	56578433	56692111	72	88930.3	11890.7	77039.6	ZNF532	yes
74	53_macs2_A673.shGFP96.H3K27ac.WCE_peak_7295_lociStitched	1	185686155	185850578	106	96730.1	19780.1	76950	HMCN1	yes
75	24_macs2_A673.shGFP96.H3K27ac.WCE_peak_43460_lociStitched	18	60987025	61053298	48	83676.3	6899.02	76777.3	KDSR	yes
76	47_macs2_A673.shGFP96.H3K27ac.WCE_peak_39141_lociStitched	17	27941747	28071324	94	89732.1	13035.4	76696.6	CORO6,SSH2,ANKRD13B	yes
77	58_macs2_A673.shGFP96.H3K27ac.WCE_peak_21673_lociStitched	12	50890669	51036128	116	90330	14211.3	76118.7	DIP2B	yes
78	17_macs2_A673.shGFP96.H3K27ac.WCE_peak_18613_lociStitched	11	110216704	110252135	34	79599.3	4513.91	75085.4	LOC105369486	yes
79	30_macs2_A673.shGFP96.H3K27ac.WCE_peak_70693_lociStitched	4	147356722	147442851	60	84122.2	9586.16	74536	SLC10A7	yes
80	22_macs2_A673.shGFP96.H3K27ac.WCE_peak_24364_lociStitched	12	111843062	111905880	44	79816.6	5477.73	74338.8	ATXN2,SH2B3	yes
81	47_macs2_A673.shGFP96.H3K27ac.WCE_peak_27577_lociStitched	13	98573448	98685493	94	84504.3	10834.8	73669.6	IPO5	yes
82	37_macs2_A673.shGFP96.H3K27ac.WCE_peak_84992_lociStitched	7	83646967	83792241	74	89009.4	15617	73392.4	SEMA3A	yes
83	35_macs2_A673.shGFP96.H3K27ac.WCE_peak_48864_lociStitched	2	42161003	42287790	70	84706.4	11372.8	73333.6	C2orf91,PKDCC	yes
84	28_macs2_A673.shGFP96.H3K27ac.WCE_peak_56172_lociStitched	20	19187290	19265647	56	80739.1	7577.12	73161.9	SLC24A3,LOC100130264	yes
85	25_macs2_A673.shGFP96.H3K27ac.WCE_peak_55910_lociStitched	20	10447266	10539608	50	82396.8	9437.35	72959.4	SLX4IP	yes
86	14_macs2_A673.shGFP96.H3K27ac.WCE_peak_34532_lociStitched	15	97580105	97636632	28	79002.1	6336.68	72665.5	SPATA8	yes
87	17_macs2_A673.shGFP96.H3K27ac.WCE_peak_16710_lociStitched	11	65238012	65293282	34	78433.7	5924.94	72508.7	MALAT1,SCYL1	yes
88	27_macs2_A673.shGFP96.H3K27ac.WCE_peak_3053_lociStitched	1	60269405	60355677	54	82329.4	9929.91	72399.5	HOOK1	yes
89	20_macs2_A673.shGFP96.H3K27ac.WCE_peak_17843_lociStitched	11	86624483	86669639	40	75564.1	5486.45	70077.6	FZD4,LOC100506368,PRSS23	yes
90	5_macs2_A673.shGFP96.H3K27ac.WCE_peak_87558_lociStitched	8	6104795	6122962	10	72030.3	2041.97	69988.4	LOC100287015	yes
91	11_macs2_A673.shGFP96.H3K27ac.WCE_peak_91549_lociStitched	8	127820935	127849942	22	73619.8	3944.95	69674.8	PCAT1	yes
92	46_macs2_A673.shGFP96.H3K27ac.WCE_peak_52156_lociStitched	2	161124922	161289734	92	86410.9	16744.9	69666	RBMS1,MIR4785,LOC100505984	yes
93	28_macs2_A673.shGFP96.H3K27ac.WCE_peak_16557_lociStitched	11	63949486	64052496	56	78287.6	8848.56	69439	STIP1,FERMT3,TRPT1,NUDT22,DNAJC4,VEGFB,FKBP2,PPP1R14B,PLCB3,GPR137,BAD	yes
94	37_macs2_A673.shGFP96.H3K27ac.WCE_peak_52358_lociStitched	2	166419339	166509909	74	79438.9	10859.3	68579.6	CSRNP3	yes
95	21_macs2_A673.shGFP96.H3K27ac.WCE_peak_22777_lociStitched	12	72233925	72301685	42	74895.1	7772.07	67123.1	TBC1D15	yes
96	33_macs2_A673.shGFP96.H3K27ac.WCE_peak_61898_lociStitched	3	44956334	45039340	66	71210.8	4341.21	66869.6	ZDHHC3,EXOSC7	yes
97	25_macs2_A673.shGFP96.H3K27ac.WCE_peak_32833_lociStitched	15	57371674	57467623	50	77171.8	10592.8	66579	TCF12	yes
98	24_macs2_A673.shGFP96.H3K27ac.WCE_peak_24699_lociStitched	12	120663102	120740280	48	72508.7	6089.34	66419.4	RNU4-2,SIRT4,RNU4-1,PXN	yes
99	9_macs2_A673.shGFP96.H3K27ac.WCE_peak_17053_lociStitched	11	69061107	69086093	18	69048.8	2980.83	66068	MYEOV	yes
100	24_macs2_A673.shGFP96.H3K27ac.WCE_peak_86725_lociStitched	7	130697301	130776169	48	74096.5	8107.63	65988.9	LINC-PINT	yes
101	22_macs2_A673.shGFP96.H3K27ac.WCE_peak_30515_lociStitched	14	75697231	75770020	44	72032	6703.87	65328.1	FOS,LINC01220	yes
102	24_macs2_A673.shGFP96.H3K27ac.WCE_peak_25094_lociStitched	12	127715964	127791576	48	72519.5	7220.95	65298.5	LOC101927616	yes
103	26_macs2_A673.shGFP96.H3K27ac.WCE_peak_60128_lociStitched	22	39150124	39204804	52	69738.9	4489.23	65249.6	DNAL4,SUN2	yes
104	46_macs2_A673.shGFP96.H3K27ac.WCE_peak_62037_lociStitched	3	47620041	47748824	92	72015.5	7198.97	64816.5	SMARCC1,CSPG5	yes
105	34_macs2_A673.shGFP96.H3K27ac.WCE_peak_28394_lociStitched	14	22969803	23068099	68	74842.6	10291.6	64551	TRAJ28,TRAC,LOC105370400,DAD1,ABHD4	yes
106	45_macs2_A673.shGFP96.H3K27ac.WCE_peak_7654_lociStitched	1	198804071	198906933	90	76529.3	12014.3	64515	MIR181B1,MIR181A1	yes
107	18_macs2_A673.shGFP96.H3K27ac.WCE_peak_83782_lociStitched	7	34075524	34130305	36	70952.4	6513.46	64438.9	BMPER	yes
108	26_macs2_A673.shGFP96.H3K27ac.WCE_peak_51900_lociStitched	2	152134037	152193971	52	70392.5	6269.1	64123.4	NMI	yes
109	31_macs2_A673.shGFP96.H3K27ac.WCE_peak_61481_lociStitched	3	30638668	30746962	62	75275.2	11858.2	63417	TGFBR2	yes
110	25_macs2_A673.shGFP96.H3K27ac.WCE_peak_22038_lociStitched	12	54968613	55033692	50	68873.1	5668.38	63204.7	PPP1R1A,GLYCAM1,LACRT,PDE1B	yes
111	11_macs2_A673.shGFP96.H3K27ac.WCE_peak_18861_lociStitched	11	113982200	114037587	22	69532.8	6347.35	63185.5	ZBTB16	yes
112	6_macs2_A673.shGFP96.H3K27ac.WCE_peak_94032_lociStitched	9	89133867	89164090	12	66339.5	3279.2	63060.3	ZCCHC6	yes
113	18_macs2_A673.shGFP96.H3K27ac.WCE_peak_91572_lociStitched	8	127881642	127948974	36	71210.3	8288.57	62921.8	PCAT1	yes
114	9_macs2_A673.shGFP96.H3K27ac.WCE_peak_25412_lociStitched	13	25731992	25761321	18	65471.1	3176.33	62294.8	AMER2,LINC00463	yes
115	17_macs2_A673.shGFP96.H3K27ac.WCE_peak_77849_lociStitched	6	26007820	26066541	34	68051.8	5807.51	62244.3	HIST1H1A,HIST1H3A,HIST1H4A,HIST1H4B,HIST1H3B,HIST1H2AB,HIST1H2BB,HIST1H3C,HIST1H1C	yes
116	7_macs2_A673.shGFP96.H3K27ac.WCE_peak_80895_lociStitched	6	123529274	123548085	14	64867.9	2633.54	62234.3	TRDN	yes
117	21_macs2_A673.shGFP96.H3K27ac.WCE_peak_25616_lociStitched	13	30969568	31039855	42	68937.5	6902.18	62035.3	HMGB1	yes
118	23_macs2_A673.shGFP96.H3K27ac.WCE_peak_42936_lociStitched	18	49861354	49937188	46	70525.6	8591.99	61933.6	DCC	yes
119	24_macs2_A673.shGFP96.H3K27ac.WCE_peak_6366_lociStitched	1	162238401	162298558	48	68121.8	6629.3	61492.5	NOS1AP	yes
120	52_macs2_A673.shGFP96.H3K27ac.WCE_peak_72390_lociStitched	5	17167910	17282869	104	72941.5	11633.9	61307.6	BASP1,LOC285696	yes
121	4_macs2_A673.shGFP96.H3K27ac.WCE_peak_35154_lociStitched	16	8618168	8636465	8	63349.7	2060.24	61289.5	METTL22	yes
122	9_macs2_A673.shGFP96.H3K27ac.WCE_peak_23402_lociStitched	12	89747232	89787617	18	65645.8	4381.77	61264	DUSP6	yes
123	55_macs2_A673.shGFP96.H3K27ac.WCE_peak_31488_lociStitched	14	103037527	103177776	110	74219.8	13099.3	61120.5	RCOR1,LOC105370681	yes
124	34_macs2_A673.shGFP96.H3K27ac.WCE_peak_57428_lociStitched	20	49327519	49416061	68	69142.4	8331.8	60810.6	PARD6B,BCAS4	yes
125	31_macs2_A673.shGFP96.H3K27ac.WCE_peak_40845_lociStitched	17	65331805	65437552	62	70660.1	10109.4	60550.7	PSMD12,PITPNC1	yes
126	20_macs2_A673.shGFP96.H3K27ac.WCE_peak_48441_lociStitched	2	30338115	30388411	40	65983.3	5447.06	60536.3	YPEL5	yes
127	18_macs2_A673.shGFP96.H3K27ac.WCE_peak_6388_lociStitched	1	162317031	162374632	36	65987.7	5489.38	60498.3	C1orf111,C1orf226,SH2D1B,NOS1AP	yes
128	22_macs2_A673.shGFP96.H3K27ac.WCE_peak_41857_lociStitched	18	3247650	3305979	44	66839.2	6480.35	60358.8	LOC104968399,MYL12B,MYL12A	yes
129	13_macs2_A673.shGFP96.H3K27ac.WCE_peak_7768_lociStitched	1	201210783	201249974	26	64304.6	3973.97	60330.6	PKP1	yes
130	39_macs2_A673.shGFP96.H3K27ac.WCE_peak_12384_lociStitched	10	75753239	75849095	78	69428.5	9604.77	59823.7	VCL	yes
131	4_macs2_A673.shGFP96.H3K27ac.WCE_peak_31176_lociStitched	14	97522615	97543693	8	62066.3	2386.03	59680.2	VRK1	yes
132	32_macs2_A673.shGFP96.H3K27ac.WCE_peak_10583_lociStitched	10	24704615	24808720	64	70520.7	11076.8	59444	KIAA1217	yes
133	24_macs2_A673.shGFP96.H3K27ac.WCE_peak_43984_lociStitched	19	1194506	1275664	48	64829	5518.74	59310.3	STK11,CBARP,ATP5D,MIDN,CIRBP-AS1,CIRBP,C19orf24	yes
134	24_macs2_A673.shGFP96.H3K27ac.WCE_peak_44386_lociStitched	19	5074513	5156462	48	64403.7	5211.96	59191.8	KDM4B	yes
135	36_macs2_A673.shGFP96.H3K27ac.WCE_peak_51676_lociStitched	2	145188542	145282417	72	69486.3	10298.1	59188.2	ZEB2-AS1,ZEB2	yes
136	16_macs2_A673.shGFP96.H3K27ac.WCE_peak_45040_lociStitched	19	13937455	13976871	32	61973.8	2837.95	59135.8	LOC284454,MIR24-2,MIR27A,MIR23A,ZSWIM4	yes
137	40_macs2_A673.shGFP96.H3K27ac.WCE_peak_1064_lociStitched	1	18924443	19020184	80	66434.7	7314.61	59120.1	PAX7	yes
138	12_macs2_A673.shGFP96.H3K27ac.WCE_peak_27748_lociStitched	13	100601992	100648038	24	63198.1	4130.33	59067.8	ZIC5,ZIC2,LINC00554	yes
139	28_macs2_A673.shGFP96.H3K27ac.WCE_peak_40473_lociStitched	17	57861448	57932918	56	65766.7	7032.65	58734	MIR21,VMP1	yes
140	9_macs2_A673.shGFP96.H3K27ac.WCE_peak_32352_lociStitched	15	45197331	45215765	18	60387.9	2118.07	58269.9	C15orf43	yes
141	31_macs2_A673.shGFP96.H3K27ac.WCE_peak_32038_lociStitched	15	40320824	40401629	62	65039.9	6924.99	58115	SRP14,SRP14-AS1,BMF,EIF2AK4	yes
142	26_macs2_A673.shGFP96.H3K27ac.WCE_peak_20050_lociStitched	12	6999977	7088372	52	65120.6	7027.4	58093.2	LRRC23,ENO2,ATN1,C12orf57,RNU7-1,PTPN6,MIR141,PHB2,SCARNA12,LPCAT3	yes
143	37_macs2_A673.shGFP96.H3K27ac.WCE_peak_62386_lociStitched	3	58202775	58292130	74	63272.3	5316.62	57955.7	ABHD6,RPP14	yes
144	13_macs2_A673.shGFP96.H3K27ac.WCE_peak_72755_lociStitched	5	36028485	36074159	26	62824.6	4946.49	57878.1	UGT3A2	yes
145	23_macs2_A673.shGFP96.H3K27ac.WCE_peak_75519_lociStitched	5	140855693	140908921	46	62330	4593.58	57736.4	PCDHGC4,PCDHGC5,DIAPH1,PCDHGA1,PCDHGA2,PCDHGA3,PCDHGB1,PCDHGA4,PCDHGB2,PCDHGA5,PCDHGB3,PCDHGA6,PCDHGA7,PCDHGB4,PCDHGA8,PCDHGB5,PCDHGA9,PCDHGB6,PCDHGA10,PCDHGB7,PCDHGA11,PCDHGA12,PCDHGC3	yes
146	21_macs2_A673.shGFP96.H3K27ac.WCE_peak_88398_lociStitched	8	26428539	26468887	42	61466.1	3841.13	57625	DPYSL2	yes
147	9_macs2_A673.shGFP96.H3K27ac.WCE_peak_7535_lociStitched	1	192478963	192519246	18	62176.8	4600.32	57576.5	RGS1	yes
148	9_macs2_A673.shGFP96.H3K27ac.WCE_peak_14255_lociStitched	10	131087052	131108332	18	60016	2591.9	57424.1	MGMT	yes
149	15_macs2_A673.shGFP96.H3K27ac.WCE_peak_20979_lociStitched	12	31855304	31921014	30	63423.3	6045.32	57378	AMN1	yes
150	61_macs2_A673.shGFP96.H3K27ac.WCE_peak_64080_lociStitched	3	124449501	124620080	122	72513.1	15198.6	57314.5	MIR544B,ITGB5,UMPS	yes
151	36_macs2_A673.shGFP96.H3K27ac.WCE_peak_11013_lociStitched	10	32572428	32676202	72	68428.6	11155.7	57272.9	EPC1	yes
152	20_macs2_A673.shGFP96.H3K27ac.WCE_peak_26047_lociStitched	13	39915456	39992819	40	65859.1	8595.03	57264.1	LHFP	yes
153	41_macs2_A673.shGFP96.H3K27ac.WCE_peak_83209_lociStitched	7	18531443	18631350	82	67237.4	10040.7	57196.8	HDAC9	yes
154	6_macs2_A673.shGFP96.H3K27ac.WCE_peak_88966_lociStitched	8	37811990	37834193	12	58986.7	2144.81	56841.9	ADRB3	yes
155	23_macs2_A673.shGFP96.H3K27ac.WCE_peak_78712_lociStitched	6	40501025	40553830	46	61523.1	4789.41	56733.7	LRFN2	yes
156	28_macs2_A673.shGFP96.H3K27ac.WCE_peak_36057_lociStitched	16	28148566	28223858	56	63448.6	6934.39	56514.2	XPO6	yes
157	21_macs2_A673.shGFP96.H3K27ac.WCE_peak_31429_lociStitched	14	102967176	103021847	42	59968.6	3914.44	56054.2	ANKRD9,MIR4309,LOC105370681,TECPR2	yes
158	18_macs2_A673.shGFP96.H3K27ac.WCE_peak_2043_lociStitched	1	36831528	36872552	36	59251	3425.5	55825.5	LSM10,STK40	yes
159	29_macs2_A673.shGFP96.H3K27ac.WCE_peak_18125_lociStitched	11	95922001	96011583	58	67930	12183.2	55746.9	MAML2	yes
160	23_macs2_A673.shGFP96.H3K27ac.WCE_peak_45917_lociStitched	19	39137910	39189729	46	59944.2	4264.7	55679.5	ACTN4	yes
161	13_macs2_A673.shGFP96.H3K27ac.WCE_peak_25675_lociStitched	13	31560398	31600695	26	59490.5	4098.2	55392.3	TEX26	yes
162	23_macs2_A673.shGFP96.H3K27ac.WCE_peak_3752_lociStitched	1	78055904	78152407	46	65467.6	10123.2	55344.5	ZZZ3	yes
163	25_macs2_A673.shGFP96.H3K27ac.WCE_peak_56944_lociStitched	20	42538062	42616070	50	62110	7067.52	55042.4	TOX2	yes
164	48_macs2_A673.shGFP96.H3K27ac.WCE_peak_13441_lociStitched	10	105517308	105630800	96	64088.9	9090.71	54998.2	OBFC1,SH3PXD2A	yes
165	17_macs2_A673.shGFP96.H3K27ac.WCE_peak_71804_lociStitched	4	185256591	185305061	34	59933.2	5128.13	54805	LOC728175,LOC102723766	yes
166	18_macs2_A673.shGFP96.H3K27ac.WCE_peak_4465_lociStitched	1	97428211	97483381	36	60521.5	5814.92	54706.6	DPYD	yes
167	8_macs2_A673.shGFP96.H3K27ac.WCE_peak_55433_lociStitched	2	242740197	242763718	16	55994.1	1312.47	54681.6	NEU4,GAL3ST2	yes
168	22_macs2_A673.shGFP96.H3K27ac.WCE_peak_39018_lociStitched	17	27220390	27313319	44	62940.8	8261.39	54679.4	DHRS13,PHF12,LOC101927018,SEZ6,FLOT2	yes
169	21_macs2_A673.shGFP96.H3K27ac.WCE_peak_10132_lociStitched	10	17230531	17281103	42	60221.1	5578.09	54643	VIM-AS1,VIM,TRDMT1	yes
170	32_macs2_A673.shGFP96.H3K27ac.WCE_peak_88809_lociStitched	8	32406534	32491388	64	63962.9	9333.94	54629	NRG1	yes
171	20_macs2_A673.shGFP96.H3K27ac.WCE_peak_3981_lociStitched	1	85777695	85850481	40	62741.5	8173.87	54567.7	DDAH1	yes
172	25_macs2_A673.shGFP96.H3K27ac.WCE_peak_35913_lociStitched	16	24962002	25033627	50	61275.2	6897.49	54377.7	ARHGAP17	yes
173	30_macs2_A673.shGFP96.H3K27ac.WCE_peak_4197_lociStitched	1	90278424	90394902	60	67172.9	12964	54208.9	LRRC8D	yes
174	23_macs2_A673.shGFP96.H3K27ac.WCE_peak_5448_lociStitched	1	145382583	145484358	46	63996.1	9800.93	54195.2	LIX1L,POLR3GL,ANKRD34A,TXNIP,HFE2,RNVU1-6	yes
175	28_macs2_A673.shGFP96.H3K27ac.WCE_peak_56449_lociStitched	20	30235942	30327174	56	61627.2	7754.72	53872.5	BCL2L1,ABALON,TPX2	yes
176	7_macs2_A673.shGFP96.H3K27ac.WCE_peak_87526_lociStitched	8	2124396	2150293	14	56300.1	2496.47	53803.6	MYOM2	yes
177	15_macs2_A673.shGFP96.H3K27ac.WCE_peak_56372_lociStitched	20	24609875	24643365	30	56701.9	3064.34	53637.6	SYNDIG1	yes
178	29_macs2_A673.shGFP96.H3K27ac.WCE_peak_85829_lociStitched	7	105279521	105360189	58	60678.5	7276.25	53402.2	ATXN7L1	yes
179	7_macs2_A673.shGFP96.H3K27ac.WCE_peak_82508_lociStitched	6	168558641	168596209	14	57249.9	3963.42	53286.5	LOC105378137	yes
180	30_macs2_A673.shGFP96.H3K27ac.WCE_peak_30309_lociStitched	14	72114370	72219656	60	64066.5	10865.5	53201	SIPA1L1	yes
181	30_macs2_A673.shGFP96.H3K27ac.WCE_peak_68983_lociStitched	4	87881593	87967090	60	57872.9	5146.92	52726	AFF1	yes
182	13_macs2_A673.shGFP96.H3K27ac.WCE_peak_87517_lociStitched	8	2023116	2056336	26	55653.5	3019.7	52633.8	MYOM2	yes
183	50_macs2_A673.shGFP96.H3K27ac.WCE_peak_57165_lociStitched	20	47237334	47381022	100	64142.3	11854.3	52288.1	PREX1	yes
184	5_macs2_A673.shGFP96.H3K27ac.WCE_peak_61584_lociStitched	3	33953808	33982589	10	55567.5	3419.18	52148.3	PDCD6IP	yes
185	15_macs2_A673.shGFP96.H3K27ac.WCE_peak_48259_lociStitched	2	27403284	27451537	30	56359.5	4468.23	51891.3	SLC5A6,ATRAID,CAD	yes
186	20_macs2_A673.shGFP96.H3K27ac.WCE_peak_38465_lociStitched	17	8057358	8129813	40	57993	6231.13	51761.9	VAMP2,TMEM107,SNORD118,BORCS6,AURKB,LINC00324,CTC1,PER1	yes
187	48_macs2_A673.shGFP96.H3K27ac.WCE_peak_26290_lociStitched	13	46518538	46636844	96	65044.6	13356.7	51687.9	ZC3H13,CPB2-AS1,CPB2	yes
188	20_macs2_A673.shGFP96.H3K27ac.WCE_peak_32970_lociStitched	15	60635791	60685380	40	56357.9	4859.72	51498.2	ANXA2	yes
189	13_macs2_A673.shGFP96.H3K27ac.WCE_peak_77785_lociStitched	6	24357855	24403525	26	55498.2	4315.81	51182.4	MRS2,DCDC2,KAAG1	yes
190	8_macs2_A673.shGFP96.H3K27ac.WCE_peak_81234_lociStitched	6	131677105	131708660	16	54669	3603.58	51065.5	AKAP7	yes
191	25_macs2_A673.shGFP96.H3K27ac.WCE_peak_89959_lociStitched	8	72819197	72929118	50	62797.9	11761.5	51036.3	MSC-AS1	yes
192	25_macs2_A673.shGFP96.H3K27ac.WCE_peak_93799_lociStitched	9	75731312	75799773	50	58102.9	7085.71	51017.1	ANXA1	yes
193	36_macs2_A673.shGFP96.H3K27ac.WCE_peak_18933_lociStitched	11	116817408	116915943	72	62343.1	11558.2	50784.9	SIK3	yes
194	8_macs2_A673.shGFP96.H3K27ac.WCE_peak_14621_lociStitched	11	6399784	6418140	16	52232	1453.8	50778.2	SMPD1,APBB1	yes
195	5_macs2_A673.shGFP96.H3K27ac.WCE_peak_17097_lociStitched	11	69429850	69453431	10	53356.7	2636.36	50720.4	CCND1	yes
196	5_macs2_A673.shGFP96.H3K27ac.WCE_peak_46141_lociStitched	19	42233534	42257646	10	52952.4	2442.55	50509.8	CEACAM5	yes
197	12_macs2_A673.shGFP96.H3K27ac.WCE_peak_53473_lociStitched	2	197933784	197972420	24	54867	4396.78	50470.2	ANKRD44	yes
198	34_macs2_A673.shGFP96.H3K27ac.WCE_peak_32807_lociStitched	15	57179666	57281896	68	61787.8	11368	50419.8	TCF12,LOC145783	yes
199	22_macs2_A673.shGFP96.H3K27ac.WCE_peak_24634_lociStitched	12	118728094	118815619	44	59035.6	8638.72	50396.9	SUDS3,TAOK3	yes
200	45_macs2_A673.shGFP96.H3K27ac.WCE_peak_9818_lociStitched	10	11552949	11653419	90	60563.3	10278.1	50285.2	USP6NL	yes
201	37_macs2_A673.shGFP96.H3K27ac.WCE_peak_75433_lociStitched	5	139620879	139727095	74	59311	9389.49	49921.5	PFDN1,HBEGF,CYSTM1	yes
202	45_macs2_A673.shGFP96.H3K27ac.WCE_peak_55103_lociStitched	2	234259991	234359183	90	58116.6	8411.48	49705.1	DGKD	yes
203	23_macs2_A673.shGFP96.H3K27ac.WCE_peak_26600_lociStitched	13	52157797	52222072	46	56491.3	6793.87	49697.4	WDFY2	yes
204	18_macs2_A673.shGFP96.H3K27ac.WCE_peak_58331_lociStitched	21	30517898	30589992	36	57408.5	7721.27	49687.2	LINC00189,MAP3K7CL	yes
205	18_macs2_A673.shGFP96.H3K27ac.WCE_peak_12170_lociStitched	10	71794507	71847943	36	55044.4	5690.93	49353.5	H2AFY2	yes
206	9_macs2_A673.shGFP96.H3K27ac.WCE_peak_64182_lociStitched	3	125970923	126009860	18	53145.1	3889.81	49255.3	ALDH1L1-AS2	yes
207	17_macs2_A673.shGFP96.H3K27ac.WCE_peak_70351_lociStitched	4	139107541	139180209	34	56295.9	7048.8	49247.1	SLC7A11	yes
208	32_macs2_A673.shGFP96.H3K27ac.WCE_peak_3118_lociStitched	1	61541780	61637533	64	60018	10829.7	49188.3	NFIA	yes
209	6_macs2_A673.shGFP96.H3K27ac.WCE_peak_28030_lociStitched	13	110299325	110322296	12	51792.7	2676.12	49116.6	LINC00676	yes
210	30_macs2_A673.shGFP96.H3K27ac.WCE_peak_58265_lociStitched	21	27842160	27945187	60	59961.7	10900.3	49061.5	CYYR1	yes
211	14_macs2_A673.shGFP96.H3K27ac.WCE_peak_22196_lociStitched	12	57457964	57505372	28	52964.2	3949.09	49015.1	NAB2,STAT6,NEMP1	yes
212	15_macs2_A673.shGFP96.H3K27ac.WCE_peak_17755_lociStitched	11	83459489	83496888	30	54299.6	5325.62	48974	DLG2	yes
213	10_macs2_A673.shGFP96.H3K27ac.WCE_peak_5586_lociStitched	1	149803713	149833226	20	51774.7	3249.38	48525.3	HIST2H4A,HIST2H3C,HIST2H2AA3,HIST2H2BC,HIST2H2AA4,HIST2H3A	yes
214	29_macs2_A673.shGFP96.H3K27ac.WCE_peak_57623_lociStitched	20	52196389	52294376	58	57116.6	8828.63	48288	LOC105372672,ZNF217	yes
215	8_macs2_A673.shGFP96.H3K27ac.WCE_peak_65209_lociStitched	3	156312114	156346510	16	51955.2	3731.97	48223.2	SSR3	yes
216	33_macs2_A673.shGFP96.H3K27ac.WCE_peak_30022_lociStitched	14	67695265	67785935	66	57049.6	9003.53	48046	MPP5,FAM71D	yes
217	18_macs2_A673.shGFP96.H3K27ac.WCE_peak_45221_lociStitched	19	16174191	16225962	36	52154.1	4162.39	47991.7	TPM4,RAB8A	yes
218	9_macs2_A673.shGFP96.H3K27ac.WCE_peak_1746_lociStitched	1	30714872	30748218	18	50922.7	3167.87	47754.8	LOC101929406	yes
219	14_macs2_A673.shGFP96.H3K27ac.WCE_peak_38583_lociStitched	17	11415670	11455383	28	51896.9	4185.75	47711.2	SHISA6	yes
220	26_macs2_A673.shGFP96.H3K27ac.WCE_peak_24091_lociStitched	12	109047417	109128112	52	55978.1	8319.65	47658.5	CORO1C	yes
221	39_macs2_A673.shGFP96.H3K27ac.WCE_peak_77446_lociStitched	6	16668794	16799978	78	60620.1	13328.3	47291.8	LOC101928433,ATXN1	yes
222	31_macs2_A673.shGFP96.H3K27ac.WCE_peak_34122_lociStitched	15	85497507	85590682	62	56501.3	9261.59	47239.7	PDE8A,SLC28A1	yes
223	13_macs2_A673.shGFP96.H3K27ac.WCE_peak_49953_lociStitched	2	72730399	72761999	26	50471.5	3286.4	47185.1	EXOC6B	yes
224	7_macs2_A673.shGFP96.H3K27ac.WCE_peak_64046_lociStitched	3	124418816	124435292	14	48742.6	1685.49	47057.1	KALRN	yes
225	11_macs2_A673.shGFP96.H3K27ac.WCE_peak_71158_lociStitched	4	160687309	160715920	22	50246.6	3298.85	46947.8	RAPGEF2	yes
226	27_macs2_A673.shGFP96.H3K27ac.WCE_peak_67284_lociStitched	4	7820387	7917127	54	55848	9112.91	46735.1	AFAP1	yes
227	13_macs2_A673.shGFP96.H3K27ac.WCE_peak_72816_lociStitched	5	37544200	37579139	26	50382	4028.47	46353.6	WDR70	yes
228	7_macs2_A673.shGFP96.H3K27ac.WCE_peak_96580_lociStitched	X	5644104	5673988	14	49607.4	3257.36	46350.1	NLGN4X	yes
229	16_macs2_A673.shGFP96.H3K27ac.WCE_peak_9076_lociStitched	1	234631075	234689697	32	51821.8	5686.33	46135.5	LINC01354	yes
230	20_macs2_A673.shGFP96.H3K27ac.WCE_peak_5899_lociStitched	1	154928490	154989703	40	50635.4	4633.82	46001.6	PYGO2,LOC101928120,SHC1,CKS1B,MIR4258,FLAD1,LENEP,ZBTB7B,PBXIP1	yes
231	14_macs2_A673.shGFP96.H3K27ac.WCE_peak_65708_lociStitched	3	176757792	176792166	28	49938.5	3997.7	45940.9	TBL1XR1	yes
232	7_macs2_A673.shGFP96.H3K27ac.WCE_peak_30584_lociStitched	14	77489720	77519349	14	48413.8	2628.09	45785.7	IRF2BPL,LOC283575	yes
233	27_macs2_A673.shGFP96.H3K27ac.WCE_peak_8437_lociStitched	1	218593994	218674448	54	53872	8125.85	45746.1	TGFB2-OT1,TGFB2	yes
234	27_macs2_A673.shGFP96.H3K27ac.WCE_peak_92178_lociStitched	8	141582560	141656743	54	52551.2	6988.04	45563.2	AGO2	yes
235	10_macs2_A673.shGFP96.H3K27ac.WCE_peak_49626_lociStitched	2	65944679	65990358	20	50543.8	4992.71	45551.1	LOC101927533	yes
236	17_macs2_A673.shGFP96.H3K27ac.WCE_peak_47300_lociStitched	19	59050028	59118942	34	51844	6326.31	45517.7	TRIM28,MIR6807,CHMP2A,UBE2M,MZF1-AS1,MZF1,CENPBD1P1	yes
237	34_macs2_A673.shGFP96.H3K27ac.WCE_peak_16025_lociStitched	11	47509864	47607833	68	63503.5	18016.5	45487	PTPMT1,KBTBD4,NDUFS3,CELF1	yes
238	17_macs2_A673.shGFP96.H3K27ac.WCE_peak_16380_lociStitched	11	62306523	62344592	34	49539.2	4183.78	45355.4	EEF1G,MIR6747,TUT1,AHNAK	yes
239	50_macs2_A673.shGFP96.H3K27ac.WCE_peak_35226_lociStitched	16	9162128	9292988	100	56754	11463.3	45290.6	C16orf72	yes
240	27_macs2_A673.shGFP96.H3K27ac.WCE_peak_92235_lociStitched	8	141929109	142015697	54	55537.5	10312.6	45224.9	PTK2	yes
241	16_macs2_A673.shGFP96.H3K27ac.WCE_peak_28343_lociStitched	14	22172071	22216891	32	50283.6	5122.93	45160.6	TRAV5	yes
242	15_macs2_A673.shGFP96.H3K27ac.WCE_peak_67545_lociStitched	4	16629465	16696008	30	52143.1	7013.63	45129.5	LDB2	yes
243	8_macs2_A673.shGFP96.H3K27ac.WCE_peak_98189_lociStitched	X	78337249	78363956	16	47936.4	2969.82	44966.6	GPR174	yes
244	38_macs2_A673.shGFP96.H3K27ac.WCE_peak_90228_lociStitched	8	81660132	81764191	76	53236.6	8470.4	44766.2	ZNF704	yes
245	17_macs2_A673.shGFP96.H3K27ac.WCE_peak_58586_lociStitched	21	37842933	37877084	34	47702.1	3094.08	44608	CLDN14	yes
246	41_macs2_A673.shGFP96.H3K27ac.WCE_peak_31226_lociStitched	14	99645263	99741378	82	53199.7	8688.8	44510.9	BCL11B	yes
247	10_macs2_A673.shGFP96.H3K27ac.WCE_peak_28140_lociStitched	13	112720121	112758497	20	47628.5	3181.37	44447.1	LINC00403	yes
248	13_macs2_A673.shGFP96.H3K27ac.WCE_peak_57224_lociStitched	20	47486932	47523150	26	48198.9	3766.67	44432.2	ARFGEF2	yes
249	2_macs2_A673.shGFP96.H3K27ac.WCE_peak_42166_lociStitched	18	10454195	10463065	4	45484.5	1071.5	44413	APCDD1	yes
250	15_macs2_A673.shGFP96.H3K27ac.WCE_peak_73940_lociStitched	5	75975073	76034686	30	50593.6	6342.82	44250.7	F2R,IQGAP2	yes
251	30_macs2_A673.shGFP96.H3K27ac.WCE_peak_37806_lociStitched	16	87856618	87908521	60	48072.6	3835.63	44236.9	SLC7A5,MIR6775	yes
252	29_macs2_A673.shGFP96.H3K27ac.WCE_peak_26373_lociStitched	13	46912850	46965362	58	49361.3	5193.44	44167.8	KIAA0226L	yes
253	20_macs2_A673.shGFP96.H3K27ac.WCE_peak_43052_lociStitched	18	52968185	53031911	40	51350.4	7449.57	43900.8	TCF4	yes
254	17_macs2_A673.shGFP96.H3K27ac.WCE_peak_1298_lociStitched	1	23851150	23924539	34	50330.2	6480.25	43849.9	ID3,E2F2	yes
255	11_macs2_A673.shGFP96.H3K27ac.WCE_peak_27770_lociStitched	13	100942648	100962619	22	46204.9	2510.35	43694.6	PCCA	yes
256	12_macs2_A673.shGFP96.H3K27ac.WCE_peak_26837_lociStitched	13	60648311	60683229	24	47624.7	3959.7	43665	DIAPH3	yes
257	22_macs2_A673.shGFP96.H3K27ac.WCE_peak_6031_lociStitched	1	156043670	156099886	44	48520	4862.68	43657.3	LMNA,MEX3A	yes
258	14_macs2_A673.shGFP96.H3K27ac.WCE_peak_34476_lociStitched	15	96865530	96903932	28	47434.2	3809.48	43624.7	NR2F2,MIR1469,NR2F2-AS1	yes
259	19_macs2_A673.shGFP96.H3K27ac.WCE_peak_10886_lociStitched	10	30343983	30400366	38	49160.3	5587.56	43572.8	KIAA1462	yes
260	10_macs2_A673.shGFP96.H3K27ac.WCE_peak_16352_lociStitched	11	61709607	61746508	20	47399.3	3852.46	43546.9	BEST1,FTH1,RAB3IL1	yes
261	29_macs2_A673.shGFP96.H3K27ac.WCE_peak_28463_lociStitched	14	23464600	23547389	58	50757.9	7244.04	43513.9	PSMB5,PSMB11,CDH24,ACIN1,C14orf93	yes
262	11_macs2_A673.shGFP96.H3K27ac.WCE_peak_46148_lociStitched	19	42364046	42411219	22	46479.6	3174.74	43304.8	MIR6797,CD79A,ARHGEF1,RPS19	yes
263	17_macs2_A673.shGFP96.H3K27ac.WCE_peak_53013_lociStitched	2	183772291	183819784	34	48922.5	5627.92	43294.6	NCKAP1	yes
264	25_macs2_A673.shGFP96.H3K27ac.WCE_peak_16926_lociStitched	11	67001954	67070418	50	49561.1	6271.3	43289.8	ADRBK1,ANKRD13D,KDM2A	yes
265	28_macs2_A673.shGFP96.H3K27ac.WCE_peak_93549_lociStitched	9	37981487	38079752	56	51628.4	8470.44	43158	SHB	yes
266	28_macs2_A673.shGFP96.H3K27ac.WCE_peak_12723_lociStitched	10	88599783	88659088	56	49187.6	6120.28	43067.3	BMPR1A	yes
267	13_macs2_A673.shGFP96.H3K27ac.WCE_peak_26236_lociStitched	13	45889793	45923461	26	46192.5	3309.56	42882.9	TPT1,SNORA31,TPT1-AS1	yes
268	19_macs2_A673.shGFP96.H3K27ac.WCE_peak_16141_lociStitched	11	57529460	57567978	38	47384.8	4525.86	42859	CTNND1	yes
269	21_macs2_A673.shGFP96.H3K27ac.WCE_peak_72496_lociStitched	5	21876974	21931839	42	48248.3	5442.61	42805.7	CDH12	yes
270	30_macs2_A673.shGFP96.H3K27ac.WCE_peak_66475_lociStitched	3	190255290	190327786	60	50870.4	8134.05	42736.4	IL1RAP	yes
271	14_macs2_A673.shGFP96.H3K27ac.WCE_peak_65754_lociStitched	3	177053708	177078110	28	45312.1	2598.81	42713.3	LINC00501	yes
272	22_macs2_A673.shGFP96.H3K27ac.WCE_peak_13533_lociStitched	10	108260657	108342289	44	51289.4	8677.48	42611.9	SORCS1	yes
273	12_macs2_A673.shGFP96.H3K27ac.WCE_peak_90272_lociStitched	8	81777573	81806319	24	44774.8	2299.68	42475.1	ZNF704	yes
274	27_macs2_A673.shGFP96.H3K27ac.WCE_peak_47620_lociStitched	2	9319689	9414691	54	51073.1	8740.18	42332.9	ASAP2	yes
275	17_macs2_A673.shGFP96.H3K27ac.WCE_peak_30205_lociStitched	14	71345993	71401440	34	47906.2	5589.06	42317.2	PCNX1	yes
276	10_macs2_A673.shGFP96.H3K27ac.WCE_peak_56187_lociStitched	20	19281764	19307454	20	45147.6	2882.42	42265.2	SLC24A3	yes
277	15_macs2_A673.shGFP96.H3K27ac.WCE_peak_85954_lociStitched	7	107922095	107978873	30	48431.6	6194.48	42237.2	NRCAM	yes
278	15_macs2_A673.shGFP96.H3K27ac.WCE_peak_88925_lociStitched	8	37619804	37679678	30	47264.5	5083.3	42181.2	PROSC,ADGRA2	yes
279	7_macs2_A673.shGFP96.H3K27ac.WCE_peak_53965_lociStitched	2	213757379	213777179	14	44595.5	2433.42	42162.1	LOC102725079	yes
280	20_macs2_A673.shGFP96.H3K27ac.WCE_peak_35422_lociStitched	16	15099838	15155943	40	48889.9	6833.59	42056.3	PDXDC1	yes
281	22_macs2_A673.shGFP96.H3K27ac.WCE_peak_85151_lociStitched	7	90331374	90417380	44	51749.8	9761.68	41988.1	CDK14	yes
282	24_macs2_A673.shGFP96.H3K27ac.WCE_peak_18250_lociStitched	11	101982717	102068758	48	52734.5	10763.7	41970.8	YAP1	yes
283	23_macs2_A673.shGFP96.H3K27ac.WCE_peak_34391_lociStitched	15	93412492	93482917	46	49241.2	7387.58	41853.6	LINC01578,CHD2,MIR3175	yes
284	27_macs2_A673.shGFP96.H3K27ac.WCE_peak_58971_lociStitched	21	46281642	46344809	54	46636.2	4788.06	41848.1	ITGB2,ITGB2-AS1,PTTG1IP	yes
285	21_macs2_A673.shGFP96.H3K27ac.WCE_peak_46186_lociStitched	19	42722364	42806710	42	47621.8	5878.92	41742.8	ZNF526,GSK3A,ERF,CIC,PAFAH1B3,PRR19,DEDD2	yes
286	15_macs2_A673.shGFP96.H3K27ac.WCE_peak_79835_lociStitched	6	84065259	84101426	30	45584.9	3887.95	41696.9	ME1	yes
287	9_macs2_A673.shGFP96.H3K27ac.WCE_peak_38149_lociStitched	17	2286316	2320902	18	44259.7	2600.87	41658.8	MNT,METTL16	yes
288	37_macs2_A673.shGFP96.H3K27ac.WCE_peak_12721_lociStitched	10	88507122	88583966	74	49241.6	7584.5	41657.1	BMPR1A	yes
289	17_macs2_A673.shGFP96.H3K27ac.WCE_peak_21608_lociStitched	12	50560873	50618200	34	46704.3	5274.08	41430.2	LIMA1,CERS5	yes
290	17_macs2_A673.shGFP96.H3K27ac.WCE_peak_43338_lociStitched	18	56847597	56916860	34	48283.2	6960.93	41322.3	GRP	yes
291	11_macs2_A673.shGFP96.H3K27ac.WCE_peak_78015_lociStitched	6	27776180	27805787	22	44114.4	2951.82	41162.6	HIST1H3H,HIST1H2AJ,HIST1H2BM,HIST1H4J,HIST1H4K,HIST1H2AK,HIST1H2AI	yes
292	7_macs2_A673.shGFP96.H3K27ac.WCE_peak_14237_lociStitched	10	130820116	130841324	14	43202.8	2281.98	40920.8	MGMT	yes
293	13_macs2_A673.shGFP96.H3K27ac.WCE_peak_2278_lociStitched	1	40828417	40869987	26	45207.4	4323.28	40884.1	SMAP2	yes
294	16_macs2_A673.shGFP96.H3K27ac.WCE_peak_9856_lociStitched	10	11836361	11874273	32	44410.1	3597.85	40812.3	PROSER2	yes
295	24_macs2_A673.shGFP96.H3K27ac.WCE_peak_46769_lociStitched	19	49692821	49736335	48	44536.6	3759.61	40777	TRPM4	yes
296	8_macs2_A673.shGFP96.H3K27ac.WCE_peak_10394_lociStitched	10	21805577	21824417	16	42618	1936.75	40681.2	MLLT10,SKIDA1	yes
297	16_macs2_A673.shGFP96.H3K27ac.WCE_peak_3402_lociStitched	1	65464541	65511648	32	45543	4932.1	40610.9	LINC01359	yes
298	10_macs2_A673.shGFP96.H3K27ac.WCE_peak_12898_lociStitched	10	91087819	91116726	20	43453	2925.39	40527.6	IFIT3	yes
299	8_macs2_A673.shGFP96.H3K27ac.WCE_peak_33905_lociStitched	15	78025729	78042518	16	41895.3	1603.35	40291.9	LINGO1	yes
300	10_macs2_A673.shGFP96.H3K27ac.WCE_peak_63786_lociStitched	3	115543820	115564409	20	42363.9	2390.38	39973.5	LSAMP	yes
301	18_macs2_A673.shGFP96.H3K27ac.WCE_peak_89065_lociStitched	8	38853904	38899995	36	44897.2	4950.17	39947.1	ADAM9,TM2D2	yes
302	17_macs2_A673.shGFP96.H3K27ac.WCE_peak_11962_lociStitched	10	65425751	65480713	34	45887.8	5974.37	39913.4	REEP3	yes
303	9_macs2_A673.shGFP96.H3K27ac.WCE_peak_96500_lociStitched	X	2701918	2735601	18	42689.8	2863.05	39826.8	XG	yes
304	11_macs2_A673.shGFP96.H3K27ac.WCE_peak_13584_lociStitched	10	110938077	110967383	22	43153.1	3343.81	39809.3	XPNPEP1	yes
305	16_macs2_A673.shGFP96.H3K27ac.WCE_peak_10679_lociStitched	10	26954741	27004636	32	44137.1	4500.53	39636.6	PDSS1	yes
306	23_macs2_A673.shGFP96.H3K27ac.WCE_peak_78147_lociStitched	6	30689016	30761655	46	45798.9	6196.11	39602.8	FLOT1,LOC105379695,IER3,TUBB	yes
307	12_macs2_A673.shGFP96.H3K27ac.WCE_peak_67097_lociStitched	4	3109915	3141741	24	42567.3	3115.77	39451.5	HTT	yes
308	12_macs2_A673.shGFP96.H3K27ac.WCE_peak_16450_lociStitched	11	62598409	62630685	24	43088.5	3685.92	39402.5	WDR74,SNHG1,SNORD22,SNORD30,SNORD28,SNORD27,SNORD26,SNORD25,SLC3A2,STX5	yes
309	9_macs2_A673.shGFP96.H3K27ac.WCE_peak_76720_lociStitched	6	2839454	2861703	18	41289.7	1977.94	39311.8	MIR4645,SERPINB9P1,SERPINB1	yes
310	15_macs2_A673.shGFP96.H3K27ac.WCE_peak_59735_lociStitched	22	30805313	30841595	30	42591.4	3279.89	39311.5	MTFP1,SEC14L2	yes
311	25_macs2_A673.shGFP96.H3K27ac.WCE_peak_43199_lociStitched	18	55393524	55448094	50	44447.3	5140.49	39306.8	ATP8B1	yes
312	14_macs2_A673.shGFP96.H3K27ac.WCE_peak_89742_lociStitched	8	67419734	67473375	28	43781.8	4575.58	39206.2	C8orf46	yes
313	11_macs2_A673.shGFP96.H3K27ac.WCE_peak_26767_lociStitched	13	60240436	60279432	22	43640.4	4453.34	39187.1	DIAPH3	yes
314	21_macs2_A673.shGFP96.H3K27ac.WCE_peak_49673_lociStitched	2	66649321	66723001	42	47258.4	8104.8	39153.6	MEIS1,MEIS1-AS2	yes
315	12_macs2_A673.shGFP96.H3K27ac.WCE_peak_89419_lociStitched	8	56279681	56322845	24	44018.6	4920.7	39098	XKR4	yes
316	16_macs2_A673.shGFP96.H3K27ac.WCE_peak_95131_lociStitched	9	118611579	118646927	32	43336.6	4361.94	38974.7	LINC00474	yes
317	31_macs2_A673.shGFP96.H3K27ac.WCE_peak_87911_lociStitched	8	12934186	13016531	62	46739	7831.01	38908	DLC1	yes
318	12_macs2_A673.shGFP96.H3K27ac.WCE_peak_92385_lociStitched	8	145002561	145037451	24	42293.7	3405.26	38888.4	PLEC	yes
319	8_macs2_A673.shGFP96.H3K27ac.WCE_peak_45995_lociStitched	19	40443629	40476631	16	42176.6	3316.7	38859.9	PSMC4	yes
320	16_macs2_A673.shGFP96.H3K27ac.WCE_peak_57478_lociStitched	20	50253200	50277498	32	40925.1	2128.5	38796.6	ATP9A	yes
321	7_macs2_A673.shGFP96.H3K27ac.WCE_peak_30576_lociStitched	14	77413451	77430760	14	40227.8	1500.69	38727.2	IRF2BPL	yes
322	39_macs2_A673.shGFP96.H3K27ac.WCE_peak_24233_lociStitched	12	110704786	110792146	78	47183.1	8570.02	38613.1	ATP2A2	yes
323	26_macs2_A673.shGFP96.H3K27ac.WCE_peak_86704_lociStitched	7	130613997	130681550	52	45861.7	7295.72	38566	LINC-PINT	yes
324	3_macs2_A673.shGFP96.H3K27ac.WCE_peak_42143_lociStitched	18	10058236	10070969	6	39802.1	1241.47	38560.6	VAPA	yes
325	6_macs2_A673.shGFP96.H3K27ac.WCE_peak_60731_lociStitched	22	49264489	49280256	12	40057.6	1519.94	38537.7	MIR4535	yes
326	27_macs2_A673.shGFP96.H3K27ac.WCE_peak_1373_lociStitched	1	25048976	25133427	54	46566.3	8090.41	38475.9	CLIC4	yes
327	6_macs2_A673.shGFP96.H3K27ac.WCE_peak_1626_lociStitched	1	28827553	28848836	12	40739.9	2298.56	38441.4	SNHG3,RCC1	yes
328	11_macs2_A673.shGFP96.H3K27ac.WCE_peak_16794_lociStitched	11	65872099	65904196	22	42092	3697.57	38394.4	PACS1	yes
329	24_macs2_A673.shGFP96.H3K27ac.WCE_peak_52529_lociStitched	2	172517727	172597566	48	46618	8359.14	38258.8	DYNC1I2	yes
330	12_macs2_A673.shGFP96.H3K27ac.WCE_peak_49882_lociStitched	2	70313697	70369507	24	42622.1	4526.19	38095.9	PCBP1,LOC100133985,PCBP1-AS1	yes
331	24_macs2_A673.shGFP96.H3K27ac.WCE_peak_17130_lociStitched	11	70101687	70193676	48	46905.2	8821.75	38083.4	PPFIA1,MIR548K	yes
332	26_macs2_A673.shGFP96.H3K27ac.WCE_peak_29037_lociStitched	14	42069637	42148371	52	46083	8015.12	38067.9	LRFN5	yes
333	31_macs2_A673.shGFP96.H3K27ac.WCE_peak_21958_lociStitched	12	54348772	54427091	62	44117.1	6148.04	37969.1	HOTAIR,HOXC11,HOXC-AS3,HOXC10,MIR196A2,HOXC-AS2,HOXC-AS1,HOXC9,HOXC8,HOXC6,HOXC5,HOXC4,HOXC12	yes
334	24_macs2_A673.shGFP96.H3K27ac.WCE_peak_57882_lociStitched	20	61383985	61477978	48	43960.5	6062.55	37898	LINC00659,MRGBP,OGFR-AS1,OGFR,COL9A3,TCFL5,DPH3P1,NTSR1	yes
335	19_macs2_A673.shGFP96.H3K27ac.WCE_peak_48645_lociStitched	2	36660612	36719986	38	43954.6	6068.02	37886.5	CRIM1	yes
336	11_macs2_A673.shGFP96.H3K27ac.WCE_peak_39882_lociStitched	17	46061508	46101139	22	41299.5	3420.16	37879.3	CDK5RAP3	yes
337	15_macs2_A673.shGFP96.H3K27ac.WCE_peak_85981_lociStitched	7	108043499	108095332	30	43415.3	5546.13	37869.2	NRCAM	yes
338	20_macs2_A673.shGFP96.H3K27ac.WCE_peak_23034_lociStitched	12	79257908	79294282	40	42019.2	4259.4	37759.8	SYT1	yes
339	10_macs2_A673.shGFP96.H3K27ac.WCE_peak_75127_lociStitched	5	133202925	133237115	20	40870.7	3278.82	37591.9	WSPAR	yes
340	20_macs2_A673.shGFP96.H3K27ac.WCE_peak_14832_lociStitched	11	10536386	10588083	40	41673	4161.61	37511.3	MRVI1-AS1,LYVE1,RNF141	yes
341	5_macs2_A673.shGFP96.H3K27ac.WCE_peak_67610_lociStitched	4	17092851	17114370	10	39577.7	2162.66	37415.1	LOC101929123	yes
342	11_macs2_A673.shGFP96.H3K27ac.WCE_peak_13781_lociStitched	10	115604339	115635157	22	40726	3402.31	37323.7	NHLRC2,DCLRE1A	yes
343	10_macs2_A673.shGFP96.H3K27ac.WCE_peak_97091_lociStitched	X	25067392	25103097	20	41389.2	4156.06	37233.2	ARX	yes
344	20_macs2_A673.shGFP96.H3K27ac.WCE_peak_70935_lociStitched	4	154125783	154190399	40	43428.4	6248.37	37180	TRIM2	yes
345	6_macs2_A673.shGFP96.H3K27ac.WCE_peak_85135_lociStitched	7	90242883	90258130	12	38748.7	1696.99	37051.7	CDK14	yes
346	3_macs2_A673.shGFP96.H3K27ac.WCE_peak_37977_lociStitched	16	90059147	90063984	6	37626.5	582.375	37044.2	AFG3L1P	yes
347	9_macs2_A673.shGFP96.H3K27ac.WCE_peak_86438_lociStitched	7	122600364	122633125	18	40374.7	3367.83	37006.8	TAS2R16	yes
348	29_macs2_A673.shGFP96.H3K27ac.WCE_peak_28102_lociStitched	13	110958378	111064419	58	45767.3	8875.63	36891.7	COL4A2,MIR8073,COL4A1	yes
349	6_macs2_A673.shGFP96.H3K27ac.WCE_peak_19035_lociStitched	11	118780382	118799781	12	38588.5	1771.13	36817.4	MIR4492,BCL9L	yes
350	14_macs2_A673.shGFP96.H3K27ac.WCE_peak_6531_lociStitched	1	163532019	163572549	28	41296	4539.36	36756.7	LOC100422212	yes
351	15_macs2_A673.shGFP96.H3K27ac.WCE_peak_51169_lociStitched	2	123239796	123275021	30	40780	4040.31	36739.7	TSN	yes
352	18_macs2_A673.shGFP96.H3K27ac.WCE_peak_66417_lociStitched	3	190017953	190070558	36	42215.5	5586.65	36628.9	CLDN1	yes
353	8_macs2_A673.shGFP96.H3K27ac.WCE_peak_76330_lociStitched	5	167318829	167346448	16	39053.3	2538.19	36515.1	TENM2	yes
354	16_macs2_A673.shGFP96.H3K27ac.WCE_peak_26918_lociStitched	13	64635444	64688909	32	42082.3	5581.75	36500.6	LOC102723968	yes
355	11_macs2_A673.shGFP96.H3K27ac.WCE_peak_61513_lociStitched	3	30762491	30801961	22	40756.7	4373.28	36383.4	GADL1	yes
356	10_macs2_A673.shGFP96.H3K27ac.WCE_peak_4529_lociStitched	1	98781963	98817239	20	40207.6	3873.3	36334.3	LOC729987	yes
357	14_macs2_A673.shGFP96.H3K27ac.WCE_peak_2518_lociStitched	1	45235140	45285799	28	40081.4	3779.16	36302.2	RPS8,SNORD55,SNORD46,SNORD38A,SNORD38B,BEST4,PLK3,TCTEX1D4,BTBD19,PTCH2	yes
358	19_macs2_A673.shGFP96.H3K27ac.WCE_peak_18477_lociStitched	11	107671311	107728141	38	42031.5	5785.29	36246.2	SLC35F2	yes
359	18_macs2_A673.shGFP96.H3K27ac.WCE_peak_86828_lociStitched	7	134451890	134520007	36	42757	6518.8	36238.2	CALD1	yes
360	19_macs2_A673.shGFP96.H3K27ac.WCE_peak_84083_lociStitched	7	43641630	43700653	38	42053.9	5825.57	36228.3	COA1,STK17A	yes
361	14_macs2_A673.shGFP96.H3K27ac.WCE_peak_15794_lociStitched	11	44306181	44348570	28	42940.1	6977.23	35962.8	ALX4	yes
362	12_macs2_A673.shGFP96.H3K27ac.WCE_peak_72825_lociStitched	5	37696790	37740662	24	40660.6	4817.15	35843.4	WDR70	yes
363	17_macs2_A673.shGFP96.H3K27ac.WCE_peak_47138_lociStitched	19	56130762	56186234	34	40073	4260.25	35812.7	ZNF784,ZNF581,CCDC106,U2AF2	yes
364	25_macs2_A673.shGFP96.H3K27ac.WCE_peak_39954_lociStitched	17	46618974	46704150	50	42783.9	7018.5	35765.4	HOXB2,HOXB-AS1,HOXB3,HOXB4,MIR10A,HOXB-AS3,HOXB5,HOXB6,HOXB7,HOXB8,HOXB9	yes
365	17_macs2_A673.shGFP96.H3K27ac.WCE_peak_45406_lociStitched	19	18382454	18451935	34	41084.1	5398.67	35685.4	JUND,MIR3188,LSM4,PGPEP1,KIAA1683	yes
366	18_macs2_A673.shGFP96.H3K27ac.WCE_peak_32330_lociStitched	15	45003982	45029868	36	38319	2686.97	35632.1	LOC100419583,TRIM69,B2M	yes
367	8_macs2_A673.shGFP96.H3K27ac.WCE_peak_57989_lociStitched	21	15567739	15594358	16	38837.1	3218.24	35618.9	RBM11,LIPI	yes
368	16_macs2_A673.shGFP96.H3K27ac.WCE_peak_75861_lociStitched	5	147122756	147161906	32	40140.5	4553.15	35587.3	JAKMIP2	yes
369	18_macs2_A673.shGFP96.H3K27ac.WCE_peak_5430_lociStitched	1	145209242	145268916	36	50263.4	14703.7	35559.7	NOTCH2NL,LOC100996763	yes
370	11_macs2_A673.shGFP96.H3K27ac.WCE_peak_65003_lociStitched	3	150451579	150488227	22	39334.3	3822.39	35511.9	SIAH2	yes
371	24_macs2_A673.shGFP96.H3K27ac.WCE_peak_81135_lociStitched	6	129983106	130031152	48	40281.8	4785.38	35496.4	ARHGAP18	yes
372	18_macs2_A673.shGFP96.H3K27ac.WCE_peak_38397_lociStitched	17	7451930	7500415	36	39180.7	4004.86	35175.9	TNFSF12,TNFSF12-TNFSF13,TNFSF13,SENP3,EIF4A1,SNORA48,SNORA67,CD68,MPDU1,SOX15,FXR2	yes
373	14_macs2_A673.shGFP96.H3K27ac.WCE_peak_9609_lociStitched	10	4809028	4868683	28	40672.8	5541.95	35130.8	AKR1E2	yes
374	6_macs2_A673.shGFP96.H3K27ac.WCE_peak_67311_lociStitched	4	8068984	8082444	12	36068.8	1180.44	34888.3	ABLIM2	yes
375	32_macs2_A673.shGFP96.H3K27ac.WCE_peak_75370_lociStitched	5	139015732	139092155	64	40397.2	5563.59	34833.6	CXXC5	yes
376	4_macs2_A673.shGFP96.H3K27ac.WCE_peak_11185_lociStitched	10	35549095	35562008	8	36037.6	1240.94	34796.7	CCNY	yes
377	17_macs2_A673.shGFP96.H3K27ac.WCE_peak_95572_lociStitched	9	130811976	130862976	34	39372	4615.5	34756.5	NAIF1,SLC25A25	yes
378	19_macs2_A673.shGFP96.H3K27ac.WCE_peak_37172_lociStitched	16	70099390	70148427	38	39504.2	4786.01	34718.2	PDPR,PDXDC2P	yes
379	11_macs2_A673.shGFP96.H3K27ac.WCE_peak_91511_lociStitched	8	127417799	127446432	22	38288	3579.12	34708.9	LOC101927657	yes
380	5_macs2_A673.shGFP96.H3K27ac.WCE_peak_56323_lociStitched	20	21535920	21564405	10	37489.1	2825.71	34663.4	LOC101929608	yes
381	12_macs2_A673.shGFP96.H3K27ac.WCE_peak_29588_lociStitched	14	57262708	57292466	24	37536.7	2883.55	34653.2	OTX2,OTX2-AS1	yes
382	15_macs2_A673.shGFP96.H3K27ac.WCE_peak_12252_lociStitched	10	73156298	73199454	30	38206	3702.78	34503.2	CDH23	yes
383	15_macs2_A673.shGFP96.H3K27ac.WCE_peak_13689_lociStitched	10	112246928	112297639	30	38809.1	4310.44	34498.7	DUSP5	yes
384	4_macs2_A673.shGFP96.H3K27ac.WCE_peak_41875_lociStitched	18	3447914	3466506	8	36717.3	2251.49	34465.8	GAPLINC,TGIF1	yes
385	13_macs2_A673.shGFP96.H3K27ac.WCE_peak_17887_lociStitched	11	86900765	86949834	26	40786.2	6334.81	34451.3	TMEM135	yes
386	11_macs2_A673.shGFP96.H3K27ac.WCE_peak_15971_lociStitched	11	47255840	47299728	22	41232.8	6894.8	34338	ACP2,NR1H3,MADD,LOC101928943,DDB2	yes
387	29_macs2_A673.shGFP96.H3K27ac.WCE_peak_24970_lociStitched	12	124981600	125035368	58	38239.8	4016.47	34223.3	NCOR2	yes
388	15_macs2_A673.shGFP96.H3K27ac.WCE_peak_26428_lociStitched	13	47229973	47265677	30	38260.4	4041.69	34218.7	LRCH1	yes
389	24_macs2_A673.shGFP96.H3K27ac.WCE_peak_78259_lociStitched	6	31760932	31809623	48	38500	4362.71	34137.3	LSM2,HSPA1L,HSPA1A,HSPA1B,C6orf48,VARS	yes
390	19_macs2_A673.shGFP96.H3K27ac.WCE_peak_18944_lociStitched	11	116929384	116978074	38	39916.1	5818.45	34097.6	SIK3	yes
391	4_macs2_A673.shGFP96.H3K27ac.WCE_peak_22561_lociStitched	12	66430439	66460608	8	37355.3	3378.93	33976.3	MIR6074	yes
392	24_macs2_A673.shGFP96.H3K27ac.WCE_peak_4905_lociStitched	1	110158640	110210428	48	37971	4008.39	33962.6	AMPD2,GSTM4,GNAT2	yes
393	22_macs2_A673.shGFP96.H3K27ac.WCE_peak_43202_lociStitched	18	55460620	55523983	44	39874.3	5911.77	33962.6	ATP8B1	yes
394	9_macs2_A673.shGFP96.H3K27ac.WCE_peak_75923_lociStitched	5	149267147	149314920	18	38309.2	4366.45	33942.7	PDE6A	yes
395	8_macs2_A673.shGFP96.H3K27ac.WCE_peak_86669_lociStitched	7	130551760	130576055	16	36532.4	2687.03	33845.4	MIR29B1,LINC-PINT	yes
396	9_macs2_A673.shGFP96.H3K27ac.WCE_peak_10375_lociStitched	10	21688084	21716376	18	36162.8	2501.01	33661.8	CASC10	yes
397	8_macs2_A673.shGFP96.H3K27ac.WCE_peak_73511_lociStitched	5	66528866	66564377	16	37670.1	4019.85	33650.2	CD180	yes
398	6_macs2_A673.shGFP96.H3K27ac.WCE_peak_80175_lociStitched	6	97911112	97922948	12	35021.5	1409.67	33611.9	LOC101927314	yes
399	9_macs2_A673.shGFP96.H3K27ac.WCE_peak_77338_lociStitched	6	14790404	14827528	18	37146.3	3612.17	33534.1	JARID2	yes
400	14_macs2_A673.shGFP96.H3K27ac.WCE_peak_3451_lociStitched	1	66796427	66826024	28	37167.9	3652.27	33515.6	PDE4B	yes
401	6_macs2_A673.shGFP96.H3K27ac.WCE_peak_89427_lociStitched	8	56430063	56449985	12	36136.5	2631.7	33504.8	XKR4	yes
402	9_macs2_A673.shGFP96.H3K27ac.WCE_peak_78755_lociStitched	6	41594724	41623690	18	35715.1	2259.35	33455.7	MDFI	yes
403	17_macs2_A673.shGFP96.H3K27ac.WCE_peak_23041_lociStitched	12	79309144	79371651	34	40098.2	6682	33416.2	SYT1	yes
404	5_macs2_A673.shGFP96.H3K27ac.WCE_peak_90519_lociStitched	8	96973663	96983230	10	34207.8	817.979	33389.8	GDF6	yes
405	14_macs2_A673.shGFP96.H3K27ac.WCE_peak_59232_lociStitched	22	19862514	19897346	28	35643.6	2365.09	33278.5	TXNRD2	yes
406	4_macs2_A673.shGFP96.H3K27ac.WCE_peak_77039_lociStitched	6	8319651	8331011	8	34415.1	1299.58	33115.5	SLC35B3	yes
407	14_macs2_A673.shGFP96.H3K27ac.WCE_peak_1480_lociStitched	1	27017230	27074854	28	38665.7	5566.48	33099.2	LOC101928728,ARID1A	yes
408	13_macs2_A673.shGFP96.H3K27ac.WCE_peak_63510_lociStitched	3	106430681	106468856	26	37495.5	4466.48	33029	LINC00882	yes
409	2_macs2_A673.shGFP96.H3K27ac.WCE_peak_88911_lociStitched	8	37401732	37408783	4	33719.3	767.854	32951.4	ZNF703	yes
410	11_macs2_A673.shGFP96.H3K27ac.WCE_peak_29794_lociStitched	14	61567629	61598400	22	35949.8	3046.33	32903.4	SLC38A6	yes
411	7_macs2_A673.shGFP96.H3K27ac.WCE_peak_95071_lociStitched	9	118153148	118177278	14	36006.8	3112.77	32894	DEC1	yes
412	16_macs2_A673.shGFP96.H3K27ac.WCE_peak_15571_lociStitched	11	35639651	35711619	32	47542.1	14652.7	32889.4	FJX1,TRIM44	yes
413	20_macs2_A673.shGFP96.H3K27ac.WCE_peak_2190_lociStitched	1	39593808	39679553	40	41080.4	8222.95	32857.5	MACF1	yes
414	8_macs2_A673.shGFP96.H3K27ac.WCE_peak_19675_lociStitched	11	131758931	131787662	16	36008.6	3194.89	32813.7	NTM	yes
415	8_macs2_A673.shGFP96.H3K27ac.WCE_peak_98668_lociStitched	X	123341419	123373237	16	35356.2	2577.26	32778.9	STAG2	yes
416	6_macs2_A673.shGFP96.H3K27ac.WCE_peak_30109_lociStitched	14	69133069	69155650	12	35174.4	2538.1	32636.3	RAD51B	yes
417	15_macs2_A673.shGFP96.H3K27ac.WCE_peak_17480_lociStitched	11	78043424	78093685	30	38716	6156.97	32559.1	GAB2	yes
418	17_macs2_A673.shGFP96.H3K27ac.WCE_peak_46352_lociStitched	19	45902062	45959470	34	37068.3	4563.94	32504.4	CD3EAP,ERCC1,MIR6088,PPP1R13L	yes
419	26_macs2_A673.shGFP96.H3K27ac.WCE_peak_35679_lociStitched	16	23119386	23212661	52	40742.5	8254.84	32487.7	SCNN1G,USP31	yes
420	22_macs2_A673.shGFP96.H3K27ac.WCE_peak_38360_lociStitched	17	7108804	7162877	44	36580.4	4271.77	32308.6	ACADVL,DVL2,PHF23,GABARAP,CTDNEP1,ELP5,DLG4	yes
421	10_macs2_A673.shGFP96.H3K27ac.WCE_peak_31187_lociStitched	14	97620954	97654543	20	35869.7	3570.51	32299.2	LOC101929241	yes
422	8_macs2_A673.shGFP96.H3K27ac.WCE_peak_20674_lociStitched	12	24433128	24464041	16	35618	3394.25	32223.7	SOX5	yes
423	28_macs2_A673.shGFP96.H3K27ac.WCE_peak_21899_lociStitched	12	53927028	54033782	56	42274.6	10098.9	32175.7	ATF7	yes
424	18_macs2_A673.shGFP96.H3K27ac.WCE_peak_45380_lociStitched	19	18043630	18087895	36	35226.1	3054.28	32171.8	CCDC124,KCNN1	yes
425	18_macs2_A673.shGFP96.H3K27ac.WCE_peak_28311_lociStitched	14	21944956	22011770	36	38431.4	6320.6	32110.8	TOX4,METTL3,SALL2,RAB2B	yes
426	27_macs2_A673.shGFP96.H3K27ac.WCE_peak_23288_lociStitched	12	86578431	86655974	54	39973.4	7948.16	32025.3	MGAT4C	yes
427	14_macs2_A673.shGFP96.H3K27ac.WCE_peak_52687_lociStitched	2	176945857	176981154	28	35522.9	3522.64	32000.3	HOXD13,HOXD12,HOXD11,EVX2	yes
428	3_macs2_A673.shGFP96.H3K27ac.WCE_peak_56057_lociStitched	20	17142593	17152396	6	33142	1194.01	31948	PCSK2	yes
429	10_macs2_A673.shGFP96.H3K27ac.WCE_peak_2220_lociStitched	1	39852904	39876532	20	34322	2473.85	31848.2	MACF1	yes
430	6_macs2_A673.shGFP96.H3K27ac.WCE_peak_4654_lociStitched	1	102641819	102656833	12	33541.3	1716.1	31825.2	OLFM3	yes
431	13_macs2_A673.shGFP96.H3K27ac.WCE_peak_29847_lociStitched	14	63055710	63083235	26	35113.6	3360.8	31752.8	KCNH5	yes
432	16_macs2_A673.shGFP96.H3K27ac.WCE_peak_65193_lociStitched	3	156251129	156276908	32	34585.1	2928.49	31656.6	SSR3,KCNAB1	yes
433	17_macs2_A673.shGFP96.H3K27ac.WCE_peak_18161_lociStitched	11	96027085	96076734	34	37931.8	6290.53	31641.3	MAML2	yes
434	16_macs2_A673.shGFP96.H3K27ac.WCE_peak_720_lociStitched	1	12021461	12079718	32	35822.2	4194.5	31627.7	MFN2,MIIP,PLOD1	yes
435	19_macs2_A673.shGFP96.H3K27ac.WCE_peak_97824_lociStitched	X	52926541	52987969	38	37403.5	5798.8	31604.7	FAM156A,FAM156B	yes
436	22_macs2_A673.shGFP96.H3K27ac.WCE_peak_92961_lociStitched	9	15839613	15886778	44	34713.4	3145.91	31567.5	CCDC171	yes
437	16_macs2_A673.shGFP96.H3K27ac.WCE_peak_23370_lociStitched	12	89601769	89655194	32	37450.9	5887.44	31563.5	DUSP6	yes
438	13_macs2_A673.shGFP96.H3K27ac.WCE_peak_97802_lociStitched	X	52677936	52711069	26	34637.2	3134.38	31502.9	SSX7	yes
439	11_macs2_A673.shGFP96.H3K27ac.WCE_peak_46923_lociStitched	19	51207370	51248733	22	34579.5	3122.91	31456.6	CLEC11A,SHANK1	yes
440	4_macs2_A673.shGFP96.H3K27ac.WCE_peak_5085_lociStitched	1	114739491	114762228	8	33896.3	2451.05	31445.3	SYT6	yes
441	10_macs2_A673.shGFP96.H3K27ac.WCE_peak_73681_lociStitched	5	69993416	70025838	20	34652.6	3235.72	31416.9	PMCHL2	yes
442	11_macs2_A673.shGFP96.H3K27ac.WCE_peak_54090_lociStitched	2	216393030	216421312	22	34563.4	3167.58	31395.8	LINC00607	yes
443	21_macs2_A673.shGFP96.H3K27ac.WCE_peak_24142_lociStitched	12	109214588	109255018	42	34773.8	3383.99	31389.9	MIR619,SSH1	yes
444	10_macs2_A673.shGFP96.H3K27ac.WCE_peak_33474_lociStitched	15	69351965	69382728	20	34562.2	3227.04	31335.2	EWSAT1	yes
445	8_macs2_A673.shGFP96.H3K27ac.WCE_peak_73610_lociStitched	5	68996101	69016208	16	33626.9	2296.22	31330.7	GTF2H2C	yes
446	17_macs2_A673.shGFP96.H3K27ac.WCE_peak_42791_lociStitched	18	46449632	46502084	34	35824.7	4505.63	31319.1	SMAD7	yes
447	5_macs2_A673.shGFP96.H3K27ac.WCE_peak_4243_lociStitched	1	91174445	91186965	10	32689.7	1375.95	31313.8	BARHL2	yes
448	8_macs2_A673.shGFP96.H3K27ac.WCE_peak_95729_lociStitched	9	132243098	132264450	16	33102	1795.7	31306.3	LINC00963	yes
449	18_macs2_A673.shGFP96.H3K27ac.WCE_peak_97734_lociStitched	X	50338363	50381048	36	34946.2	3683.72	31262.5	SHROOM4	yes
450	28_macs2_A673.shGFP96.H3K27ac.WCE_peak_32873_lociStitched	15	57483632	57553523	56	39006.2	7757.9	31248.3	TCF12	yes
451	10_macs2_A673.shGFP96.H3K27ac.WCE_peak_87966_lociStitched	8	13211124	13241022	20	34319.9	3094.44	31225.5	DLC1	yes
452	15_macs2_A673.shGFP96.H3K27ac.WCE_peak_46696_lociStitched	19	49217106	49250370	30	33985.8	2760.91	31224.9	RASIP1,IZUMO1,MAMSTR	yes
453	3_macs2_A673.shGFP96.H3K27ac.WCE_peak_79914_lociStitched	6	86105317	86117073	6	32416	1270.82	31145.2	LOC101928820	yes
454	14_macs2_A673.shGFP96.H3K27ac.WCE_peak_62543_lociStitched	3	65914167	65964293	28	33935.3	2822.09	31113.2	MAGI1	yes
455	11_macs2_A673.shGFP96.H3K27ac.WCE_peak_46009_lociStitched	19	40646239	40671438	22	33343.3	2247.75	31095.6	MAP3K10	yes
456	12_macs2_A673.shGFP96.H3K27ac.WCE_peak_77975_lociStitched	6	27095157	27123167	24	33774.5	2702.97	31071.5	HIST1H2BJ,HIST1H2AG,HIST1H2BK,HIST1H4I,HIST1H2AH,MIR3143	yes
457	4_macs2_A673.shGFP96.H3K27ac.WCE_peak_55056_lociStitched	2	234234732	234246222	8	31893.9	824.982	31069	SAG	yes
458	23_macs2_A673.shGFP96.H3K27ac.WCE_peak_53210_lociStitched	2	189974815	190044041	46	38406.6	7351.8	31054.8	COL5A2	yes
459	10_macs2_A673.shGFP96.H3K27ac.WCE_peak_73647_lociStitched	5	69575788	69608305	20	34077.8	3209.43	30868.4	GTF2H2C	yes
460	14_macs2_A673.shGFP96.H3K27ac.WCE_peak_78283_lociStitched	6	32114184	32171272	28	35194.8	4332.98	30861.8	PRRT1,LOC100507547,PPT2,AGPAT1,AGER,PBX2,GPSM3,NOTCH4	yes
461	7_macs2_A673.shGFP96.H3K27ac.WCE_peak_47524_lociStitched	2	7327377	7349880	14	33171.7	2326.81	30844.9	LOC101929452	yes
462	15_macs2_A673.shGFP96.H3K27ac.WCE_peak_35978_lociStitched	16	25792542	25849783	30	36559.8	5787.07	30772.8	HS3ST4	yes
463	10_macs2_A673.shGFP96.H3K27ac.WCE_peak_75772_lociStitched	5	145356361	145396563	20	35072.2	4301.61	30770.6	SH3RF2	yes
464	25_macs2_A673.shGFP96.H3K27ac.WCE_peak_88998_lociStitched	8	37963145	38041510	50	37646.5	6911.79	30734.8	STAR,LSM1,BAG4,ASH2L	yes
465	42_macs2_A673.shGFP96.H3K27ac.WCE_peak_54059_lociStitched	2	216222038	216303935	84	38991.2	8279.79	30711.4	FN1	yes
466	11_macs2_A673.shGFP96.H3K27ac.WCE_peak_5663_lociStitched	1	150574565	150612625	22	34082.7	3413.98	30668.7	ENSA	yes
467	14_macs2_A673.shGFP96.H3K27ac.WCE_peak_46526_lociStitched	19	47600687	47662685	28	35884.4	5263.63	30620.8	SAE1,ZC3H4	yes
468	11_macs2_A673.shGFP96.H3K27ac.WCE_peak_72711_lociStitched	5	34235173	34259350	22	33081.4	2470.89	30610.5	LOC646652	yes
469	5_macs2_A673.shGFP96.H3K27ac.WCE_peak_65028_lociStitched	3	151295705	151302438	10	31346.8	758.136	30588.7	IGSF10	yes
470	21_macs2_A673.shGFP96.H3K27ac.WCE_peak_45443_lociStitched	19	18527597	18590990	42	34542.8	4038.13	30504.7	SSBP4,ISYNA1,ELL	yes
471	4_macs2_A673.shGFP96.H3K27ac.WCE_peak_94053_lociStitched	9	89253363	89267880	8	32185.6	1702.84	30482.8	ZCCHC6	yes
472	5_macs2_A673.shGFP96.H3K27ac.WCE_peak_28381_lociStitched	14	22885017	22902182	10	32577.5	2097.56	30479.9	TRDC	yes
473	16_macs2_A673.shGFP96.H3K27ac.WCE_peak_68920_lociStitched	4	87443163	87474085	32	32196	1716.17	30479.8	MAPK10	yes
474	7_macs2_A673.shGFP96.H3K27ac.WCE_peak_7158_lociStitched	1	183971354	184006344	14	34437.2	3988.86	30448.3	COLGALT2	yes
475	16_macs2_A673.shGFP96.H3K27ac.WCE_peak_51953_lociStitched	2	153251681	153302649	32	35759.1	5331.25	30427.9	FMNL2	yes
476	10_macs2_A673.shGFP96.H3K27ac.WCE_peak_80067_lociStitched	6	91850103	91895567	20	35252.8	4937.39	30315.4	MIR4643	yes
477	39_macs2_A673.shGFP96.H3K27ac.WCE_peak_29382_lociStitched	14	53298515	53418273	78	41603.9	11293.2	30310.7	FERMT2	yes
478	5_macs2_A673.shGFP96.H3K27ac.WCE_peak_91525_lociStitched	8	127564232	127579561	10	32541.9	2236.5	30305.4	FAM84B	yes
479	16_macs2_A673.shGFP96.H3K27ac.WCE_peak_33387_lociStitched	15	67431397	67480938	32	34673.7	4399.24	30274.5	SMAD3	yes
480	16_macs2_A673.shGFP96.H3K27ac.WCE_peak_79291_lociStitched	6	56087907	56128411	32	34764.6	4495.94	30268.6	COL21A1	yes
481	23_macs2_A673.shGFP96.H3K27ac.WCE_peak_28040_lociStitched	13	110396413	110443688	46	34855.9	4666.04	30189.8	IRS2	yes
482	20_macs2_A673.shGFP96.H3K27ac.WCE_peak_97471_lociStitched	X	45607520	45670453	40	35991.4	5821.3	30170.1	MIR222	yes
483	18_macs2_A673.shGFP96.H3K27ac.WCE_peak_24600_lociStitched	12	117765504	117800248	36	33232.6	3064.42	30168.2	NOS1	yes
484	10_macs2_A673.shGFP96.H3K27ac.WCE_peak_32367_lociStitched	15	45314954	45336764	20	32182.8	2146.1	30036.7	SORD	yes
485	27_macs2_A673.shGFP96.H3K27ac.WCE_peak_30255_lociStitched	14	71822644	71945665	54	42183.9	12265.2	29918.7	SIPA1L1	yes
486	6_macs2_A673.shGFP96.H3K27ac.WCE_peak_66423_lociStitched	3	190083861	190105642	12	32325.2	2411.16	29914	CLDN16	yes
487	8_macs2_A673.shGFP96.H3K27ac.WCE_peak_107_lociStitched	1	1655653	1690290	16	32208.9	2310.29	29898.7	SLC35E2,NADK,CDK11A	yes
488	9_macs2_A673.shGFP96.H3K27ac.WCE_peak_24835_lociStitched	12	122879905	122907634	18	32537.2	2645.35	29891.9	CLIP1-AS1,CLIP1	yes
489	35_macs2_A673.shGFP96.H3K27ac.WCE_peak_87214_lociStitched	7	149999351	150104300	70	37865.6	8049.59	29816	LRRC61,ZBED6CL,RARRES2,REPIN1,ZNF775,LOC728743,ACTR3C	yes
490	2_macs2_A673.shGFP96.H3K27ac.WCE_peak_11844_lociStitched	10	64448072	64453681	4	30395.2	579.971	29815.2	ZNF365	yes
491	8_macs2_A673.shGFP96.H3K27ac.WCE_peak_88337_lociStitched	8	26053102	26088419	16	32908.4	3139.68	29768.7	PPP2R2A	yes
492	7_macs2_A673.shGFP96.H3K27ac.WCE_peak_91873_lociStitched	8	130984918	131028804	14	34108.2	4349.1	29759.1	FAM49B	yes
493	23_macs2_A673.shGFP96.H3K27ac.WCE_peak_57501_lociStitched	20	50294911	50392813	46	38260.1	8507.68	29752.4	ATP9A	yes
494	17_macs2_A673.shGFP96.H3K27ac.WCE_peak_38054_lociStitched	17	1326066	1396666	34	34749.3	5125.56	29623.8	MYO1C,CRK	yes
495	9_macs2_A673.shGFP96.H3K27ac.WCE_peak_23352_lociStitched	12	89538887	89575440	18	33665.3	4137.8	29527.5	LOC728084	yes
496	5_macs2_A673.shGFP96.H3K27ac.WCE_peak_50147_lociStitched	2	78287324	78301339	10	31071.3	1578.09	29493.2	LOC101927948	yes
497	18_macs2_A673.shGFP96.H3K27ac.WCE_peak_49612_lociStitched	2	65839700	65893677	36	34734.2	5268.16	29466	SPRED2	yes
498	4_macs2_A673.shGFP96.H3K27ac.WCE_peak_81189_lociStitched	6	131441577	131457046	8	31304.6	1840.81	29463.8	AKAP7	yes
499	24_macs2_A673.shGFP96.H3K27ac.WCE_peak_21866_lociStitched	12	53835092	53897950	48	35263.3	5801.79	29461.5	PRR13,PCBP2,MAP3K12,TARBP2	yes
500	11_macs2_A673.shGFP96.H3K27ac.WCE_peak_54259_lociStitched	2	218858278	218896800	22	32023.3	2669.57	29353.8	RUFY4	yes
501	16_macs2_A673.shGFP96.H3K27ac.WCE_peak_95382_lociStitched	9	126069351	126110195	32	33002	3680.04	29321.9	CRB2	yes
502	14_macs2_A673.shGFP96.H3K27ac.WCE_peak_2456_lociStitched	1	44301651	44334227	28	32647.7	3368.36	29279.3	ST3GAL3	yes
503	13_macs2_A673.shGFP96.H3K27ac.WCE_peak_91429_lociStitched	8	126320096	126359680	26	33919.5	4647.16	29272.4	NSMCE2	yes
504	18_macs2_A673.shGFP96.H3K27ac.WCE_peak_41312_lociStitched	17	75405393	75473307	36	34663.3	5405.95	29257.4	SEPT9	yes
505	17_macs2_A673.shGFP96.H3K27ac.WCE_peak_41234_lociStitched	17	74687418	74737123	34	33670.2	4413.8	29256.4	JMJD6,METTL23,SRSF2,MIR636,MFSD11,MXRA7	yes
506	18_macs2_A673.shGFP96.H3K27ac.WCE_peak_70403_lociStitched	4	140129196	140193360	36	35046.4	5794.01	29252.4	MGARP	yes
507	5_macs2_A673.shGFP96.H3K27ac.WCE_peak_86487_lociStitched	7	123670026	123679629	10	30257.1	1052.49	29204.6	TMEM229A	yes
508	16_macs2_A673.shGFP96.H3K27ac.WCE_peak_98501_lociStitched	X	114960742	115004710	32	40758.3	11563.6	29194.8	DANT2	yes
509	24_macs2_A673.shGFP96.H3K27ac.WCE_peak_357_lociStitched	1	8065641	8118319	48	34456.7	5262.53	29194.1	ERRFI1	yes
510	17_macs2_A673.shGFP96.H3K27ac.WCE_peak_94266_lociStitched	9	91348785	91433728	34	37808.1	8647.2	29160.9	MIR4289	yes
511	13_macs2_A673.shGFP96.H3K27ac.WCE_peak_74281_lociStitched	5	90435648	90478603	26	33470.5	4334.16	29136.4	ADGRV1	yes
512	21_macs2_A673.shGFP96.H3K27ac.WCE_peak_8547_lociStitched	1	223888931	223964119	42	35639.1	6503.76	29135.3	CAPN2	yes
513	13_macs2_A673.shGFP96.H3K27ac.WCE_peak_21345_lociStitched	12	46751377	46797138	26	34284.1	5170.99	29113.1	SLC38A2	yes
514	7_macs2_A673.shGFP96.H3K27ac.WCE_peak_47370_lociStitched	2	1851328	1874228	14	31219.6	2120.54	29099	MYT1L	yes
515	18_macs2_A673.shGFP96.H3K27ac.WCE_peak_73720_lociStitched	5	70694465	70751716	36	35318.1	6228.91	29089.2	BDP1	yes
516	7_macs2_A673.shGFP96.H3K27ac.WCE_peak_15271_lociStitched	11	27223462	27240080	14	33603.3	4530.07	29073.2	BBOX1-AS1	yes
517	14_macs2_A673.shGFP96.H3K27ac.WCE_peak_95169_lociStitched	9	118907454	118928572	28	31385.6	2335.65	29049.9	PAPPA	yes
518	13_macs2_A673.shGFP96.H3K27ac.WCE_peak_57213_lociStitched	20	47432313	47463354	26	32115	3069.95	29045.1	PREX1	yes
519	7_macs2_A673.shGFP96.H3K27ac.WCE_peak_46626_lociStitched	19	48746449	48761673	14	30743.3	1724.88	29018.5	CARD8-AS1,CARD8	yes
520	15_macs2_A673.shGFP96.H3K27ac.WCE_peak_30908_lociStitched	14	90862879	90910597	30	33030.4	4017.86	29012.5	CALM1	yes
521	6_macs2_A673.shGFP96.H3K27ac.WCE_peak_31095_lociStitched	14	95720882	95739555	12	30816.1	1831.82	28984.2	CLMN	yes
522	4_macs2_A673.shGFP96.H3K27ac.WCE_peak_81659_lociStitched	6	141954047	141964472	8	30171	1188.45	28982.5	NMBR	yes
523	20_macs2_A673.shGFP96.H3K27ac.WCE_peak_55565_lociStitched	20	1782353	1842613	40	34203.6	5254.67	28948.9	LOC100289473	yes
524	24_macs2_A673.shGFP96.H3K27ac.WCE_peak_58614_lociStitched	21	38063387	38138128	48	35038.6	6113.81	28924.8	SIM2,HLCS	yes
525	31_macs2_A673.shGFP96.H3K27ac.WCE_peak_56079_lociStitched	20	17243745	17337999	62	38210.6	9368.85	28841.7	PCSK2	yes
526	11_macs2_A673.shGFP96.H3K27ac.WCE_peak_49821_lociStitched	2	69288719	69324008	22	32370.6	3528.9	28841.7	ANTXR1	yes
527	14_macs2_A673.shGFP96.H3K27ac.WCE_peak_5285_lociStitched	1	120553005	120612162	28	41427.6	12612.3	28815.4	NOTCH2	yes
528	17_macs2_A673.shGFP96.H3K27ac.WCE_peak_56266_lociStitched	20	19954395	20018561	34	34707.4	5986.69	28720.7	NAA20,CRNKL1,RIN2	yes
529	11_macs2_A673.shGFP96.H3K27ac.WCE_peak_28339_lociStitched	14	22125078	22148384	22	31045.9	2372.55	28673.4	OR4E2	yes
530	6_macs2_A673.shGFP96.H3K27ac.WCE_peak_45284_lociStitched	19	16826063	16850379	12	30587.1	1916.1	28671	NWD1	yes
531	31_macs2_A673.shGFP96.H3K27ac.WCE_peak_81227_lociStitched	6	131519024	131614734	62	39633.5	10968.4	28665.1	AKAP7	yes
532	13_macs2_A673.shGFP96.H3K27ac.WCE_peak_76966_lociStitched	6	6832058	6857201	26	31257.8	2619.9	28637.9	LY86	yes
533	18_macs2_A673.shGFP96.H3K27ac.WCE_peak_17314_lociStitched	11	74123271	74183599	36	35038.5	6485.26	28553.2	KCNE3	yes
534	16_macs2_A673.shGFP96.H3K27ac.WCE_peak_21845_lociStitched	12	53764804	53815205	32	32927	4405.05	28521.9	SP1	yes
535	22_macs2_A673.shGFP96.H3K27ac.WCE_peak_35101_lociStitched	16	5554286	5609601	44	32768.6	4248.19	28520.4	RBFOX1	yes
536	24_macs2_A673.shGFP96.H3K27ac.WCE_peak_82261_lociStitched	6	158402335	158463588	48	33450.3	4936.99	28513.3	SYNJ2,SYNJ2-IT1	yes
537	19_macs2_A673.shGFP96.H3K27ac.WCE_peak_95921_lociStitched	9	133699197	133745857	38	33417.9	4931.96	28485.9	ABL1	yes
538	10_macs2_A673.shGFP96.H3K27ac.WCE_peak_27804_lociStitched	13	101155096	101203179	20	32946.5	4529.42	28417.1	GGACT,PCCA	yes
539	11_macs2_A673.shGFP96.H3K27ac.WCE_peak_44161_lociStitched	19	2523975	2555304	22	30702.4	2299.55	28402.9	GNG7	yes
540	14_macs2_A673.shGFP96.H3K27ac.WCE_peak_90562_lociStitched	8	97504101	97550285	28	31654.5	3265.21	28389.3	SDC2	yes
541	15_macs2_A673.shGFP96.H3K27ac.WCE_peak_59019_lociStitched	21	46513102	46558366	30	32182.7	3815.76	28366.9	ADARB1	yes
542	29_macs2_A673.shGFP96.H3K27ac.WCE_peak_24941_lociStitched	12	124870337	124950627	58	33609.4	5315.2	28294.2	NCOR2	yes
543	9_macs2_A673.shGFP96.H3K27ac.WCE_peak_34590_lociStitched	15	99316978	99366314	18	33104.5	4815.19	28289.3	IGF1R	yes
544	15_macs2_A673.shGFP96.H3K27ac.WCE_peak_91913_lociStitched	8	131192295	131233446	30	33764.4	5489.54	28274.9	ASAP1	yes
545	7_macs2_A673.shGFP96.H3K27ac.WCE_peak_30128_lociStitched	14	69406900	69423566	14	29937.1	1666.6	28270.5	ACTN1	yes
546	5_macs2_A673.shGFP96.H3K27ac.WCE_peak_21254_lociStitched	12	45268128	45287028	10	30495.2	2245.32	28249.8	NELL2	yes
547	22_macs2_A673.shGFP96.H3K27ac.WCE_peak_71520_lociStitched	4	174131700	174194053	44	35005	6765.3	28239.7	GALNT7	yes
548	4_macs2_A673.shGFP96.H3K27ac.WCE_peak_31722_lociStitched	14	106946667	106961902	8	29842.3	1619.48	28222.8	LINC00221	yes
549	11_macs2_A673.shGFP96.H3K27ac.WCE_peak_66338_lociStitched	3	189206040	189226989	22	30650.5	2448.94	28201.5	TP63	yes
550	9_macs2_A673.shGFP96.H3K27ac.WCE_peak_19218_lociStitched	11	122002561	122038176	18	32441.7	4259.55	28182.1	MIR100HG	yes
551	9_macs2_A673.shGFP96.H3K27ac.WCE_peak_73659_lociStitched	5	69673503	69711375	18	31645.8	3510.73	28135.1	GTF2H2C	yes
552	9_macs2_A673.shGFP96.H3K27ac.WCE_peak_10833_lociStitched	10	29907803	29948618	18	32288.7	4248.84	28039.9	SVIL	yes
553	18_macs2_A673.shGFP96.H3K27ac.WCE_peak_50223_lociStitched	2	85466309	85525813	36	33090.2	5069.74	28020.4	TCF7L1	yes
554	9_macs2_A673.shGFP96.H3K27ac.WCE_peak_18439_lociStitched	11	106776145	106837886	18	35451.7	7470.66	27981	GUCY1A2	yes
555	9_macs2_A673.shGFP96.H3K27ac.WCE_peak_80332_lociStitched	6	102471674	102505664	18	31515.5	3585.95	27929.6	GRIK2	yes
556	8_macs2_A673.shGFP96.H3K27ac.WCE_peak_84311_lociStitched	7	55757198	55777247	16	29826.9	1928.71	27898.2	FKBP9P1	yes
557	16_macs2_A673.shGFP96.H3K27ac.WCE_peak_83586_lociStitched	7	29415428	29449557	32	31316.8	3429.96	27886.8	CHN2	yes
558	17_macs2_A673.shGFP96.H3K27ac.WCE_peak_16426_lociStitched	11	62515007	62573277	34	33167.3	5314.22	27853.1	ZBTB3,POLR2G,TAF6L,TMEM179B,MIR6748,TMEM223,NXF1,MIR6514	yes
559	8_macs2_A673.shGFP96.H3K27ac.WCE_peak_52923_lociStitched	2	182637634	182656793	16	29981.9	2260.76	27721.2	NEUROD1	yes
560	14_macs2_A673.shGFP96.H3K27ac.WCE_peak_45966_lociStitched	19	39853052	39903484	28	31424.2	3711.8	27712.4	PAF1,MED29,ZFP36,MIR4530,PLEKHG2,SAMD4B	yes
561	37_macs2_A673.shGFP96.H3K27ac.WCE_peak_17056_lociStitched	11	69140903	69210036	74	34767	7072.31	27694.7	LOC102724265	yes
562	15_macs2_A673.shGFP96.H3K27ac.WCE_peak_46878_lociStitched	19	50351990	50388281	30	30578.8	2888.76	27690	PTOV1,MIR4749,PTOV1-AS2,PNKP,AKT1S1,TBC1D17,PTOV1-AS1	yes
563	15_macs2_A673.shGFP96.H3K27ac.WCE_peak_19687_lociStitched	11	131888173	131942649	30	34123.8	6439.06	27684.7	NTM	yes
564	18_macs2_A673.shGFP96.H3K27ac.WCE_peak_23673_lociStitched	12	95591362	95657083	36	34201.2	6526.1	27675.1	VEZT,FGD6	yes
565	18_macs2_A673.shGFP96.H3K27ac.WCE_peak_31372_lociStitched	14	102414235	102446571	36	30599.6	3023.42	27576.1	PPP2R5C	yes
566	4_macs2_A673.shGFP96.H3K27ac.WCE_peak_91639_lociStitched	8	128735892	128755560	8	29865.9	2413.26	27452.6	MYC,CASC11	yes
567	33_macs2_A673.shGFP96.H3K27ac.WCE_peak_31578_lociStitched	14	103848322	103923583	66	34559.9	7112.16	27447.7	MARK3	yes
568	8_macs2_A673.shGFP96.H3K27ac.WCE_peak_52575_lociStitched	2	172950557	172983703	16	30292.1	2890.33	27401.8	DLX2,DLX2-AS1,DLX1	yes
569	8_macs2_A673.shGFP96.H3K27ac.WCE_peak_21271_lociStitched	12	45603202	45638667	16	31024.8	3628.07	27396.7	ANO6,PLEKHA8P1	yes
570	13_macs2_A673.shGFP96.H3K27ac.WCE_peak_16415_lociStitched	11	62473469	62498601	26	30467.5	3101.29	27366.2	GNG3,HNRNPUL2,TTC9C,BSCL2	yes
571	22_macs2_A673.shGFP96.H3K27ac.WCE_peak_84011_lociStitched	7	42222900	42287338	44	33720.4	6405.14	27315.3	GLI3	yes
572	8_macs2_A673.shGFP96.H3K27ac.WCE_peak_16678_lociStitched	11	65150338	65186970	16	30302	2996.5	27305.5	FRMD8,SLC25A45	yes
573	3_macs2_A673.shGFP96.H3K27ac.WCE_peak_66631_lociStitched	3	193851687	193859698	6	28018.5	717.786	27300.7	HES1	yes
574	11_macs2_A673.shGFP96.H3K27ac.WCE_peak_25732_lociStitched	13	33683874	33724781	22	31756.1	4499.77	27256.3	STARD13	yes
575	7_macs2_A673.shGFP96.H3K27ac.WCE_peak_25791_lociStitched	13	34100757	34119929	14	29467.4	2214.37	27253	STARD13	yes
576	11_macs2_A673.shGFP96.H3K27ac.WCE_peak_54127_lociStitched	2	216636475	216662519	22	30419.4	3187.79	27231.6	LINC00607	yes
577	14_macs2_A673.shGFP96.H3K27ac.WCE_peak_92204_lociStitched	8	141774672	141811484	28	31765.1	4542.6	27222.5	PTK2	yes
578	11_macs2_A673.shGFP96.H3K27ac.WCE_peak_85195_lociStitched	7	90707706	90741912	22	31124	3920.01	27204	CDK14	yes
579	11_macs2_A673.shGFP96.H3K27ac.WCE_peak_16213_lociStitched	11	59422641	59458406	22	31094.1	3912.69	27181.4	PATL1	yes
580	8_macs2_A673.shGFP96.H3K27ac.WCE_peak_88048_lociStitched	8	17463299	17488059	16	29689.7	2510.66	27179.1	PDGFRL	yes
581	12_macs2_A673.shGFP96.H3K27ac.WCE_peak_44692_lociStitched	19	10041929	10069563	24	29225.7	2083.6	27142.1	OLFM2	yes
582	8_macs2_A673.shGFP96.H3K27ac.WCE_peak_7176_lociStitched	1	184112505	184133292	16	29584.1	2444.55	27139.5	TSEN15	yes
583	9_macs2_A673.shGFP96.H3K27ac.WCE_peak_10493_lociStitched	10	23727569	23740540	18	28342.9	1224.46	27118.5	OTUD1	yes
584	9_macs2_A673.shGFP96.H3K27ac.WCE_peak_20578_lociStitched	12	19771499	19797489	18	29930.1	2812.12	27118	AEBP2	yes
585	25_macs2_A673.shGFP96.H3K27ac.WCE_peak_64548_lociStitched	3	135861005	135926483	50	33308.7	6207.31	27101.3	MSL2,PPP2R3A	yes
586	3_macs2_A673.shGFP96.H3K27ac.WCE_peak_61422_lociStitched	3	30071579	30084898	6	28757.1	1692.84	27064.2	RBMS3	yes
587	14_macs2_A673.shGFP96.H3K27ac.WCE_peak_55269_lociStitched	2	238571231	238616000	28	31141.3	4100.84	27040.5	LRRFIP1	yes
588	5_macs2_A673.shGFP96.H3K27ac.WCE_peak_52671_lociStitched	2	176261504	176279489	10	29133.9	2102.45	27031.5	ATP5G3	yes
589	10_macs2_A673.shGFP96.H3K27ac.WCE_peak_73620_lociStitched	5	69118283	69150166	20	29947.7	2920.48	27027.2	GTF2H2C	yes
590	9_macs2_A673.shGFP96.H3K27ac.WCE_peak_73711_lociStitched	5	70575922	70595413	18	28926.6	1904.27	27022.3	PMCHL2	yes
591	10_macs2_A673.shGFP96.H3K27ac.WCE_peak_44940_lociStitched	19	12886160	12917518	20	29448.3	2492.96	26955.3	MIR5684,JUNB,PRDX2,RNASEH2A,HOOK2	yes
592	15_macs2_A673.shGFP96.H3K27ac.WCE_peak_21922_lociStitched	12	54053717	54089683	30	30215	3269.31	26945.7	ATP5G2	yes
593	13_macs2_A673.shGFP96.H3K27ac.WCE_peak_35834_lociStitched	16	24284802	24330617	26	31355.8	4416.57	26939.2	CACNG3	yes
594	11_macs2_A673.shGFP96.H3K27ac.WCE_peak_83091_lociStitched	7	16725028	16761816	22	30787.9	3873.78	26914.1	BZW2	yes
595	7_macs2_A673.shGFP96.H3K27ac.WCE_peak_16393_lociStitched	11	62359470	62392882	14	30154.3	3240.96	26913.4	MTA2,EML3,ROM1,B3GAT3,GANAB	yes
596	9_macs2_A673.shGFP96.H3K27ac.WCE_peak_73667_lociStitched	5	69871458	69901704	18	29616.9	2713.07	26903.8	PMCHL2	yes
597	9_macs2_A673.shGFP96.H3K27ac.WCE_peak_19219_lociStitched	11	122051383	122078492	18	30313.3	3440.13	26873.2	MIR100HG	yes
598	14_macs2_A673.shGFP96.H3K27ac.WCE_peak_46477_lociStitched	19	47337839	47377940	28	30248.2	3400.56	26847.6	AP2S1	yes
599	10_macs2_A673.shGFP96.H3K27ac.WCE_peak_65257_lociStitched	3	156502379	156555116	20	31979.7	5321.16	26658.6	LEKR1,LINC00886	yes
600	5_macs2_A673.shGFP96.H3K27ac.WCE_peak_83965_lociStitched	7	41859316	41875712	10	28383.1	1731.42	26651.7	INHBA-AS1	yes
601	7_macs2_A673.shGFP96.H3K27ac.WCE_peak_77348_lociStitched	6	14866328	14884578	14	28437.2	1792.15	26645	JARID2	yes
602	17_macs2_A673.shGFP96.H3K27ac.WCE_peak_95297_lociStitched	9	124094381	124136290	34	31054.6	4429.78	26624.8	STOM,GSN	yes
603	14_macs2_A673.shGFP96.H3K27ac.WCE_peak_65594_lociStitched	3	171844253	171894756	28	31766.4	5151.31	26615.1	FNDC3B	yes
604	9_macs2_A673.shGFP96.H3K27ac.WCE_peak_25384_lociStitched	13	24853395	24883872	18	29236.6	2630.17	26606.4	C1QTNF9,SPATA13	yes
605	8_macs2_A673.shGFP96.H3K27ac.WCE_peak_32444_lociStitched	15	47701855	47717909	16	28576.1	2019.59	26556.5	SEMA6D	yes
606	5_macs2_A673.shGFP96.H3K27ac.WCE_peak_30571_lociStitched	14	77371763	77389129	10	28193.7	1653.24	26540.5	LRRC74A	yes
607	14_macs2_A673.shGFP96.H3K27ac.WCE_peak_30560_lociStitched	14	76980292	77017059	28	29895.2	3364.18	26531.1	ESRRB	yes
608	8_macs2_A673.shGFP96.H3K27ac.WCE_peak_84622_lociStitched	7	73441951	73466596	16	28265.4	1749.8	26515.6	ELN	yes
609	20_macs2_A673.shGFP96.H3K27ac.WCE_peak_70737_lociStitched	4	148402179	148471592	40	32908.7	6406.82	26501.9	EDNRA	yes
610	13_macs2_A673.shGFP96.H3K27ac.WCE_peak_65294_lociStitched	3	156989479	157031034	26	30671.7	4172.12	26499.6	VEPH1	yes
611	16_macs2_A673.shGFP96.H3K27ac.WCE_peak_55669_lociStitched	20	3762314	3801288	32	29452.7	2989.31	26463.3	CENPB,CDC25B,LOC101929125,AP5S1	yes
612	15_macs2_A673.shGFP96.H3K27ac.WCE_peak_1818_lociStitched	1	32376689	32423601	30	30999.4	4578.61	26420.8	PTP4A2	yes
613	7_macs2_A673.shGFP96.H3K27ac.WCE_peak_2974_lociStitched	1	58169702	58193327	14	29224.1	2809.01	26415.1	DAB1	yes
614	12_macs2_A673.shGFP96.H3K27ac.WCE_peak_23385_lociStitched	12	89693013	89730420	24	30621.4	4245.69	26375.7	DUSP6	yes
615	18_macs2_A673.shGFP96.H3K27ac.WCE_peak_46681_lociStitched	19	49117439	49164393	36	30487.2	4113.17	26374.1	RPL18,SPHK2,DBP,CA11,SEC1P,FAM83E	yes
616	19_macs2_A673.shGFP96.H3K27ac.WCE_peak_78348_lociStitched	6	33239529	33290830	38	30385.6	4052.78	26332.8	B3GALT4,WDR46,PFDN6,RGL2,TAPBP,ZBTB22,DAXX,VPS52	yes
617	11_macs2_A673.shGFP96.H3K27ac.WCE_peak_22449_lociStitched	12	65056420	65086634	22	29020.5	2752.5	26268.1	RASSF3	yes
618	4_macs2_A673.shGFP96.H3K27ac.WCE_peak_25335_lociStitched	13	21768916	21776708	8	27235.4	983.35	26252	MRPL57	yes
619	10_macs2_A673.shGFP96.H3K27ac.WCE_peak_83367_lociStitched	7	23458252	23513224	20	31894.8	5645.62	26249.1	IGF2BP3	yes
620	5_macs2_A673.shGFP96.H3K27ac.WCE_peak_9623_lociStitched	10	5060405	5082829	10	28696	2531.67	26164.3	AKR1C2	yes
621	9_macs2_A673.shGFP96.H3K27ac.WCE_peak_33611_lociStitched	15	72501068	72529644	18	28550.3	2403.24	26147	PKM	yes
622	30_macs2_A673.shGFP96.H3K27ac.WCE_peak_87110_lociStitched	7	148505529	148581696	60	33909.5	7776.65	26132.9	EZH2	yes
623	13_macs2_A673.shGFP96.H3K27ac.WCE_peak_16306_lociStitched	11	61560216	61588503	26	29257.2	3154	26103.2	FADS1,MIR1908,FADS2,FEN1	yes
624	13_macs2_A673.shGFP96.H3K27ac.WCE_peak_29346_lociStitched	14	52481202	52515589	26	29425	3342.42	26082.5	NID2	yes
625	4_macs2_A673.shGFP96.H3K27ac.WCE_peak_51013_lociStitched	2	119939327	119956096	8	27239.6	1178.86	26060.7	C1QL2	yes
626	11_macs2_A673.shGFP96.H3K27ac.WCE_peak_47351_lociStitched	2	1711876	1747151	22	29243	3185.33	26057.6	PXDN	yes
627	12_macs2_A673.shGFP96.H3K27ac.WCE_peak_68055_lociStitched	4	38664918	38703118	24	29792.2	3758.88	26033.3	KLF3,KLF3-AS1	yes
628	10_macs2_A673.shGFP96.H3K27ac.WCE_peak_81610_lociStitched	6	140381492	140404300	20	28735.8	2707.31	26028.5	LOC100507477	yes
629	16_macs2_A673.shGFP96.H3K27ac.WCE_peak_50370_lociStitched	2	87745365	87802056	32	31571.2	5555.72	26015.5	LINC00152	yes
630	9_macs2_A673.shGFP96.H3K27ac.WCE_peak_28779_lociStitched	14	33403411	33420694	18	27675.3	1724.84	25950.4	NPAS3	yes
631	10_macs2_A673.shGFP96.H3K27ac.WCE_peak_95698_lociStitched	9	131872897	131908640	20	28576.5	2641.41	25935.1	PPP2R4,CRAT	yes
632	14_macs2_A673.shGFP96.H3K27ac.WCE_peak_71123_lociStitched	4	160162026	160230103	28	35311.5	9387.82	25923.7	RAPGEF2	yes
633	29_macs2_A673.shGFP96.H3K27ac.WCE_peak_45145_lociStitched	19	15360510	15443623	58	33137.2	7264.08	25873.1	BRD4	yes
634	15_macs2_A673.shGFP96.H3K27ac.WCE_peak_87924_lociStitched	8	13050595	13096738	30	30357.5	4503.56	25853.9	DLC1	yes
635	8_macs2_A673.shGFP96.H3K27ac.WCE_peak_33742_lociStitched	15	75135907	75166053	16	27984.5	2149.41	25835.1	SCAMP2	yes
636	8_macs2_A673.shGFP96.H3K27ac.WCE_peak_51650_lociStitched	2	145108283	145135693	16	28583.1	2751.96	25831.2	ZEB2	yes
637	13_macs2_A673.shGFP96.H3K27ac.WCE_peak_911_lociStitched	1	16468541	16502772	26	28610.3	2782.98	25827.3	EPHA2	yes
638	17_macs2_A673.shGFP96.H3K27ac.WCE_peak_60172_lociStitched	22	39683485	39749709	34	31131.9	5311.16	25820.7	RPL3,SNORD83B,SNORD83A,SNORD43,SYNGR1	yes
639	6_macs2_A673.shGFP96.H3K27ac.WCE_peak_91500_lociStitched	8	127387430	127404545	12	28205.5	2459.43	25746.1	LOC101927657	yes
640	4_macs2_A673.shGFP96.H3K27ac.WCE_peak_3215_lociStitched	1	63384965	63395200	8	26909.9	1177.03	25732.8	ATG4C	yes
641	14_macs2_A673.shGFP96.H3K27ac.WCE_peak_19576_lociStitched	11	129234503	129270823	28	30381.7	4707.07	25674.6	BARX2	yes
642	14_macs2_A673.shGFP96.H3K27ac.WCE_peak_50840_lociStitched	2	112200182	112262216	28	31662.2	5992.48	25669.7	MIR4435-2HG	yes
643	5_macs2_A673.shGFP96.H3K27ac.WCE_peak_56296_lociStitched	20	20715420	20733911	10	27499.8	1860.19	25639.6	RALGAPA2	yes
644	4_macs2_A673.shGFP96.H3K27ac.WCE_peak_90983_lociStitched	8	112665655	112676688	8	26503.5	869.4	25634.1	LINC01609	yes
645	5_macs2_A673.shGFP96.H3K27ac.WCE_peak_61075_lociStitched	3	11314295	11330445	10	27259.6	1640.84	25618.7	ATG7	yes
646	5_macs2_A673.shGFP96.H3K27ac.WCE_peak_80523_lociStitched	6	110606747	110626606	10	27792.7	2186.48	25606.2	METTL24	yes
647	26_macs2_A673.shGFP96.H3K27ac.WCE_peak_39989_lociStitched	17	46962021	47034173	52	31530.4	5959.76	25570.7	ATP5G1,UBE2Z,SNF8,LOC105371814	yes
648	19_macs2_A673.shGFP96.H3K27ac.WCE_peak_91882_lociStitched	8	131042653	131108626	38	32313.6	6775.43	25538.1	ASAP1,ASAP1-IT2	yes
649	14_macs2_A673.shGFP96.H3K27ac.WCE_peak_35785_lociStitched	16	23951594	23988857	28	29165.8	3666.68	25499.1	PRKCB	yes
650	5_macs2_A673.shGFP96.H3K27ac.WCE_peak_47868_lociStitched	2	16787236	16806986	10	27590.8	2213.97	25376.8	FAM49A	yes
651	13_macs2_A673.shGFP96.H3K27ac.WCE_peak_13233_lociStitched	10	102102546	102137418	26	28748.5	3413.97	25334.5	SCD,PKD2L1	yes
652	15_macs2_A673.shGFP96.H3K27ac.WCE_peak_34302_lociStitched	15	91181317	91235268	30	29737.8	4440.17	25297.6	CRTC3-AS1	yes
653	14_macs2_A673.shGFP96.H3K27ac.WCE_peak_23409_lociStitched	12	89845368	89868602	28	27764.6	2467.45	25297.2	POC1B	yes
654	11_macs2_A673.shGFP96.H3K27ac.WCE_peak_18106_lociStitched	11	95876985	95903163	22	28913.6	3617.8	25295.8	MAML2	yes
655	26_macs2_A673.shGFP96.H3K27ac.WCE_peak_24278_lociStitched	12	110970178	111035675	52	31458.2	6169.82	25288.4	PPTC7	yes
656	17_macs2_A673.shGFP96.H3K27ac.WCE_peak_93049_lociStitched	9	20679122	20743999	34	28922.2	3646.09	25276.1	FOCAD	yes
657	7_macs2_A673.shGFP96.H3K27ac.WCE_peak_24789_lociStitched	12	122220032	122244697	14	27230.2	2039.8	25190.4	LINC01089,SETD1B,TMEM120B,RHOF	yes
658	4_macs2_A673.shGFP96.H3K27ac.WCE_peak_96917_lociStitched	X	19191052	19206445	8	26726.9	1545.46	25181.4	ADGRG2	yes
659	6_macs2_A673.shGFP96.H3K27ac.WCE_peak_57333_lociStitched	20	48980795	49000247	12	27155	2003.56	25151.4	LINC01271	yes
660	11_macs2_A673.shGFP96.H3K27ac.WCE_peak_16190_lociStitched	11	59305022	59346779	22	29401.1	4263.39	25137.7	OSBP	yes
661	16_macs2_A673.shGFP96.H3K27ac.WCE_peak_48656_lociStitched	2	36757951	36799802	32	28935.8	3816.81	25119	FEZ2,CRIM1	yes
662	9_macs2_A673.shGFP96.H3K27ac.WCE_peak_24659_lociStitched	12	120016005	120063367	18	29643.9	4527.81	25116.1	TMEM233	yes
663	7_macs2_A673.shGFP96.H3K27ac.WCE_peak_52813_lociStitched	2	178107664	178131480	14	27538.4	2431.61	25106.8	MIR3128,NFE2L2	yes
664	23_macs2_A673.shGFP96.H3K27ac.WCE_peak_63328_lociStitched	3	101528646	101596180	46	31423.6	6348.2	25075.4	NFKBIZ,NXPE3	yes
665	13_macs2_A673.shGFP96.H3K27ac.WCE_peak_59898_lociStitched	22	36279157	36319166	26	29790.7	4721.06	25069.6	RBFOX2	yes
666	9_macs2_A673.shGFP96.H3K27ac.WCE_peak_6480_lociStitched	1	162809496	162831421	18	27410.6	2361.32	25049.3	CCDC190	yes
667	17_macs2_A673.shGFP96.H3K27ac.WCE_peak_9730_lociStitched	10	6764554	6828499	34	31122	6087.56	25034.5	LINC00706,LINC00707	yes
668	15_macs2_A673.shGFP96.H3K27ac.WCE_peak_32674_lociStitched	15	52122553	52177046	30	30630.5	5596.43	25034.1	TMOD3	yes
669	15_macs2_A673.shGFP96.H3K27ac.WCE_peak_87781_lociStitched	8	12581827	12623856	30	29613.6	4589.57	25024.1	LOC340357,LONRF1	yes
670	27_macs2_A673.shGFP96.H3K27ac.WCE_peak_43148_lociStitched	18	55287121	55338454	54	29655.1	4650.77	25004.3	LOC100505549,ATP8B1,NARS	yes
671	12_macs2_A673.shGFP96.H3K27ac.WCE_peak_27968_lociStitched	13	109585379	109615606	24	27866.3	2910.86	24955.4	MYO16	yes
672	9_macs2_A673.shGFP96.H3K27ac.WCE_peak_50194_lociStitched	2	85115977	85151690	18	27945.4	2996.32	24949.1	TMSB10	yes
673	6_macs2_A673.shGFP96.H3K27ac.WCE_peak_39969_lociStitched	17	46792981	46806315	12	26337.3	1402.74	24934.6	PRAC2,PRAC1,MIR3185,HOXB13	yes
674	17_macs2_A673.shGFP96.H3K27ac.WCE_peak_56978_lociStitched	20	43199702	43245699	34	29088.5	4167.33	24921.2	PKIG	yes
675	20_macs2_A673.shGFP96.H3K27ac.WCE_peak_66675_lociStitched	3	194242700	194315356	40	30719	5812.48	24906.5	TMEM44-AS1,TMEM44	yes
676	15_macs2_A673.shGFP96.H3K27ac.WCE_peak_92480_lociStitched	8	145980587	146026619	30	30625.1	5730.98	24894.1	ZNF34,RPL8,MIR6850,ZNF517,ZNF251	yes
677	12_macs2_A673.shGFP96.H3K27ac.WCE_peak_80526_lociStitched	6	110643278	110690277	24	29393.2	4709.3	24683.9	METTL24	yes
678	6_macs2_A673.shGFP96.H3K27ac.WCE_peak_55885_lociStitched	20	10327369	10357308	12	27672.6	2990.91	24681.7	MKKS	yes
679	19_macs2_A673.shGFP96.H3K27ac.WCE_peak_70658_lociStitched	4	147232845	147304723	38	32280.4	7611.88	24668.5	SLC10A7	yes
680	14_macs2_A673.shGFP96.H3K27ac.WCE_peak_5039_lociStitched	1	114377926	114455763	28	32154.5	7542.41	24612.1	BCL2L15,AP4B1,DCLRE1B,AP4B1-AS1,PTPN22	yes
681	13_macs2_A673.shGFP96.H3K27ac.WCE_peak_23142_lociStitched	12	80974541	81002567	26	27591.6	2998.78	24592.8	PTPRQ	yes
682	8_macs2_A673.shGFP96.H3K27ac.WCE_peak_7014_lociStitched	1	181032392	181071044	16	28444	3872.93	24571.1	IER5	yes
683	9_macs2_A673.shGFP96.H3K27ac.WCE_peak_47562_lociStitched	2	8529044	8555533	18	27069.1	2508.51	24560.6	LINC00299	yes
684	9_macs2_A673.shGFP96.H3K27ac.WCE_peak_23710_lociStitched	12	96200082	96252859	18	29222.6	4686.6	24536	SNRPF,LOC105369920	yes
685	12_macs2_A673.shGFP96.H3K27ac.WCE_peak_16814_lociStitched	11	66085179	66115481	24	27074.8	2587.79	24487	RIN1,BRMS1,B4GAT1	yes
686	14_macs2_A673.shGFP96.H3K27ac.WCE_peak_81954_lociStitched	6	151176599	151223883	28	28791.2	4312.3	24478.9	MTHFD1L	yes
687	14_macs2_A673.shGFP96.H3K27ac.WCE_peak_28075_lociStitched	13	110868538	110915321	28	28430	3971.88	24458.2	COL4A1	yes
688	5_macs2_A673.shGFP96.H3K27ac.WCE_peak_71762_lociStitched	4	184312732	184328863	10	25867.7	1432.43	24435.2	CDKN2AIP	yes
689	7_macs2_A673.shGFP96.H3K27ac.WCE_peak_94217_lociStitched	9	90799660	90813071	14	25970.4	1542.27	24428.1	LOC102724156	yes
690	10_macs2_A673.shGFP96.H3K27ac.WCE_peak_38272_lociStitched	17	4842575	4870969	20	26551.2	2146.59	24404.6	RNF167,PFN1,ENO3,SPAG7,SLC25A11	yes
691	12_macs2_A673.shGFP96.H3K27ac.WCE_peak_18517_lociStitched	11	108741098	108777214	24	29022.8	4648.13	24374.7	DDX10	yes
692	8_macs2_A673.shGFP96.H3K27ac.WCE_peak_7035_lociStitched	1	182571090	182588578	16	26282.7	1914.94	24367.8	LOC284648,RGS16	yes
693	13_macs2_A673.shGFP96.H3K27ac.WCE_peak_65493_lociStitched	3	168936123	168982516	26	29060.6	4708.89	24351.7	MECOM	yes
694	22_macs2_A673.shGFP96.H3K27ac.WCE_peak_12039_lociStitched	10	69827044	69881284	44	29745.2	5418.58	24326.6	MYPN,HERC4	yes
695	9_macs2_A673.shGFP96.H3K27ac.WCE_peak_85745_lociStitched	7	104643763	104676730	18	27685.7	3362.63	24323.1	KMT2E-AS1,KMT2E	yes
696	9_macs2_A673.shGFP96.H3K27ac.WCE_peak_54710_lociStitched	2	224990855	225021534	18	27451.6	3141.53	24310	SERPINE2	yes
697	4_macs2_A673.shGFP96.H3K27ac.WCE_peak_19643_lociStitched	11	130641958	130656028	8	25776.2	1477.35	24298.9	C11orf44	yes
698	9_macs2_A673.shGFP96.H3K27ac.WCE_peak_69491_lociStitched	4	108073361	108103839	18	27448.5	3166.66	24281.8	DKK2	yes
699	6_macs2_A673.shGFP96.H3K27ac.WCE_peak_85514_lociStitched	7	99679254	99698753	12	25966.8	1700.31	24266.5	COPS6,MCM7,MIR25,MIR93,MIR106B,ZNF3	yes
700	9_macs2_A673.shGFP96.H3K27ac.WCE_peak_2010_lociStitched	1	36614432	36653686	18	27112.7	2849.84	24262.9	MAP7D1,TRAPPC3	yes
701	10_macs2_A673.shGFP96.H3K27ac.WCE_peak_85109_lociStitched	7	89837459	89863467	20	27076.9	2814.07	24262.9	STEAP2,STEAP2-AS1	yes
702	17_macs2_A673.shGFP96.H3K27ac.WCE_peak_35952_lociStitched	16	25690725	25746689	34	29549	5310.98	24238	HS3ST4	yes
703	15_macs2_A673.shGFP96.H3K27ac.WCE_peak_66165_lociStitched	3	186671302	186703826	30	27242.1	3005.22	24236.9	ST6GAL1	yes
704	19_macs2_A673.shGFP96.H3K27ac.WCE_peak_55439_lociStitched	2	242776732	242838790	38	28484.6	4282	24202.6	PDCD1,RTP5,LOC285095	yes
705	7_macs2_A673.shGFP96.H3K27ac.WCE_peak_69264_lociStitched	4	101415555	101439341	14	26802.1	2606.95	24195.1	EMCN	yes
706	6_macs2_A673.shGFP96.H3K27ac.WCE_peak_27019_lociStitched	13	74239526	74263498	12	26618.5	2445.14	24173.4	KLF12	yes
707	17_macs2_A673.shGFP96.H3K27ac.WCE_peak_46052_lociStitched	19	41077345	41130871	34	28053	3896.69	24156.3	SHKBP1,LTBP4,SPTBN4	yes
708	13_macs2_A673.shGFP96.H3K27ac.WCE_peak_42946_lociStitched	18	49953821	50002822	26	29601.5	5453.81	24147.7	DCC	yes
709	5_macs2_A673.shGFP96.H3K27ac.WCE_peak_75722_lociStitched	5	144615433	144628308	10	25732	1592.64	24139.3	PRELID2	yes
710	11_macs2_A673.shGFP96.H3K27ac.WCE_peak_9918_lociStitched	10	12255357	12284222	22	26555.8	2450.64	24105.2	CDC123	yes
711	10_macs2_A673.shGFP96.H3K27ac.WCE_peak_95030_lociStitched	9	117850106	117890081	20	28382.2	4285.32	24096.9	DEC1,LOC101928748,TNC	yes
712	17_macs2_A673.shGFP96.H3K27ac.WCE_peak_78211_lociStitched	6	31588014	31633097	34	27721.5	3629.18	24092.4	PRRC2A,BAG6,APOM,C6orf47,GPANK1	yes
713	17_macs2_A673.shGFP96.H3K27ac.WCE_peak_40067_lociStitched	17	47268263	47305246	34	26979.1	2929.05	24050	GNGT2,ABI3,PHOSPHO1	yes
714	25_macs2_A673.shGFP96.H3K27ac.WCE_peak_46736_lociStitched	19	49588841	49680123	50	30625.1	6590.56	24034.6	LIN7B,C19orf73,PPFIA3,HRC,TRPM4,SNRNP70	yes
715	26_macs2_A673.shGFP96.H3K27ac.WCE_peak_71819_lociStitched	4	185318415	185396125	52	31068.5	7094.92	23973.5	IRF2	yes
716	15_macs2_A673.shGFP96.H3K27ac.WCE_peak_85050_lociStitched	7	84695603	84736276	30	28340.9	4380.48	23960.5	SEMA3D	yes
717	11_macs2_A673.shGFP96.H3K27ac.WCE_peak_28898_lociStitched	14	35591379	35637309	22	28205.6	4253.12	23952.5	KIAA0391	yes
718	8_macs2_A673.shGFP96.H3K27ac.WCE_peak_66506_lociStitched	3	190690686	190723476	16	27258.3	3311.79	23946.5	GMNC	yes
719	8_macs2_A673.shGFP96.H3K27ac.WCE_peak_96313_lociStitched	GL000195.1	66106	86493	16	32401.1	8456.53	23944.5	NA	yes
720	16_macs2_A673.shGFP96.H3K27ac.WCE_peak_16401_lociStitched	11	62406484	62456901	32	28662.1	4734.16	23927.9	INTS5,C11orf98,LBHD1,METTL12,SNORA57,UQCC3,UBXN1,LRRN4CL,GANAB	yes
721	2_macs2_A673.shGFP96.H3K27ac.WCE_peak_13806_lociStitched	10	115744578	115753490	4	24857.4	947.346	23910	ADRB1	yes
722	18_macs2_A673.shGFP96.H3K27ac.WCE_peak_13192_lociStitched	10	101722532	101769277	36	28430.3	4529.59	23900.7	DNMBP	yes
723	7_macs2_A673.shGFP96.H3K27ac.WCE_peak_37155_lociStitched	16	70047554	70066813	14	26404.1	2509.45	23894.6	PDXDC2P	yes
724	19_macs2_A673.shGFP96.H3K27ac.WCE_peak_24516_lociStitched	12	116540089	116602395	38	30274.5	6423.75	23850.7	MED13L	yes
725	10_macs2_A673.shGFP96.H3K27ac.WCE_peak_6083_lociStitched	1	156696094	156722813	20	26227.4	2377.99	23849.4	RRNAD1,MRPL24,HDGF,ISG20L2	yes
726	6_macs2_A673.shGFP96.H3K27ac.WCE_peak_6506_lociStitched	1	163131468	163148853	12	25999.3	2166.17	23833.1	RGS5,LOC101928404	yes
727	5_macs2_A673.shGFP96.H3K27ac.WCE_peak_17822_lociStitched	11	86446677	86458305	10	25190.9	1361.64	23829.3	PRSS23	yes
728	15_macs2_A673.shGFP96.H3K27ac.WCE_peak_80595_lociStitched	6	111863026	111927281	30	30090.6	6271.29	23819.3	TRAF3IP2,TRAF3IP2-AS1	yes
729	26_macs2_A673.shGFP96.H3K27ac.WCE_peak_96909_lociStitched	X	19081422	19151913	52	30290	6471.07	23818.9	ADGRG2	yes
730	6_macs2_A673.shGFP96.H3K27ac.WCE_peak_3040_lociStitched	1	60225123	60243240	12	25894.6	2097.95	23796.7	LOC101926944,FGGY	yes
731	8_macs2_A673.shGFP96.H3K27ac.WCE_peak_75675_lociStitched	5	142351513	142382644	16	27065.3	3271.87	23793.4	ARHGAP26	yes
732	11_macs2_A673.shGFP96.H3K27ac.WCE_peak_40378_lociStitched	17	55995692	56032995	22	26910.4	3196.87	23713.5	CUEDC1	yes
733	17_macs2_A673.shGFP96.H3K27ac.WCE_peak_96459_lociStitched	X	2546395	2597924	34	28227.6	4524.25	23703.3	NA	yes
734	16_macs2_A673.shGFP96.H3K27ac.WCE_peak_82883_lociStitched	7	6280581	6324341	32	27630.1	3934.02	23696	CYTH3	yes
735	11_macs2_A673.shGFP96.H3K27ac.WCE_peak_85925_lociStitched	7	107612553	107651324	22	27663.1	3970.15	23693	LAMB4,LAMB1	yes
736	7_macs2_A673.shGFP96.H3K27ac.WCE_peak_14266_lociStitched	10	131121887	131142228	14	25765.9	2089.02	23676.9	MGMT	yes
737	7_macs2_A673.shGFP96.H3K27ac.WCE_peak_20365_lociStitched	12	14392048	14413533	14	25818.5	2154.95	23663.6	ATF7IP	yes
738	13_macs2_A673.shGFP96.H3K27ac.WCE_peak_7429_lociStitched	1	186798346	186851597	26	29181.5	5527.45	23654.1	PLA2G4A	yes
739	7_macs2_A673.shGFP96.H3K27ac.WCE_peak_49596_lociStitched	2	65648415	65693535	14	27825.5	4214.21	23611.3	SPRED2	yes
740	8_macs2_A673.shGFP96.H3K27ac.WCE_peak_93243_lociStitched	9	33149784	33167737	16	25216.8	1640.9	23575.9	B4GALT1	yes
741	9_macs2_A673.shGFP96.H3K27ac.WCE_peak_81559_lociStitched	6	139845767	139868388	18	26007.4	2486.05	23521.3	LINC01625	yes
742	12_macs2_A673.shGFP96.H3K27ac.WCE_peak_82586_lociStitched	7	842610	876128	24	26398.8	2916.07	23482.7	SUN1	yes
743	5_macs2_A673.shGFP96.H3K27ac.WCE_peak_86317_lociStitched	7	117603836	117638259	10	27201.1	3724.57	23476.5	CTTNBP2	yes
744	3_macs2_A673.shGFP96.H3K27ac.WCE_peak_15685_lociStitched	11	39479682	39487036	6	25163.9	1701.72	23462.2	LRRC4C	yes
745	26_macs2_A673.shGFP96.H3K27ac.WCE_peak_49220_lociStitched	2	54683115	54772896	52	31486.2	8080.29	23405.9	SPTBN1,RPL23AP32	yes
746	2_macs2_A673.shGFP96.H3K27ac.WCE_peak_89859_lociStitched	8	70771615	70783940	4	24817.6	1414.91	23402.7	LOC101929759	yes
747	18_macs2_A673.shGFP96.H3K27ac.WCE_peak_37668_lociStitched	16	84752130	84800465	36	27976.3	4601.49	23374.8	USP10	yes
748	15_macs2_A673.shGFP96.H3K27ac.WCE_peak_5825_lociStitched	1	153917630	153966944	30	27512.3	4147.31	23365	CRTC2,SLC39A1,MIR6737,CREB3L4,JTB,RPS27,NUP210L,DENND4B	yes
749	4_macs2_A673.shGFP96.H3K27ac.WCE_peak_66309_lociStitched	3	188986089	188995012	8	24368.7	1025.25	23343.5	TPRG1	yes
750	21_macs2_A673.shGFP96.H3K27ac.WCE_peak_39900_lociStitched	17	46120422	46190672	42	29708.7	6406.8	23301.9	NFE2L1,CBX1,SNX11,COPZ2	yes
751	17_macs2_A673.shGFP96.H3K27ac.WCE_peak_6258_lociStitched	1	161123171	161176719	34	27866.4	4578.35	23288	UFC1,USP21,PPOX,B4GALT3,ADAMTS4,NDUFS2	yes
752	5_macs2_A673.shGFP96.H3K27ac.WCE_peak_47421_lociStitched	2	4182643	4201889	10	25266.1	1978.49	23287.7	LINC01304	yes
753	16_macs2_A673.shGFP96.H3K27ac.WCE_peak_99138_lociStitched	X	153594278	153639630	32	25868.8	2621.35	23247.4	EMD,RPL10,SNORA70,DNASE1L1,FLNA	yes
754	13_macs2_A673.shGFP96.H3K27ac.WCE_peak_9834_lociStitched	10	11667356	11731138	26	28676.4	5472.5	23203.9	USP6NL	yes
755	4_macs2_A673.shGFP96.H3K27ac.WCE_peak_54835_lociStitched	2	228229801	228243029	8	24728.4	1531.8	23196.6	TM4SF20	yes
756	11_macs2_A673.shGFP96.H3K27ac.WCE_peak_58705_lociStitched	21	40177317	40212064	22	26161	2977.82	23183.2	ETS2	yes
757	11_macs2_A673.shGFP96.H3K27ac.WCE_peak_82823_lociStitched	7	5666032	5692797	22	25437.5	2358	23079.5	RNF216	yes
758	14_macs2_A673.shGFP96.H3K27ac.WCE_peak_1934_lociStitched	1	33800642	33830090	28	25734.6	2682.71	23051.9	PHC2	yes
759	4_macs2_A673.shGFP96.H3K27ac.WCE_peak_8612_lociStitched	1	224683532	224695900	8	24368.7	1334.51	23034.2	CNIH3	yes
760	5_macs2_A673.shGFP96.H3K27ac.WCE_peak_3999_lociStitched	1	86034876	86050290	10	24434.3	1450.46	22983.8	CYR61,DDAH1	yes
761	21_macs2_A673.shGFP96.H3K27ac.WCE_peak_59314_lociStitched	22	20849486	20923689	42	29028.2	6054.96	22973.2	MED15,KLHL22	yes
762	29_macs2_A673.shGFP96.H3K27ac.WCE_peak_89839_lociStitched	8	70673416	70752358	58	30826.9	7862.62	22964.2	LOC101929759,SLCO5A1	yes
763	10_macs2_A673.shGFP96.H3K27ac.WCE_peak_10312_lociStitched	10	20433563	20462269	20	25964.6	3008.39	22956.2	PLXDC2	yes
764	16_macs2_A673.shGFP96.H3K27ac.WCE_peak_50947_lociStitched	2	113541953	113594900	32	27161.8	4214.58	22947.2	IL1B,IL1A	yes
765	13_macs2_A673.shGFP96.H3K27ac.WCE_peak_537_lociStitched	1	8916159	8950324	26	26050.8	3126.1	22924.7	ENO1,MIR6728,ENO1-AS1	yes
766	11_macs2_A673.shGFP96.H3K27ac.WCE_peak_15032_lociStitched	11	14913138	14956902	22	26026.5	3120.37	22906.1	CYP2R1	yes
767	26_macs2_A673.shGFP96.H3K27ac.WCE_peak_11214_lociStitched	10	35657533	35752284	52	32149	9276.12	22872.9	CCNY	yes
768	31_macs2_A673.shGFP96.H3K27ac.WCE_peak_74517_lociStitched	5	102090769	102162757	62	30342.9	7472.35	22870.6	PAM	yes
769	10_macs2_A673.shGFP96.H3K27ac.WCE_peak_666_lociStitched	1	11022302	11055015	20	25231.5	2404.41	22827.1	C1orf127	yes
770	10_macs2_A673.shGFP96.H3K27ac.WCE_peak_25428_lociStitched	13	25842499	25893090	20	27986.9	5165.34	22821.6	NUP58,MTMR6	yes
771	9_macs2_A673.shGFP96.H3K27ac.WCE_peak_16457_lociStitched	11	62643525	62660398	18	24572.1	1769.98	22802.2	SLC3A2	yes
772	7_macs2_A673.shGFP96.H3K27ac.WCE_peak_78694_lociStitched	6	40393347	40416594	14	24983.6	2208.47	22775.1	LRFN2	yes
773	11_macs2_A673.shGFP96.H3K27ac.WCE_peak_35937_lociStitched	16	25269035	25312122	22	26817.3	4071.72	22745.6	ZKSCAN2	yes
774	12_macs2_A673.shGFP96.H3K27ac.WCE_peak_26363_lociStitched	13	46863102	46895728	24	26257.4	3517.08	22740.3	LINC00563	yes
775	3_macs2_A673.shGFP96.H3K27ac.WCE_peak_82065_lociStitched	6	153589785	153599507	6	23869.5	1144.28	22725.2	RGS17	yes
776	20_macs2_A673.shGFP96.H3K27ac.WCE_peak_73170_lociStitched	5	53799354	53853920	40	27959.6	5254.71	22704.9	SNX18	yes
777	19_macs2_A673.shGFP96.H3K27ac.WCE_peak_12146_lociStitched	10	71693318	71736666	38	26498.6	3801.62	22697	COL13A1	yes
778	16_macs2_A673.shGFP96.H3K27ac.WCE_peak_6816_lociStitched	1	172872271	172925755	32	28496.3	5840.45	22655.8	TNFSF18	yes
779	14_macs2_A673.shGFP96.H3K27ac.WCE_peak_91859_lociStitched	8	130860951	130908998	28	28323.7	5679.16	22644.6	FAM49B	yes
780	10_macs2_A673.shGFP96.H3K27ac.WCE_peak_75473_lociStitched	5	140346181	140397471	20	27845.3	5216.19	22629.1	PCDHA2,PCDHA3,PCDHA5,PCDHA6,PCDHA8,PCDHA9,PCDHA10,PCDHA11,PCDHA12,PCDHA13,PCDHAC1,PCDHAC2	yes
781	4_macs2_A673.shGFP96.H3K27ac.WCE_peak_26751_lociStitched	13	60106011	60120368	8	24168.6	1547.68	22620.9	DIAPH3	yes
782	6_macs2_A673.shGFP96.H3K27ac.WCE_peak_3592_lociStitched	1	71173677	71204218	12	26121.7	3527.49	22594.2	LOC101927244	yes
783	4_macs2_A673.shGFP96.H3K27ac.WCE_peak_96114_lociStitched	9	138222254	138236326	8	23978.7	1387.5	22591.2	C9orf62	yes
784	7_macs2_A673.shGFP96.H3K27ac.WCE_peak_63337_lociStitched	3	101645999	101665094	14	24561.9	1982.06	22579.8	LOC152225	yes
785	17_macs2_A673.shGFP96.H3K27ac.WCE_peak_38765_lociStitched	17	17709868	17740036	34	24650.3	2132.88	22517.4	SREBF1,MIR6777,MIR33B,RAI1	yes
786	6_macs2_A673.shGFP96.H3K27ac.WCE_peak_25407_lociStitched	13	25688912	25718620	12	25424.1	2911.38	22512.7	PABPC3	yes
787	4_macs2_A673.shGFP96.H3K27ac.WCE_peak_964_lociStitched	1	17215915	17240861	8	25996.2	3547.32	22448.9	CROCC,RNU1-2	yes
788	22_macs2_A673.shGFP96.H3K27ac.WCE_peak_11900_lociStitched	10	64956755	65030038	44	29921.4	7489.52	22431.9	JMJD1C	yes
789	9_macs2_A673.shGFP96.H3K27ac.WCE_peak_24569_lociStitched	12	116959131	116997566	18	25982.1	3585.99	22396.1	LINC00173,MAP1LC3B2	yes
790	10_macs2_A673.shGFP96.H3K27ac.WCE_peak_20194_lociStitched	12	11909029	11951738	20	26851.1	4467.36	22383.8	ETV6	yes
791	5_macs2_A673.shGFP96.H3K27ac.WCE_peak_79785_lociStitched	6	83394476	83402319	10	23285.1	918.415	22366.7	UBE3D	yes
792	10_macs2_A673.shGFP96.H3K27ac.WCE_peak_86497_lociStitched	7	123693765	123740763	20	27193	4845.49	22347.5	TMEM229A	yes
793	4_macs2_A673.shGFP96.H3K27ac.WCE_peak_13893_lociStitched	10	118824955	118834816	8	23358.7	1044.28	22314.5	SHTN1	yes
794	19_macs2_A673.shGFP96.H3K27ac.WCE_peak_13347_lociStitched	10	104495344	104575701	38	28896.4	6605.35	22291	WBP1L,SFXN2	yes
795	14_macs2_A673.shGFP96.H3K27ac.WCE_peak_36672_lociStitched	16	57769036	57826230	28	26257.8	3992.14	22265.6	KATNB1,KIFC3,MIR6772	yes
796	9_macs2_A673.shGFP96.H3K27ac.WCE_peak_82797_lociStitched	7	5436725	5465450	18	24505.3	2240.55	22264.7	TNRC18	yes
797	8_macs2_A673.shGFP96.H3K27ac.WCE_peak_5377_lociStitched	1	144923797	144944696	16	26662.9	4413.87	22249.1	PDE4DIP	yes
798	11_macs2_A673.shGFP96.H3K27ac.WCE_peak_86848_lociStitched	7	134532601	134576279	22	26704.7	4472.63	22232.1	CALD1	yes
799	27_macs2_A673.shGFP96.H3K27ac.WCE_peak_8916_lociStitched	1	230262537	230350797	54	30608.6	8411.18	22197.4	GALNT2	yes
800	12_macs2_A673.shGFP96.H3K27ac.WCE_peak_55329_lociStitched	2	240171377	240212918	24	25743	3568.37	22174.6	HDAC4	yes
801	9_macs2_A673.shGFP96.H3K27ac.WCE_peak_53119_lociStitched	2	188391743	188419026	18	24969.4	2823.79	22145.6	TFPI	yes
802	5_macs2_A673.shGFP96.H3K27ac.WCE_peak_4937_lociStitched	1	111136572	111159215	10	24019.7	2055.98	21963.7	KCNA2	yes
803	16_macs2_A673.shGFP96.H3K27ac.WCE_peak_91527_lociStitched	8	127592574	127647653	32	28299.6	6345.1	21954.5	FAM84B	yes
804	5_macs2_A673.shGFP96.H3K27ac.WCE_peak_89688_lociStitched	8	65748893	65764948	10	23634.6	1687.38	21947.2	CYP7B1	yes
805	8_macs2_A673.shGFP96.H3K27ac.WCE_peak_17370_lociStitched	11	75261032	75294674	16	25261.8	3317.1	21944.7	SERPINH1	yes
806	12_macs2_A673.shGFP96.H3K27ac.WCE_peak_10646_lociStitched	10	26013312	26065884	24	26759.1	4815.6	21943.6	LINC00836	yes
807	13_macs2_A673.shGFP96.H3K27ac.WCE_peak_5212_lociStitched	1	117006262	117047291	26	26143.7	4201.37	21942.3	LOC101929023	yes
808	17_macs2_A673.shGFP96.H3K27ac.WCE_peak_19984_lociStitched	12	6640680	6679535	34	25181.9	3248.28	21933.6	GAPDH,IFFO1,NOP2,CHD4,NCAPD2	yes
809	5_macs2_A673.shGFP96.H3K27ac.WCE_peak_4718_lociStitched	1	107465335	107480101	10	23540	1678.89	21861.1	PRMT6	yes
810	7_macs2_A673.shGFP96.H3K27ac.WCE_peak_54881_lociStitched	2	228796330	228806966	14	23052.5	1197.61	21854.9	DAW1	yes
811	4_macs2_A673.shGFP96.H3K27ac.WCE_peak_78461_lociStitched	6	34978530	34992463	8	23139.9	1304.13	21835.8	ANKS1A	yes
812	10_macs2_A673.shGFP96.H3K27ac.WCE_peak_15606_lociStitched	11	36375566	36402688	20	27382.4	5557.3	21825.1	PRR5L	yes
813	2_macs2_A673.shGFP96.H3K27ac.WCE_peak_7083_lociStitched	1	183748703	183754510	4	22611.3	789.752	21821.5	RGL1	yes
814	3_macs2_A673.shGFP96.H3K27ac.WCE_peak_47202_lociStitched	19	57475995	57483574	6	22358	563.12	21794.9	MIMT1	yes
815	6_macs2_A673.shGFP96.H3K27ac.WCE_peak_97408_lociStitched	X	44288416	44310120	12	23683.4	1892.59	21790.8	FUNDC1	yes
816	11_macs2_A673.shGFP96.H3K27ac.WCE_peak_94823_lociStitched	9	113682402	113739496	22	27690.6	5903.52	21787.1	LPAR1	yes
817	8_macs2_A673.shGFP96.H3K27ac.WCE_peak_10120_lociStitched	10	17099205	17118255	16	23989.7	2217.42	21772.2	CUBN	yes
818	8_macs2_A673.shGFP96.H3K27ac.WCE_peak_41276_lociStitched	17	75200844	75239030	16	24828.5	3066.34	21762.2	SEC14L1	yes
819	13_macs2_A673.shGFP96.H3K27ac.WCE_peak_10107_lociStitched	10	17008457	17051836	26	25801.8	4081.96	21719.9	CUBN	yes
820	7_macs2_A673.shGFP96.H3K27ac.WCE_peak_66723_lociStitched	3	194815779	194840486	14	23666.8	1949.38	21717.5	XXYLT1	yes
821	19_macs2_A673.shGFP96.H3K27ac.WCE_peak_50652_lociStitched	2	102352751	102408140	38	26913.5	5212.1	21701.4	MAP4K4	yes
822	14_macs2_A673.shGFP96.H3K27ac.WCE_peak_48894_lociStitched	2	42328781	42375053	28	26120.5	4437.48	21683.1	EML4	yes
823	7_macs2_A673.shGFP96.H3K27ac.WCE_peak_28206_lociStitched	13	114881142	114896291	14	22614.4	946.812	21667.6	RASA3	yes
824	18_macs2_A673.shGFP96.H3K27ac.WCE_peak_84754_lociStitched	7	75920782	75994167	36	27879	6215.71	21663.3	HSPB1,YWHAG	yes
825	4_macs2_A673.shGFP96.H3K27ac.WCE_peak_65432_lociStitched	3	162894430	162914756	8	23921.7	2296.84	21624.8	LINC01192	yes
826	15_macs2_A673.shGFP96.H3K27ac.WCE_peak_44738_lociStitched	19	10511857	10546764	30	24386	2764.63	21621.4	MIR1181,PDE4A,CDC37	yes
827	13_macs2_A673.shGFP96.H3K27ac.WCE_peak_20410_lociStitched	12	15082138	15121460	26	25535.7	3924.34	21611.4	ARHGDIB,ERP27	yes
828	12_macs2_A673.shGFP96.H3K27ac.WCE_peak_49804_lociStitched	2	69234001	69261412	24	24316.3	2713.69	21602.6	ANTXR1	yes
829	11_macs2_A673.shGFP96.H3K27ac.WCE_peak_35638_lociStitched	16	22364784	22415800	22	26421.2	4856.72	21564.5	CDR2	yes
830	9_macs2_A673.shGFP96.H3K27ac.WCE_peak_63798_lociStitched	3	115580416	115596261	18	23311.2	1750.87	21560.3	LSAMP	yes
831	18_macs2_A673.shGFP96.H3K27ac.WCE_peak_87478_lociStitched	8	1704183	1795750	36	28166	6666.08	21499.9	ARHGEF10,CLN8	yes
832	9_macs2_A673.shGFP96.H3K27ac.WCE_peak_78829_lociStitched	6	42694246	42715104	18	23290	1812.56	21477.5	TBCC	yes
833	13_macs2_A673.shGFP96.H3K27ac.WCE_peak_23338_lociStitched	12	89433891	89477020	26	26446.7	4981.4	21465.3	LOC728084	yes
834	21_macs2_A673.shGFP96.H3K27ac.WCE_peak_48450_lociStitched	2	30430708	30497491	42	27240.8	5823.48	21417.3	LBH	yes
835	2_macs2_A673.shGFP96.H3K27ac.WCE_peak_71963_lociStitched	4	189368299	189373503	4	21968.2	562.552	21405.6	TRIML1	yes
836	6_macs2_A673.shGFP96.H3K27ac.WCE_peak_874_lociStitched	1	16157443	16176382	12	23224.9	1820.04	21404.9	FLJ37453,SPEN	yes
837	5_macs2_A673.shGFP96.H3K27ac.WCE_peak_57103_lociStitched	20	45938718	45962800	10	23487.2	2085.5	21401.7	ZMYND8	yes
838	18_macs2_A673.shGFP96.H3K27ac.WCE_peak_84607_lociStitched	7	73111698	73153536	36	24194.9	2794.78	21400.1	STX1A,MIR4284,ABHD11,WBSCR22	yes
839	6_macs2_A673.shGFP96.H3K27ac.WCE_peak_15833_lociStitched	11	45747635	45775899	12	25926.6	4530.72	21395.8	LOC100507384	yes
840	7_macs2_A673.shGFP96.H3K27ac.WCE_peak_13808_lociStitched	10	115785646	115813703	14	24412.4	3049.8	21362.6	ADRB1	yes
841	11_macs2_A673.shGFP96.H3K27ac.WCE_peak_79915_lociStitched	6	86159476	86179864	22	23317.8	1973.56	21344.2	NT5E	yes
842	7_macs2_A673.shGFP96.H3K27ac.WCE_peak_21373_lociStitched	12	46943448	46956569	14	22754.4	1445.93	21308.5	SLC38A2	yes
843	21_macs2_A673.shGFP96.H3K27ac.WCE_peak_7368_lociStitched	1	185922592	185983849	42	28110.8	6805.65	21305.2	HMCN1	yes
844	13_macs2_A673.shGFP96.H3K27ac.WCE_peak_54186_lociStitched	2	217357132	217419868	26	27553.7	6286.15	21267.5	RPL37A	yes
845	5_macs2_A673.shGFP96.H3K27ac.WCE_peak_88767_lociStitched	8	32064880	32085107	10	23511.9	2267.45	21244.4	NRG1	yes
846	6_macs2_A673.shGFP96.H3K27ac.WCE_peak_65766_lociStitched	3	177155516	177172276	12	22978	1746.39	21231.6	LINC00501	yes
847	9_macs2_A673.shGFP96.H3K27ac.WCE_peak_91407_lociStitched	8	126220053	126242468	18	23919	2698.77	21220.3	NSMCE2	yes
848	6_macs2_A673.shGFP96.H3K27ac.WCE_peak_81588_lociStitched	6	140189965	140212251	12	23763.6	2556.2	21207.4	LOC100132735	yes
849	6_macs2_A673.shGFP96.H3K27ac.WCE_peak_34515_lociStitched	15	97373509	97412824	12	25405.4	4218.5	21186.9	SPATA8	yes
850	9_macs2_A673.shGFP96.H3K27ac.WCE_peak_9428_lociStitched	10	343429	375643	18	23822.3	2638.33	21183.9	DIP2C	yes
851	7_macs2_A673.shGFP96.H3K27ac.WCE_peak_98996_lociStitched	X	138947345	138975077	14	23733	2581.85	21151.2	ATP11C	yes
852	15_macs2_A673.shGFP96.H3K27ac.WCE_peak_94586_lociStitched	9	100972741	101025498	30	24896	3745.75	21150.3	MIR6854,TBC1D2	yes
853	6_macs2_A673.shGFP96.H3K27ac.WCE_peak_66930_lociStitched	3	197834520	197844740	12	22366.5	1226.4	21140.1	NA	yes
854	18_macs2_A673.shGFP96.H3K27ac.WCE_peak_59609_lociStitched	22	28231455	28315741	36	28927	7796.45	21130.5	PITPNB,TTC28-AS1	yes
855	11_macs2_A673.shGFP96.H3K27ac.WCE_peak_67833_lociStitched	4	26805126	26840600	22	24718.3	3611.25	21107	STIM2	yes
856	24_macs2_A673.shGFP96.H3K27ac.WCE_peak_60816_lociStitched	22	50677427	50747306	48	24953.8	3850.33	21103.5	HDAC10,MAPK12,MAPK11,PLXNB2,TUBGCP6	yes
857	4_macs2_A673.shGFP96.H3K27ac.WCE_peak_56848_lociStitched	20	39620166	39641388	8	22883.7	1801.75	21081.9	TOP1	yes
858	12_macs2_A673.shGFP96.H3K27ac.WCE_peak_81370_lociStitched	6	134824857	134861051	24	24745.8	3666.45	21079.4	LOC101928304,LINC01010	yes
859	14_macs2_A673.shGFP96.H3K27ac.WCE_peak_38763_lociStitched	17	17650206	17696665	28	24860.2	3786.41	21073.8	RAI1	yes
860	8_macs2_A673.shGFP96.H3K27ac.WCE_peak_25772_lociStitched	13	33838162	33860231	16	23706.5	2641.66	21064.9	STARD13	yes
861	23_macs2_A673.shGFP96.H3K27ac.WCE_peak_57263_lociStitched	20	48293231	48330674	46	24854.7	3815.44	21039.2	B4GALT5	yes
862	15_macs2_A673.shGFP96.H3K27ac.WCE_peak_9704_lociStitched	10	6245170	6281171	30	23465.5	2426.47	21039	PFKFB3	yes
863	10_macs2_A673.shGFP96.H3K27ac.WCE_peak_80850_lociStitched	6	123112284	123139087	20	23578.6	2554.33	21024.3	SMPDL3A	yes
864	18_macs2_A673.shGFP96.H3K27ac.WCE_peak_28913_lociStitched	14	35811273	35884028	36	26875.7	5871.33	21004.4	NFKBIA	yes
865	34_macs2_A673.shGFP96.H3K27ac.WCE_peak_65219_lociStitched	3	156385271	156441017	68	27220.8	6237.98	20982.8	TIPARP-AS1,TIPARP	yes
866	7_macs2_A673.shGFP96.H3K27ac.WCE_peak_65517_lociStitched	3	169816903	169847657	14	23874.3	2897.03	20977.3	PHC3	yes
867	20_macs2_A673.shGFP96.H3K27ac.WCE_peak_66530_lociStitched	3	191047377	191110494	40	27878.8	6917.62	20961.2	CCDC50	yes
868	8_macs2_A673.shGFP96.H3K27ac.WCE_peak_891_lociStitched	1	16264095	16312682	16	24823.1	3862.67	20960.4	ZBTB17,SPEN	yes
869	11_macs2_A673.shGFP96.H3K27ac.WCE_peak_22378_lociStitched	12	64282882	64313419	22	24133.4	3224.71	20908.7	SRGAP1	yes
870	14_macs2_A673.shGFP96.H3K27ac.WCE_peak_52318_lociStitched	2	166288739	166332125	28	25563	4655.32	20907.7	CSRNP3	yes
871	4_macs2_A673.shGFP96.H3K27ac.WCE_peak_84487_lociStitched	7	68142492	68157009	8	22367.8	1467.67	20900.1	LOC102723427	yes
872	3_macs2_A673.shGFP96.H3K27ac.WCE_peak_57872_lociStitched	20	61363618	61371458	6	21449.5	581.728	20867.7	NTSR1	yes
873	14_macs2_A673.shGFP96.H3K27ac.WCE_peak_97943_lociStitched	X	64888725	64927531	28	23826.9	2960.9	20866	MSN	yes
874	24_macs2_A673.shGFP96.H3K27ac.WCE_peak_25902_lociStitched	13	37389043	37466124	48	28473.7	7631.02	20842.7	SMAD9,RFXAP	yes
875	11_macs2_A673.shGFP96.H3K27ac.WCE_peak_13628_lociStitched	10	111815401	111844158	22	23997.7	3171.9	20825.8	ADD3	yes
876	9_macs2_A673.shGFP96.H3K27ac.WCE_peak_34593_lociStitched	15	99386096	99417052	18	23966.1	3188.47	20777.7	IGF1R	yes
877	12_macs2_A673.shGFP96.H3K27ac.WCE_peak_46035_lociStitched	19	40927090	40952512	24	22961.2	2188.83	20772.3	SERTAD1,SERTAD3	yes
878	25_macs2_A673.shGFP96.H3K27ac.WCE_peak_71545_lociStitched	4	174210238	174267692	50	26905.7	6141.83	20763.9	HMGB2,GALNT7	yes
879	10_macs2_A673.shGFP96.H3K27ac.WCE_peak_65441_lociStitched	3	163184480	163210039	20	23371.1	2612.13	20759	LINC01192	yes
880	9_macs2_A673.shGFP96.H3K27ac.WCE_peak_83020_lociStitched	7	13936428	13959542	18	23301.2	2556.41	20744.8	ETV1	yes
881	14_macs2_A673.shGFP96.H3K27ac.WCE_peak_39041_lociStitched	17	27343884	27390898	28	24767	4029.1	20737.9	PIPOX	yes
882	3_macs2_A673.shGFP96.H3K27ac.WCE_peak_71691_lociStitched	4	181485345	181492704	6	21442.7	707.2	20735.5	LINC00290	yes
883	15_macs2_A673.shGFP96.H3K27ac.WCE_peak_19117_lociStitched	11	120196150	120228639	30	24717.6	3989.65	20728	ARHGEF12,TMEM136	yes
884	15_macs2_A673.shGFP96.H3K27ac.WCE_peak_43083_lociStitched	18	53048836	53090670	30	25405.8	4693.77	20712	TCF4	yes
885	10_macs2_A673.shGFP96.H3K27ac.WCE_peak_76733_lociStitched	6	2972058	3002514	20	23469.4	2762.36	20707	LINC01011,NQO2,SERPINB6	yes
886	9_macs2_A673.shGFP96.H3K27ac.WCE_peak_94974_lociStitched	9	116715421	116736376	18	22664.9	1992.82	20672.1	ZNF618	yes
887	13_macs2_A673.shGFP96.H3K27ac.WCE_peak_29610_lociStitched	14	57511815	57538790	26	23551.9	2894.42	20657.5	OTX2-AS1	yes
888	11_macs2_A673.shGFP96.H3K27ac.WCE_peak_2346_lociStitched	1	42092251	42131463	22	24146.7	3497.71	20649	HIVEP3	yes
889	12_macs2_A673.shGFP96.H3K27ac.WCE_peak_98016_lociStitched	X	68513790	68540056	24	22728	2088.15	20639.8	LINC00269	yes
890	5_macs2_A673.shGFP96.H3K27ac.WCE_peak_82573_lociStitched	7	807644	826422	10	22197.5	1571.72	20625.8	DNAAF5	yes
891	12_macs2_A673.shGFP96.H3K27ac.WCE_peak_2142_lociStitched	1	38917645	38986239	24	27574.8	6955.43	20619.4	LINC01343	yes
892	14_macs2_A673.shGFP96.H3K27ac.WCE_peak_18900_lociStitched	11	116706458	116758968	28	26102.7	5492.55	20610.2	APOA1,APOA1-AS,SIK3	yes
893	13_macs2_A673.shGFP96.H3K27ac.WCE_peak_83560_lociStitched	7	29359449	29400484	26	24883.6	4275.85	20607.8	CHN2	yes
894	19_macs2_A673.shGFP96.H3K27ac.WCE_peak_87401_lociStitched	7	157131143	157204433	38	26494.3	5914.5	20579.8	DNAJB6	yes
895	9_macs2_A673.shGFP96.H3K27ac.WCE_peak_63503_lociStitched	3	106328295	106353751	18	23335.5	2767.07	20568.4	LINC00882	yes
896	9_macs2_A673.shGFP96.H3K27ac.WCE_peak_57065_lociStitched	20	44623858	44650493	18	22679.7	2120.15	20559.6	MMP9,SLC12A5	yes
897	8_macs2_A673.shGFP96.H3K27ac.WCE_peak_20308_lociStitched	12	12867520	12879646	16	21828	1285.36	20542.7	CDKN1B,APOLD1,GPR19	yes
898	7_macs2_A673.shGFP96.H3K27ac.WCE_peak_66260_lociStitched	3	188214494	188249479	14	23845.8	3306.08	20539.7	LPP	yes
899	5_macs2_A673.shGFP96.H3K27ac.WCE_peak_78026_lociStitched	6	27847733	27870530	10	22726.3	2195.35	20531	HIST1H3J,HIST1H2AM,HIST1H2BO	yes
900	20_macs2_A673.shGFP96.H3K27ac.WCE_peak_75947_lociStitched	5	149336732	149381510	40	24977.2	4450.93	20526.2	SLC26A2,TIGD6,HMGXB3,PDE6A	yes
901	13_macs2_A673.shGFP96.H3K27ac.WCE_peak_88536_lociStitched	8	28221452	28270428	26	25114.9	4589.05	20525.8	ZNF395	yes
902	4_macs2_A673.shGFP96.H3K27ac.WCE_peak_5149_lociStitched	1	116610305	116635913	8	23272.6	2750.3	20522.3	MAB21L3,SLC22A15	yes
903	5_macs2_A673.shGFP96.H3K27ac.WCE_peak_43319_lociStitched	18	56761324	56781804	10	22722.6	2217.98	20504.6	SEC11C	yes
904	5_macs2_A673.shGFP96.H3K27ac.WCE_peak_4805_lociStitched	1	109118036	109138375	10	22848.8	2361.36	20487.5	FAM102B	yes
905	11_macs2_A673.shGFP96.H3K27ac.WCE_peak_88212_lociStitched	8	22838998	22880760	22	23608.1	3127.97	20480.1	RHOBTB2,TNFRSF10B,PEBP4	yes
906	7_macs2_A673.shGFP96.H3K27ac.WCE_peak_60457_lociStitched	22	43005384	43018052	14	21680	1202.19	20477.8	RNU12,CYB5R3,POLDIP3	yes
907	29_macs2_A673.shGFP96.H3K27ac.WCE_peak_58228_lociStitched	21	27444207	27543340	58	30770.9	10299.9	20471	APP	yes
908	9_macs2_A673.shGFP96.H3K27ac.WCE_peak_15432_lociStitched	11	33934292	33974563	18	28729.3	8279.72	20449.6	LMO2	yes
909	6_macs2_A673.shGFP96.H3K27ac.WCE_peak_64177_lociStitched	3	125916989	125935739	12	22170	1800	20370	ALDH1L1-AS2	yes
910	4_macs2_A673.shGFP96.H3K27ac.WCE_peak_3288_lociStitched	1	64822943	64832949	8	21456.9	1087.65	20369.2	UBE2U	yes
911	6_macs2_A673.shGFP96.H3K27ac.WCE_peak_10114_lociStitched	10	17065835	17084444	12	22228.5	1868.34	20360.1	CUBN	yes
912	5_macs2_A673.shGFP96.H3K27ac.WCE_peak_89513_lociStitched	8	58459437	58477395	10	22442.1	2092.11	20350	LOC286178	yes
913	13_macs2_A673.shGFP96.H3K27ac.WCE_peak_51423_lociStitched	2	134315429	134365320	26	25165	4874.35	20290.7	NCKAP5	yes
914	3_macs2_A673.shGFP96.H3K27ac.WCE_peak_74299_lociStitched	5	90667887	90681879	6	21936.7	1684.64	20252	ARRDC3-AS1,ARRDC3	yes
915	4_macs2_A673.shGFP96.H3K27ac.WCE_peak_30779_lociStitched	14	85983019	86009239	8	23254.5	3007.43	20247.1	FLRT2	yes
916	19_macs2_A673.shGFP96.H3K27ac.WCE_peak_34268_lociStitched	15	90905649	90968928	38	25969.7	5771.04	20198.7	IQGAP1,ZNF774	yes
917	14_macs2_A673.shGFP96.H3K27ac.WCE_peak_88654_lociStitched	8	29937563	29970866	28	23472	3283.68	20188.3	LEPROTL1,SARAF	yes
918	14_macs2_A673.shGFP96.H3K27ac.WCE_peak_16657_lociStitched	11	65029616	65082877	28	24984.7	4804.14	20180.6	CDC42EP2,POLA2	yes
919	44_macs2_A673.shGFP96.H3K27ac.WCE_peak_8840_lociStitched	1	228744797	228782082	88	30268	10089.3	20178.6	RNA5S1,RNA5S2,RNA5S3,RNA5S4,RNA5S5,RNA5S6,RNA5S7,RNA5S8,RNA5S9,RNA5S10,RNA5S11,RNA5S12,RNA5S13,RNA5S14,RNA5S15,RNA5S16,RHOU,RNA5S17	yes
920	4_macs2_A673.shGFP96.H3K27ac.WCE_peak_69509_lociStitched	4	108300995	108325870	8	22835.2	2656.65	20178.6	PAPSS1	yes
921	9_macs2_A673.shGFP96.H3K27ac.WCE_peak_2247_lociStitched	1	40502634	40542461	18	23991.8	3827.37	20164.4	CAP1,PPT1	yes
922	14_macs2_A673.shGFP96.H3K27ac.WCE_peak_17906_lociStitched	11	86963032	87015653	28	26836.7	6672.34	20164.4	TMEM135	yes
923	36_macs2_A673.shGFP96.H3K27ac.WCE_peak_69106_lociStitched	4	95426229	95526523	72	25735.4	5576.35	20159.1	PDLIM5	yes
924	21_macs2_A673.shGFP96.H3K27ac.WCE_peak_68000_lociStitched	4	31045285	31110612	42	27228.3	7081.45	20146.8	PCDH7	yes
925	6_macs2_A673.shGFP96.H3K27ac.WCE_peak_86912_lociStitched	7	136074187	136091018	12	21685.1	1540.04	20145	c("LUZP6", "MTPN")	yes
926	10_macs2_A673.shGFP96.H3K27ac.WCE_peak_94047_lociStitched	9	89213818	89239586	20	22732.5	2607.72	20124.8	ZCCHC6	yes
927	8_macs2_A673.shGFP96.H3K27ac.WCE_peak_47076_lociStitched	19	54960461	54984860	16	21783.4	1710.37	20073.1	LENG9,CDC42EP5,LENG8	yes
928	8_macs2_A673.shGFP96.H3K27ac.WCE_peak_38082_lociStitched	17	1614035	1639925	16	21812.3	1739.81	20072.5	MIR22HG,WDR81	yes
929	21_macs2_A673.shGFP96.H3K27ac.WCE_peak_33337_lociStitched	15	67037345	67078059	42	23475.7	3403.69	20072	SMAD6	yes
930	7_macs2_A673.shGFP96.H3K27ac.WCE_peak_66570_lociStitched	3	192583162	192611162	14	22694	2634.8	20059.2	MB21D2	yes
931	8_macs2_A673.shGFP96.H3K27ac.WCE_peak_35322_lociStitched	16	11439681	11459151	16	21946.6	1902.22	20044.4	RMI2	yes
932	11_macs2_A673.shGFP96.H3K27ac.WCE_peak_69322_lociStitched	4	102228093	102269127	22	24558.8	4538.36	20020.5	MIR1255A,FLJ20021,PPP3CA	yes
933	5_macs2_A673.shGFP96.H3K27ac.WCE_peak_94084_lociStitched	9	89942903	89961175	10	22096.3	2123.21	19973.1	DAPK1	yes
934	22_macs2_A673.shGFP96.H3K27ac.WCE_peak_35801_lociStitched	16	24019693	24063750	44	24182.9	4220.66	19962.2	PRKCB	yes
935	17_macs2_A673.shGFP96.H3K27ac.WCE_peak_66071_lociStitched	3	185406473	185463098	34	25209.5	5260.46	19949	IGF2BP2	yes
936	14_macs2_A673.shGFP96.H3K27ac.WCE_peak_31710_lociStitched	14	105931605	105957826	28	21370.1	1426.42	19943.7	CRIP2,CRIP1,C14orf80,MTA1	yes
937	6_macs2_A673.shGFP96.H3K27ac.WCE_peak_38990_lociStitched	17	27038204	27055889	12	21565.1	1628.79	19936.3	RAB34,RPL23A,SNORD42B,SNORD4A,SNORD42A,SNORD4B,TLCD1,NEK8,PROCA1	yes
938	9_macs2_A673.shGFP96.H3K27ac.WCE_peak_2686_lociStitched	1	51882001	51914915	18	23592.8	3676.49	19916.3	EPS15	yes
939	11_macs2_A673.shGFP96.H3K27ac.WCE_peak_60566_lociStitched	22	44410213	44453449	22	22954	3052.46	19901.5	PARVB	yes
940	9_macs2_A673.shGFP96.H3K27ac.WCE_peak_48064_lociStitched	2	23967880	23985639	18	21761.9	1861.14	19900.7	ATAD2B	yes
941	13_macs2_A673.shGFP96.H3K27ac.WCE_peak_58454_lociStitched	21	33887150	33918358	26	22326.2	2440.47	19885.7	EVA1C	yes
942	17_macs2_A673.shGFP96.H3K27ac.WCE_peak_66187_lociStitched	3	186748695	186807128	34	25301.5	5434.27	19867.2	ST6GAL1	yes
943	12_macs2_A673.shGFP96.H3K27ac.WCE_peak_56236_lociStitched	20	19706161	19770316	24	25867.3	6024.15	19843.1	RIN2	yes
944	12_macs2_A673.shGFP96.H3K27ac.WCE_peak_22564_lociStitched	12	66499500	66563661	24	26684.6	6884.48	19800.1	LLPH,LLPH-AS1,TMBIM4	yes
945	8_macs2_A673.shGFP96.H3K27ac.WCE_peak_49691_lociStitched	2	66781163	66811107	16	22976	3192.03	19784	MEIS1	yes
946	9_macs2_A673.shGFP96.H3K27ac.WCE_peak_45201_lociStitched	19	15612246	15625555	18	20941.7	1163.21	19778.5	CYP4F22	yes
947	9_macs2_A673.shGFP96.H3K27ac.WCE_peak_25784_lociStitched	13	34052973	34071356	18	21796.7	2036.84	19759.9	STARD13	yes
948	8_macs2_A673.shGFP96.H3K27ac.WCE_peak_9643_lociStitched	10	5323486	5359410	16	23174.6	3419.96	19754.6	UCN3	yes
949	15_macs2_A673.shGFP96.H3K27ac.WCE_peak_60299_lociStitched	22	41186610	41231080	30	24213.9	4464.79	19749.1	MIR4766,ST13,SLC25A17	yes
950	7_macs2_A673.shGFP96.H3K27ac.WCE_peak_22227_lociStitched	12	57905894	57920676	14	21065.8	1340.73	19725.1	MIR6758,DDIT3,MIR616,MBD6,MARS	yes
951	8_macs2_A673.shGFP96.H3K27ac.WCE_peak_1940_lociStitched	1	33876045	33901377	16	22606.3	2890.38	19715.9	PHC2	yes
952	5_macs2_A673.shGFP96.H3K27ac.WCE_peak_9953_lociStitched	10	12573115	12589252	10	21405.7	1704.07	19701.7	CAMK1D	yes
953	7_macs2_A673.shGFP96.H3K27ac.WCE_peak_69312_lociStitched	4	102192599	102213028	14	21973.4	2304.39	19669	PPP3CA	yes
954	11_macs2_A673.shGFP96.H3K27ac.WCE_peak_76035_lociStitched	5	151043493	151079168	22	22271.9	2611.41	19660.5	CTB-113P19.1,SPARC	yes
955	9_macs2_A673.shGFP96.H3K27ac.WCE_peak_15389_lociStitched	11	33060980	33086104	18	24872.8	5233.33	19639.4	TCP11L1	yes
956	14_macs2_A673.shGFP96.H3K27ac.WCE_peak_9549_lociStitched	10	3845072	3895817	28	24063.3	4424.96	19638.3	KLF6	yes
957	4_macs2_A673.shGFP96.H3K27ac.WCE_peak_39549_lociStitched	17	39297535	39310709	8	20357.8	773.314	19584.5	KRTAP4-5	yes
958	10_macs2_A673.shGFP96.H3K27ac.WCE_peak_85244_lociStitched	7	91493744	91513150	20	21897.7	2334.54	19563.2	MTERF1	yes
959	9_macs2_A673.shGFP96.H3K27ac.WCE_peak_9545_lociStitched	10	3817713	3829405	18	20791.9	1230	19561.9	KLF6	yes
960	13_macs2_A673.shGFP96.H3K27ac.WCE_peak_83979_lociStitched	7	42010940	42042599	26	22778.7	3226.05	19552.6	GLI3	yes
961	10_macs2_A673.shGFP96.H3K27ac.WCE_peak_93489_lociStitched	9	37371362	37388788	20	20902.5	1383.62	19518.9	ZCCHC7	yes
962	11_macs2_A673.shGFP96.H3K27ac.WCE_peak_5610_lociStitched	1	150054855	150084868	22	22797.9	3280.42	19517.5	VPS45	yes
963	6_macs2_A673.shGFP96.H3K27ac.WCE_peak_59903_lociStitched	22	36357508	36391806	12	23223.2	3711.04	19512.1	RBFOX2	yes
964	9_macs2_A673.shGFP96.H3K27ac.WCE_peak_55798_lociStitched	20	5082042	5116134	18	22599.6	3112.6	19487	PCNA,CDS2,TMEM230	yes
965	5_macs2_A673.shGFP96.H3K27ac.WCE_peak_28998_lociStitched	14	38997164	39026097	10	22732.7	3263.64	19469	LINC00639	yes
966	3_macs2_A673.shGFP96.H3K27ac.WCE_peak_86009_lociStitched	7	108403478	108414559	6	20655	1205.61	19449.4	LOC105375448	yes
967	15_macs2_A673.shGFP96.H3K27ac.WCE_peak_95348_lociStitched	9	125830742	125864944	30	22966.6	3543.33	19423.3	RABGAP1	yes
968	5_macs2_A673.shGFP96.H3K27ac.WCE_peak_38431_lociStitched	17	7785064	7801535	10	20760	1342.39	19417.7	CHD3,NAA38	yes
969	3_macs2_A673.shGFP96.H3K27ac.WCE_peak_25779_lociStitched	13	34006237	34021517	6	21107.8	1691.5	19416.3	STARD13	yes
970	9_macs2_A673.shGFP96.H3K27ac.WCE_peak_60338_lociStitched	22	41669386	41704430	18	22189.9	2803.52	19386.3	ZC3H7B,RANGAP1	yes
971	10_macs2_A673.shGFP96.H3K27ac.WCE_peak_85438_lociStitched	7	96634544	96658742	20	21381.4	2001.17	19380.2	DLX6,DLX5	yes
972	8_macs2_A673.shGFP96.H3K27ac.WCE_peak_94506_lociStitched	9	98257859	98278888	16	21312.9	1955.7	19357.2	PTCH1	yes
973	6_macs2_A673.shGFP96.H3K27ac.WCE_peak_12374_lociStitched	10	75716744	75729330	12	20656.1	1301.39	19354.8	VCL	yes
974	11_macs2_A673.shGFP96.H3K27ac.WCE_peak_70448_lociStitched	4	140449789	140494276	22	23662.6	4333.03	19329.6	SETD7	yes
975	4_macs2_A673.shGFP96.H3K27ac.WCE_peak_58606_lociStitched	21	38008642	38020001	8	20556.4	1273.34	19283	SIM2	yes
976	4_macs2_A673.shGFP96.H3K27ac.WCE_peak_55749_lociStitched	20	4463946	4472649	8	20365	1083.52	19281.5	PRNP	yes
977	5_macs2_A673.shGFP96.H3K27ac.WCE_peak_42737_lociStitched	18	44299303	44306681	10	20011.3	736.324	19275	ST8SIA5	yes
978	17_macs2_A673.shGFP96.H3K27ac.WCE_peak_57394_lociStitched	20	49242131	49306948	34	24377.7	5107.58	19270.1	FAM65C	yes
979	12_macs2_A673.shGFP96.H3K27ac.WCE_peak_17201_lociStitched	11	71772928	71823632	24	24743.6	5481.1	19262.4	MIR3165,LRTOMT,LAMTOR1,ANAPC15,NUMA1	yes
980	6_macs2_A673.shGFP96.H3K27ac.WCE_peak_57820_lociStitched	20	59736593	59767565	12	21643.2	2446.79	19196.4	CDH4	yes
981	6_macs2_A673.shGFP96.H3K27ac.WCE_peak_19271_lociStitched	11	122675241	122687860	12	20889.5	1733.85	19155.6	UBASH3B	yes
982	7_macs2_A673.shGFP96.H3K27ac.WCE_peak_83035_lociStitched	7	14016940	14031399	14	20760.2	1607.84	19152.4	ETV1	yes
983	22_macs2_A673.shGFP96.H3K27ac.WCE_peak_88357_lociStitched	8	26144859	26199043	44	25038.4	5906.06	19132.4	PPP2R2A	yes
984	7_macs2_A673.shGFP96.H3K27ac.WCE_peak_90032_lociStitched	8	75022857	75040934	14	20846.4	1717.32	19129.1	LY96	yes
985	11_macs2_A673.shGFP96.H3K27ac.WCE_peak_84953_lociStitched	7	82005998	82028040	22	21539.4	2413.6	19125.8	CACNA2D1	yes
986	10_macs2_A673.shGFP96.H3K27ac.WCE_peak_25987_lociStitched	13	38533246	38559894	20	22765.4	3672.09	19093.3	LINC00571	yes
987	9_macs2_A673.shGFP96.H3K27ac.WCE_peak_68181_lociStitched	4	40309944	40335837	18	21555.9	2477.96	19078	LOC101060498	yes
988	9_macs2_A673.shGFP96.H3K27ac.WCE_peak_55007_lociStitched	2	232566530	232582525	18	20600	1522.72	19077.2	PTMA	yes
989	16_macs2_A673.shGFP96.H3K27ac.WCE_peak_48134_lociStitched	2	25496590	25537707	32	21968.8	2915.2	19053.6	DNMT3A	yes
990	8_macs2_A673.shGFP96.H3K27ac.WCE_peak_30695_lociStitched	14	83754606	83772673	16	20869.2	1819.35	19049.8	NA	yes
991	10_macs2_A673.shGFP96.H3K27ac.WCE_peak_9500_lociStitched	10	3110793	3145114	20	21519.3	2498.57	19020.7	PFKP	yes
992	6_macs2_A673.shGFP96.H3K27ac.WCE_peak_21300_lociStitched	12	46107446	46125941	12	20947.4	1940.13	19007.3	LINC00938,ARID2	yes
993	18_macs2_A673.shGFP96.H3K27ac.WCE_peak_67970_lociStitched	4	30939664	30975887	36	22693.7	3687.5	19006.2	PCDH7	yes
994	13_macs2_A673.shGFP96.H3K27ac.WCE_peak_92280_lociStitched	8	142138190	142171825	26	21987.2	2983.42	19003.8	DENND3	yes
995	30_macs2_A673.shGFP96.H3K27ac.WCE_peak_28270_lociStitched	14	21672191	21747070	60	27166.1	8169.3	18996.8	HNRNPC,LINC00641	yes
996	18_macs2_A673.shGFP96.H3K27ac.WCE_peak_75231_lociStitched	5	135329437	135394169	36	24857.1	5890.61	18966.5	TGFBI	yes
997	6_macs2_A673.shGFP96.H3K27ac.WCE_peak_59051_lociStitched	21	47144858	47168142	12	20785.6	1834.78	18950.8	LOC100129027	yes
998	13_macs2_A673.shGFP96.H3K27ac.WCE_peak_35594_lociStitched	16	21610489	21657651	26	23548	4612.44	18935.5	METTL9	yes
999	3_macs2_A673.shGFP96.H3K27ac.WCE_peak_15639_lociStitched	11	37121065	37130760	6	21214.6	2283.17	18931.4	C11orf74	yes
1000	11_macs2_A673.shGFP96.H3K27ac.WCE_peak_8147_lociStitched	1	209798829	209833815	22	22013.2	3082.27	18930.9	LAMB3	yes
1001	3_macs2_A673.shGFP96.H3K27ac.WCE_peak_8679_lociStitched	1	225840573	225846890	6	19461.4	531.26	18930.2	ENAH	yes
1002	8_macs2_A673.shGFP96.H3K27ac.WCE_peak_36793_lociStitched	16	62112138	62134007	16	21156.1	2259.07	18897	CDH8	yes
1003	6_macs2_A673.shGFP96.H3K27ac.WCE_peak_27783_lociStitched	13	101035526	101050338	12	20270.2	1376.03	18894.2	PCCA	yes
1004	8_macs2_A673.shGFP96.H3K27ac.WCE_peak_92924_lociStitched	9	14977304	14993906	16	19847.7	961.256	18886.4	FREM1	yes
1005	7_macs2_A673.shGFP96.H3K27ac.WCE_peak_78440_lociStitched	6	34625525	34649193	14	21062.2	2198.76	18863.4	C6orf106	yes
1006	8_macs2_A673.shGFP96.H3K27ac.WCE_peak_41520_lociStitched	17	79312180	79336256	16	20635.5	1805.7	18829.8	TMEM105	yes
1007	2_macs2_A673.shGFP96.H3K27ac.WCE_peak_15371_lociStitched	11	32408335	32414291	4	20783.5	1958.93	18824.5	WT1	yes
1008	7_macs2_A673.shGFP96.H3K27ac.WCE_peak_46634_lociStitched	19	48823694	48836828	14	20171.2	1362	18809.2	EMP3,TMEM143,CCDC114	yes
1009	3_macs2_A673.shGFP96.H3K27ac.WCE_peak_25609_lociStitched	13	30935697	30941481	6	19366	566.254	18799.7	LINC00426	yes
1010	7_macs2_A673.shGFP96.H3K27ac.WCE_peak_61016_lociStitched	3	9419566	9445111	14	21547.2	2761.41	18785.8	THUMPD3-AS1,SETD5,THUMPD3	yes
1011	7_macs2_A673.shGFP96.H3K27ac.WCE_peak_28387_lociStitched	14	22935636	22951228	14	20590.8	1867.92	18722.9	TRDV3	yes
1012	4_macs2_A673.shGFP96.H3K27ac.WCE_peak_28020_lociStitched	13	110067169	110079198	8	21576.4	2882.15	18694.3	LINC00399	yes
1013	6_macs2_A673.shGFP96.H3K27ac.WCE_peak_54841_lociStitched	2	228271392	228293197	12	20575.2	1903.58	18671.6	TM4SF20	yes
1014	11_macs2_A673.shGFP96.H3K27ac.WCE_peak_71385_lociStitched	4	169552750	169573242	22	20836.3	2166	18670.3	PALLD	yes
1015	5_macs2_A673.shGFP96.H3K27ac.WCE_peak_90757_lociStitched	8	103801786	103823490	10	20182.5	1514.94	18667.6	AZIN1	yes
1016	6_macs2_A673.shGFP96.H3K27ac.WCE_peak_40918_lociStitched	17	66768491	66789061	12	21024.6	2363.49	18661.1	ABCA8	yes
1017	13_macs2_A673.shGFP96.H3K27ac.WCE_peak_81343_lociStitched	6	134456086	134503609	26	23058.2	4405.38	18652.8	SGK1	yes
1018	3_macs2_A673.shGFP96.H3K27ac.WCE_peak_71494_lociStitched	4	173935478	173946801	6	19935.3	1286.29	18649	GALNTL6	yes
1019	6_macs2_A673.shGFP96.H3K27ac.WCE_peak_87641_lociStitched	8	8932203	8952000	12	20638.4	1999.5	18638.9	ERI1	yes
1020	17_macs2_A673.shGFP96.H3K27ac.WCE_peak_20378_lociStitched	12	14518712	14571362	34	24466.5	5833.62	18632.8	ATF7IP	yes
1021	8_macs2_A673.shGFP96.H3K27ac.WCE_peak_71177_lociStitched	4	162476107	162506210	16	21352.1	2730.34	18621.7	FSTL5	yes
1022	7_macs2_A673.shGFP96.H3K27ac.WCE_peak_15880_lociStitched	11	46259018	46270205	14	20915.2	2305.64	18609.6	CREB3L1	yes
1023	15_macs2_A673.shGFP96.H3K27ac.WCE_peak_45753_lociStitched	19	34707992	34761386	30	23114.3	4506.45	18607.8	KIAA0355,LSM14A	yes
1024	4_macs2_A673.shGFP96.H3K27ac.WCE_peak_32605_lociStitched	15	50639003	50649500	8	19735.4	1138.92	18596.5	FLJ10038,GABPB1-AS1,GABPB1	yes
1025	2_macs2_A673.shGFP96.H3K27ac.WCE_peak_81549_lociStitched	6	139686351	139695564	4	19629.2	1053.05	18576.2	CITED2	yes
1026	12_macs2_A673.shGFP96.H3K27ac.WCE_peak_44010_lociStitched	19	1352199	1383719	24	20929.3	2364	18565.3	MUM1	yes
1027	7_macs2_A673.shGFP96.H3K27ac.WCE_peak_3281_lociStitched	1	64784340	64809509	14	21245.2	2685.53	18559.6	UBE2U	yes
1028	3_macs2_A673.shGFP96.H3K27ac.WCE_peak_86677_lociStitched	7	130589442	130597745	6	19606.7	1067.77	18538.9	LINC-PINT	yes
1029	9_macs2_A673.shGFP96.H3K27ac.WCE_peak_28781_lociStitched	14	33447540	33470422	18	21094.9	2571.94	18523	NPAS3	yes
1030	13_macs2_A673.shGFP96.H3K27ac.WCE_peak_5995_lociStitched	1	155863199	155912627	26	23048.3	4527.6	18520.7	RIT1,KIAA0907,SNORA80E,SCARNA4,RXFP4	yes
1031	10_macs2_A673.shGFP96.H3K27ac.WCE_peak_22504_lociStitched	12	66172712	66222831	20	23205.1	4691.14	18514	HMGA2,RPSAP52	yes
1032	9_macs2_A673.shGFP96.H3K27ac.WCE_peak_36574_lociStitched	16	55850598	55873220	18	20235.4	1723.8	18511.6	CES5A	yes
1033	12_macs2_A673.shGFP96.H3K27ac.WCE_peak_98196_lociStitched	X	78402580	78441893	24	22420.2	3915.57	18504.6	GPR174	yes
1034	3_macs2_A673.shGFP96.H3K27ac.WCE_peak_89365_lociStitched	8	55529757	55541670	6	19972.1	1489.12	18483	RP1	yes
1035	9_macs2_A673.shGFP96.H3K27ac.WCE_peak_35861_lociStitched	16	24502652	24523251	18	20378.6	1946.61	18432	RBBP6	yes
1036	8_macs2_A673.shGFP96.H3K27ac.WCE_peak_97523_lociStitched	X	46160564	46178455	16	20055.8	1629.87	18425.9	LINC01186	yes
1037	6_macs2_A673.shGFP96.H3K27ac.WCE_peak_12298_lociStitched	10	74076964	74091434	12	19592.4	1169.18	18423.2	DNAJB12	yes
1038	20_macs2_A673.shGFP96.H3K27ac.WCE_peak_32253_lociStitched	15	44055531	44124631	40	24185	5797.49	18387.5	ELL3,SERF2,MIR1282,SERINC4,HYPK,MFAP1,WDR76,PDIA3	yes
1039	25_macs2_A673.shGFP96.H3K27ac.WCE_peak_55705_lociStitched	20	3961464	4065095	50	27234.2	8901.9	18332.3	RNF24	yes
1040	10_macs2_A673.shGFP96.H3K27ac.WCE_peak_5645_lociStitched	1	150523754	150551462	20	20750.5	2435.53	18315	MIR4257,MCL1	yes
1041	6_macs2_A673.shGFP96.H3K27ac.WCE_peak_11956_lociStitched	10	65389665	65404250	12	19711.6	1410.37	18301.3	REEP3	yes
1042	4_macs2_A673.shGFP96.H3K27ac.WCE_peak_25009_lociStitched	12	125399355	125412189	8	19496.1	1198.7	18297.4	MIR5188,UBC	yes
1043	7_macs2_A673.shGFP96.H3K27ac.WCE_peak_85097_lociStitched	7	89781395	89808184	14	20994.5	2697.65	18296.9	STEAP2-AS1	yes
1044	27_macs2_A673.shGFP96.H3K27ac.WCE_peak_9884_lociStitched	10	11891644	11949055	54	23016.1	4724.93	18291.1	PROSER2,PROSER2-AS1	yes
1045	5_macs2_A673.shGFP96.H3K27ac.WCE_peak_39534_lociStitched	17	39059734	39071940	10	18793.6	515.093	18278.5	KRT23	yes
1046	7_macs2_A673.shGFP96.H3K27ac.WCE_peak_23019_lociStitched	12	79115668	79136557	14	20396	2120.23	18275.8	SYT1	yes
1047	4_macs2_A673.shGFP96.H3K27ac.WCE_peak_93254_lociStitched	9	33316072	33331930	8	19497.4	1228.99	18268.4	NFX1	yes
1048	19_macs2_A673.shGFP96.H3K27ac.WCE_peak_8897_lociStitched	1	230202403	230246023	38	22263.6	4004.32	18259.3	GALNT2	yes
1049	15_macs2_A673.shGFP96.H3K27ac.WCE_peak_33331_lociStitched	15	66993146	67022857	30	20928.4	2673.99	18254.4	SMAD6	yes
1050	12_macs2_A673.shGFP96.H3K27ac.WCE_peak_91604_lociStitched	8	128219185	128244814	24	21159.3	2926.83	18232.5	CASC8	yes
1051	11_macs2_A673.shGFP96.H3K27ac.WCE_peak_31109_lociStitched	14	95982553	96012656	22	21002.9	2775.5	18227.4	SNHG10,SCARNA13,GLRX5,SYNE3	yes
1052	12_macs2_A673.shGFP96.H3K27ac.WCE_peak_62879_lociStitched	3	78746257	78789100	24	22809.6	4588.49	18221.1	ROBO1	yes
1053	11_macs2_A673.shGFP96.H3K27ac.WCE_peak_16477_lociStitched	11	63435826	63478512	22	23152.9	4955.84	18197	RTN3,ATL3	yes
1054	7_macs2_A673.shGFP96.H3K27ac.WCE_peak_10762_lociStitched	10	28998095	29032788	14	21363.9	3177.88	18186.1	BAMBI	yes
1055	13_macs2_A673.shGFP96.H3K27ac.WCE_peak_50865_lociStitched	2	112641588	112704078	26	23889.9	5717.84	18172.1	MERTK,ANAPC1	yes
1056	18_macs2_A673.shGFP96.H3K27ac.WCE_peak_19054_lociStitched	11	118952828	118992450	36	22045.7	3886.92	18158.8	HMBS,H2AFX,DPAGT1,C2CD2L,HINFP	yes
1057	14_macs2_A673.shGFP96.H3K27ac.WCE_peak_21357_lociStitched	12	46822818	46853325	28	21358	3206.29	18151.7	SLC38A2	yes
1058	13_macs2_A673.shGFP96.H3K27ac.WCE_peak_48813_lociStitched	2	39708940	39777950	26	24940.2	6825.09	18115.1	LOC728730	yes
1059	12_macs2_A673.shGFP96.H3K27ac.WCE_peak_34788_lociStitched	16	1276144	1305814	24	20095.5	2002.72	18092.8	TPSB2,TPSAB1,TPSG1	yes
1060	6_macs2_A673.shGFP96.H3K27ac.WCE_peak_7697_lociStitched	1	199120763	199129785	12	19303.5	1225.19	18078.3	LINC01221	yes
1061	18_macs2_A673.shGFP96.H3K27ac.WCE_peak_33132_lociStitched	15	64265393	64312182	36	21939.4	3878.81	18060.6	DAPK2	yes
1062	8_macs2_A673.shGFP96.H3K27ac.WCE_peak_67932_lociStitched	4	30602210	30631726	16	21266.3	3229.05	18037.2	PCDH7	yes
1063	10_macs2_A673.shGFP96.H3K27ac.WCE_peak_10181_lociStitched	10	18425602	18453495	20	20872.3	2845.09	18027.2	CACNB2	yes
1064	6_macs2_A673.shGFP96.H3K27ac.WCE_peak_89014_lociStitched	8	38240298	38269494	12	20761.3	2741.5	18019.8	LETM2,FGFR1	no
1065	11_macs2_A673.shGFP96.H3K27ac.WCE_peak_360_lociStitched	1	8142841	8173645	22	20965.2	2951.02	18014.2	ERRFI1	no
1066	9_macs2_A673.shGFP96.H3K27ac.WCE_peak_644_lociStitched	1	10568173	10599724	18	20896.2	2902.69	17993.5	PEX14	no
1067	3_macs2_A673.shGFP96.H3K27ac.WCE_peak_51590_lociStitched	2	143294707	143300927	6	18819.2	828.504	17990.7	KYNU	no
1068	14_macs2_A673.shGFP96.H3K27ac.WCE_peak_26413_lociStitched	13	47127027	47175980	28	23032.4	5042.16	17990.2	LRCH1	no
1069	16_macs2_A673.shGFP96.H3K27ac.WCE_peak_45932_lociStitched	19	39322245	39356842	32	20810.1	2823.12	17987	HNRNPL,ECH1	no
1070	5_macs2_A673.shGFP96.H3K27ac.WCE_peak_90322_lociStitched	8	82958395	82975104	10	19382.4	1398.54	17983.9	LOC105375929	no
1071	7_macs2_A673.shGFP96.H3K27ac.WCE_peak_89037_lociStitched	8	38615137	38644888	14	20697.8	2716.27	17981.5	TACC1	no
1072	11_macs2_A673.shGFP96.H3K27ac.WCE_peak_80708_lociStitched	6	116330358	116357267	22	20768.4	2876.57	17891.8	FRK	no
1073	13_macs2_A673.shGFP96.H3K27ac.WCE_peak_3514_lociStitched	1	68176571	68216892	26	21789.5	3899.04	17890.4	GNG12	no
1074	12_macs2_A673.shGFP96.H3K27ac.WCE_peak_70018_lociStitched	4	122581522	122617669	24	21344.8	3459.27	17885.5	ANXA5	no
1075	11_macs2_A673.shGFP96.H3K27ac.WCE_peak_19125_lociStitched	11	120251111	120285440	22	22258.9	4383.81	17875.1	ARHGEF12	no
1076	7_macs2_A673.shGFP96.H3K27ac.WCE_peak_97122_lociStitched	X	30319174	30331544	14	18913.7	1047.74	17866	NR0B1	no
1077	9_macs2_A673.shGFP96.H3K27ac.WCE_peak_52422_lociStitched	2	168994502	169022446	18	20446.6	2582.03	17864.6	STK39	no
1078	16_macs2_A673.shGFP96.H3K27ac.WCE_peak_75320_lociStitched	5	138598792	138640039	32	21803.2	3939.09	17864.1	SNHG4,MATR3,SNORA74A	no
1079	16_macs2_A673.shGFP96.H3K27ac.WCE_peak_79007_lociStitched	6	45389569	45448752	32	23809.3	5947.89	17861.4	RUNX2	no
1080	5_macs2_A673.shGFP96.H3K27ac.WCE_peak_72919_lociStitched	5	39516467	39526828	10	18955.4	1100.34	17855.1	LOC101926940	no
1081	25_macs2_A673.shGFP96.H3K27ac.WCE_peak_64595_lociStitched	3	136611604	136701177	50	27015.2	9163.32	17851.9	IL20RB,NCK1	no
1082	32_macs2_A673.shGFP96.H3K27ac.WCE_peak_18573_lociStitched	11	110087844	110166842	64	27673	9835.25	17837.7	RDX	no
1083	15_macs2_A673.shGFP96.H3K27ac.WCE_peak_12621_lociStitched	10	82213580	82265880	30	22206.6	4393.2	17813.4	TSPAN14	no
1084	15_macs2_A673.shGFP96.H3K27ac.WCE_peak_26820_lociStitched	13	60522693	60557521	30	21575.9	3771.87	17804.1	DIAPH3	no
1085	8_macs2_A673.shGFP96.H3K27ac.WCE_peak_52665_lociStitched	2	176228685	176248655	16	20099.8	2296.55	17803.3	ATP5G3	no
1086	17_macs2_A673.shGFP96.H3K27ac.WCE_peak_60782_lociStitched	22	50311927	50364143	34	20792.4	3023.31	17769.1	CRELD2,PIM3,MIR6821,ALG12	no
1087	7_macs2_A673.shGFP96.H3K27ac.WCE_peak_13048_lociStitched	10	95218957	95242183	14	19614.4	1851.11	17763.2	MYOF	no
1088	9_macs2_A673.shGFP96.H3K27ac.WCE_peak_55720_lociStitched	20	4197070	4212246	18	19041.3	1289.96	17751.4	ADRA1D	no
1089	8_macs2_A673.shGFP96.H3K27ac.WCE_peak_77601_lociStitched	6	18718111	18749446	16	21226.3	3484.45	17741.9	MIR548A1	no
1090	14_macs2_A673.shGFP96.H3K27ac.WCE_peak_55893_lociStitched	20	10388447	10434748	28	22215.2	4481.94	17733.3	SLX4IP,MKKS	no
1091	9_macs2_A673.shGFP96.H3K27ac.WCE_peak_36973_lociStitched	16	67580829	67606382	18	19900.7	2174.56	17726.1	CTCF	no
1092	6_macs2_A673.shGFP96.H3K27ac.WCE_peak_54233_lociStitched	2	218179094	218203144	12	20396.8	2676.76	17720	DIRC3	no
1093	4_macs2_A673.shGFP96.H3K27ac.WCE_peak_66605_lociStitched	3	193615532	193620055	8	18236.3	519.693	17716.6	LOC647323	no
1094	10_macs2_A673.shGFP96.H3K27ac.WCE_peak_24797_lociStitched	12	122326871	122365659	20	20922.2	3211.65	17710.6	WDR66,PSMD9	no
1095	11_macs2_A673.shGFP96.H3K27ac.WCE_peak_34365_lociStitched	15	93344919	93374957	22	20470.9	2760.49	17710.4	FAM174B	no
1096	10_macs2_A673.shGFP96.H3K27ac.WCE_peak_9525_lociStitched	10	3495110	3527045	20	20812	3129.63	17682.4	PITRM1	no
1097	21_macs2_A673.shGFP96.H3K27ac.WCE_peak_49230_lociStitched	2	54787556	54866467	42	24857	7188.79	17668.2	SPTBN1	no
1098	18_macs2_A673.shGFP96.H3K27ac.WCE_peak_44968_lociStitched	19	13024440	13076190	36	21807.5	4150.35	17657.1	MIR5695,FARSA,CALR,MIR6515,RAD23A,GADD45GIP1,GCDH,SYCE2	no
1099	10_macs2_A673.shGFP96.H3K27ac.WCE_peak_8568_lociStitched	1	224007989	224034056	20	20488.7	2836.09	17652.6	TP53BP2	no
1100	11_macs2_A673.shGFP96.H3K27ac.WCE_peak_44513_lociStitched	19	6768002	6801838	22	20433.6	2788.09	17645.5	VAV1	no
1101	9_macs2_A673.shGFP96.H3K27ac.WCE_peak_93510_lociStitched	9	37447019	37472284	18	20009.9	2367.33	17642.5	ZBTB5	no
1102	6_macs2_A673.shGFP96.H3K27ac.WCE_peak_997_lociStitched	1	17553784	17564831	12	18467.3	859.457	17607.8	PADI1	no
1103	17_macs2_A673.shGFP96.H3K27ac.WCE_peak_117_lociStitched	1	1738683	1798778	34	22962.3	5378.5	17583.8	GNB1	no
1104	18_macs2_A673.shGFP96.H3K27ac.WCE_peak_14458_lociStitched	11	747077	819791	36	21101.6	3526.63	17575	TALDO1,PDDC1,LOC171391,CEND1,SLC25A22,PANO1,PIDD1,RPLP2,SNORA52,PNPLA2	no
1105	13_macs2_A673.shGFP96.H3K27ac.WCE_peak_40374_lociStitched	17	55945374	55982710	26	20448.9	2874.87	17574.1	CUEDC1	no
1106	4_macs2_A673.shGFP96.H3K27ac.WCE_peak_62681_lociStitched	3	71250628	71259465	8	18150.3	584.126	17566.2	FOXP1	no
1107	13_macs2_A673.shGFP96.H3K27ac.WCE_peak_23558_lociStitched	12	93474653	93537995	26	23708.9	6150.51	17558.4	LOC102724933	no
1108	8_macs2_A673.shGFP96.H3K27ac.WCE_peak_46856_lociStitched	19	50134200	50148021	16	18762	1206.57	17555.4	RRAS,SCAF1	no
1109	9_macs2_A673.shGFP96.H3K27ac.WCE_peak_36133_lociStitched	16	29816594	29836448	18	19141.2	1592.29	17549	MAZ,PRRT2,PAGR1,MVP,KIF22	no
1110	24_macs2_A673.shGFP96.H3K27ac.WCE_peak_95746_lociStitched	9	132365077	132431897	48	22057.3	4523.71	17533.6	NTMT1,C9orf50,ASB6,PRRX2	no
1111	6_macs2_A673.shGFP96.H3K27ac.WCE_peak_71106_lociStitched	4	159918318	159948720	12	21892.5	4390.05	17502.4	C4orf45	no
1112	10_macs2_A673.shGFP96.H3K27ac.WCE_peak_10350_lociStitched	10	21568455	21586947	20	19216.9	1725.3	17491.6	RNU6-15P	no
1113	11_macs2_A673.shGFP96.H3K27ac.WCE_peak_56125_lociStitched	20	17631603	17662833	22	20224.5	2745.12	17479.4	RRBP1	no
1114	11_macs2_A673.shGFP96.H3K27ac.WCE_peak_69879_lociStitched	4	117100725	117121771	22	19602.2	2127.75	17474.5	TRAM1L1	no
1115	8_macs2_A673.shGFP96.H3K27ac.WCE_peak_53070_lociStitched	2	187380509	187416191	16	21195.1	3721.63	17473.5	ZC3H15	no
1116	7_macs2_A673.shGFP96.H3K27ac.WCE_peak_48411_lociStitched	2	30248760	30262069	14	18743.1	1277.66	17465.4	ALK	no
1117	15_macs2_A673.shGFP96.H3K27ac.WCE_peak_71906_lociStitched	4	187564187	187624103	30	22983.8	5524.26	17459.5	FAT1	no
1118	12_macs2_A673.shGFP96.H3K27ac.WCE_peak_10617_lociStitched	10	25138606	25190569	24	22344.1	4900.11	17444	PRTFDC1	no
1119	17_macs2_A673.shGFP96.H3K27ac.WCE_peak_18304_lociStitched	11	102651881	102684393	34	21483.9	4041.24	17442.7	WTAPP1,MMP1	no
1120	7_macs2_A673.shGFP96.H3K27ac.WCE_peak_29531_lociStitched	14	56173112	56188863	14	19017.8	1576.68	17441.1	KTN1	no
1121	7_macs2_A673.shGFP96.H3K27ac.WCE_peak_17855_lociStitched	11	86689589	86711249	14	20323.6	2913.27	17410.3	LOC100506368	no
1122	3_macs2_A673.shGFP96.H3K27ac.WCE_peak_26856_lociStitched	13	60901693	60910384	6	18381.5	1014.24	17367.2	TDRD3	no
1123	10_macs2_A673.shGFP96.H3K27ac.WCE_peak_86388_lociStitched	7	121209929	121250117	20	21396.1	4030.86	17365.2	FAM3C	no
1124	2_macs2_A673.shGFP96.H3K27ac.WCE_peak_13045_lociStitched	10	95196697	95200886	4	17826.3	473.776	17352.5	MYOF	no
1125	8_macs2_A673.shGFP96.H3K27ac.WCE_peak_19793_lociStitched	12	1048207	1076433	16	19888	2551.63	17336.4	RAD52	no
1126	9_macs2_A673.shGFP96.H3K27ac.WCE_peak_28494_lociStitched	14	23609900	23654494	18	21596.9	4263.19	17333.7	SLC7A8	no
1127	10_macs2_A673.shGFP96.H3K27ac.WCE_peak_90440_lociStitched	8	94732946	94767344	20	20054	2720.88	17333.2	RBM12B,RBM12B-AS1,TMEM67,FAM92A1	no
1128	8_macs2_A673.shGFP96.H3K27ac.WCE_peak_76353_lociStitched	5	167475196	167511984	16	20450.4	3145.37	17305.1	TENM2	no
1129	13_macs2_A673.shGFP96.H3K27ac.WCE_peak_77574_lociStitched	6	18501794	18546376	26	21974.5	4681.11	17293.4	MIR548A1	no
1130	8_macs2_A673.shGFP96.H3K27ac.WCE_peak_67772_lociStitched	4	25485605	25511095	16	19265.3	1978.02	17287.3	ANAPC4	no
1131	8_macs2_A673.shGFP96.H3K27ac.WCE_peak_91772_lociStitched	8	129307091	129342425	16	21723.3	4466.22	17257.1	LINC00824	no
1132	9_macs2_A673.shGFP96.H3K27ac.WCE_peak_72643_lociStitched	5	32014782	32058066	18	21131.2	3895.56	17235.7	PDZD2	no
1133	10_macs2_A673.shGFP96.H3K27ac.WCE_peak_41046_lociStitched	17	71274293	71308444	20	19776.8	2585.23	17191.6	CDC42EP4	no
1134	11_macs2_A673.shGFP96.H3K27ac.WCE_peak_65967_lociStitched	3	182972554	183024679	22	21772.6	4581.79	17190.8	MCF2L2	no
1135	10_macs2_A673.shGFP96.H3K27ac.WCE_peak_80194_lociStitched	6	98094864	98117277	20	19281.9	2093.37	17188.5	LOC101927314	no
1136	9_macs2_A673.shGFP96.H3K27ac.WCE_peak_79198_lociStitched	6	53919271	53941048	18	19030.9	1851.05	17179.9	MLIP	no
1137	6_macs2_A673.shGFP96.H3K27ac.WCE_peak_27383_lociStitched	13	93879211	93901622	12	19605.1	2445.04	17160.1	GPC6	no
1138	4_macs2_A673.shGFP96.H3K27ac.WCE_peak_85340_lociStitched	7	93977971	94004967	8	20041.8	2891.27	17150.6	COL1A2	no
1139	7_macs2_A673.shGFP96.H3K27ac.WCE_peak_11278_lociStitched	10	36918021	36939336	14	19411.6	2261.52	17150	ANKRD30A	no
1140	15_macs2_A673.shGFP96.H3K27ac.WCE_peak_18723_lociStitched	11	111782638	111809826	30	20391	3251.68	17139.3	HSPB2,C11orf52,DIXDC1,CRYAB	no
1141	8_macs2_A673.shGFP96.H3K27ac.WCE_peak_72192_lociStitched	5	14440528	14457890	16	18780.5	1649.39	17131.1	TRIO	no
1142	11_macs2_A673.shGFP96.H3K27ac.WCE_peak_12121_lociStitched	10	71078181	71097861	22	18837.7	1722	17115.7	HK1	no
1143	9_macs2_A673.shGFP96.H3K27ac.WCE_peak_63736_lociStitched	3	114154892	114173851	18	19169.4	2068.43	17101	ZBTB20	no
1144	6_macs2_A673.shGFP96.H3K27ac.WCE_peak_23379_lociStitched	12	89670877	89680430	12	18385.7	1286.79	17098.9	DUSP6	no
1145	10_macs2_A673.shGFP96.H3K27ac.WCE_peak_19501_lociStitched	11	126206235	126238527	20	19950	2854.61	17095.4	ST3GAL4-AS1,ST3GAL4,DCPS	no
1146	9_macs2_A673.shGFP96.H3K27ac.WCE_peak_14943_lociStitched	11	12695453	12717443	18	18885	1803.18	17081.8	TEAD1	no
1147	9_macs2_A673.shGFP96.H3K27ac.WCE_peak_54266_lociStitched	2	219081545	219098668	18	18837	1767.09	17069.9	ARPC2	no
1148	9_macs2_A673.shGFP96.H3K27ac.WCE_peak_18631_lociStitched	11	110291684	110331062	18	21894.2	4847.43	17046.7	FDX1	no
1149	4_macs2_A673.shGFP96.H3K27ac.WCE_peak_24161_lociStitched	12	109898201	109915296	8	18531	1514.62	17016.4	UBE3B,KCTD10	no
1150	7_macs2_A673.shGFP96.H3K27ac.WCE_peak_10233_lociStitched	10	19188503	19208454	14	19101.1	2092.86	17008.2	MALRD1	no
1151	8_macs2_A673.shGFP96.H3K27ac.WCE_peak_71615_lociStitched	4	174901035	174944745	16	21243.1	4235.5	17007.6	LOC101928509	no
1152	8_macs2_A673.shGFP96.H3K27ac.WCE_peak_47431_lociStitched	2	4634409	4647026	16	18502.8	1502.68	17000.1	LINC01249	no
1153	6_macs2_A673.shGFP96.H3K27ac.WCE_peak_13903_lociStitched	10	118918948	118934163	12	18454.3	1488.03	16966.2	MIR3663,MIR3663HG	no
1154	5_macs2_A673.shGFP96.H3K27ac.WCE_peak_40271_lociStitched	17	53277249	53288930	10	18182.6	1220.66	16962	STXBP4	no
1155	13_macs2_A673.shGFP96.H3K27ac.WCE_peak_15116_lociStitched	11	16371646	16419028	26	20961.8	4041.68	16920.1	SOX6	no
1156	10_macs2_A673.shGFP96.H3K27ac.WCE_peak_16645_lociStitched	11	64878285	64903545	20	19215.3	2311.29	16904	TM7SF2,ZNHIT2,FAU,MRPL49,SYVN1,MIR6751,VPS51	no
1157	10_macs2_A673.shGFP96.H3K27ac.WCE_peak_2451_lociStitched	1	44226843	44265789	20	20871.2	3968.6	16902.6	ST3GAL3	no
1158	12_macs2_A673.shGFP96.H3K27ac.WCE_peak_63888_lociStitched	3	120135100	120168925	24	20207.1	3331.76	16875.3	FSTL1	no
1159	14_macs2_A673.shGFP96.H3K27ac.WCE_peak_37893_lociStitched	16	89383222	89430679	28	20729.2	3858.25	16871	ANKRD11	no
1160	20_macs2_A673.shGFP96.H3K27ac.WCE_peak_74980_lociStitched	5	125930157	125995994	40	22331.9	5464.47	16867.4	PHAX,TEX43,ALDH7A1	no
1161	9_macs2_A673.shGFP96.H3K27ac.WCE_peak_29443_lociStitched	14	55091828	55118782	18	19525.5	2665.75	16859.7	SAMD4A	no
1162	20_macs2_A673.shGFP96.H3K27ac.WCE_peak_42475_lociStitched	18	29878061	29966387	40	24872.6	8037.67	16834.9	GAREM1	no
1163	4_macs2_A673.shGFP96.H3K27ac.WCE_peak_69372_lociStitched	4	103730647	103750494	8	18934	2109.74	16824.3	UBE2D3	no
1164	4_macs2_A673.shGFP96.H3K27ac.WCE_peak_14204_lociStitched	10	129321782	129334051	8	18060	1246.53	16813.4	FOXI2	no
1165	7_macs2_A673.shGFP96.H3K27ac.WCE_peak_66911_lociStitched	3	197562917	197585663	14	19302.3	2495.24	16807	LRCH3	no
1166	9_macs2_A673.shGFP96.H3K27ac.WCE_peak_71375_lociStitched	4	169508711	169537712	18	19886	3085.71	16800.3	PALLD	no
1167	8_macs2_A673.shGFP96.H3K27ac.WCE_peak_63035_lociStitched	3	88253180	88274760	16	19040	2252.95	16787.1	C3orf38	no
1168	9_macs2_A673.shGFP96.H3K27ac.WCE_peak_77537_lociStitched	6	17693913	17725360	18	19544.3	2792.49	16751.8	NUP153	no
1169	19_macs2_A673.shGFP96.H3K27ac.WCE_peak_30794_lociStitched	14	86025466	86081838	38	22328.9	5586.47	16742.5	FLRT2	no
1170	9_macs2_A673.shGFP96.H3K27ac.WCE_peak_29230_lociStitched	14	50360029	50390379	18	19572.7	2834.69	16738	ARF6	no
1171	3_macs2_A673.shGFP96.H3K27ac.WCE_peak_50612_lociStitched	2	101509872	101526403	6	18222.1	1484.48	16737.6	NPAS2	no
1172	19_macs2_A673.shGFP96.H3K27ac.WCE_peak_60491_lociStitched	22	43072665	43123451	38	20761.3	4037.49	16723.8	A4GALT	no
1173	10_macs2_A673.shGFP96.H3K27ac.WCE_peak_63269_lociStitched	3	100319195	100334649	20	18178.5	1458.86	16719.7	ADGRG7	no
1174	10_macs2_A673.shGFP96.H3K27ac.WCE_peak_72458_lociStitched	5	21321674	21351736	20	19690.6	3003.19	16687.4	GUSBP1	no
1175	6_macs2_A673.shGFP96.H3K27ac.WCE_peak_5618_lociStitched	1	150121858	150138152	12	18231.4	1552.82	16678.5	PLEKHO1	no
1176	6_macs2_A673.shGFP96.H3K27ac.WCE_peak_41005_lociStitched	17	70404198	70425331	12	18711.2	2045.67	16665.5	LINC00673	no
1177	12_macs2_A673.shGFP96.H3K27ac.WCE_peak_30624_lociStitched	14	78036542	78082462	24	21141.6	4481.79	16659.8	SPTLC2	no
1178	4_macs2_A673.shGFP96.H3K27ac.WCE_peak_55584_lociStitched	20	1934483	1945659	8	17722.9	1087.42	16635.5	LOC727993	no
1179	9_macs2_A673.shGFP96.H3K27ac.WCE_peak_37464_lociStitched	16	75032675	75061578	18	19295.6	2693.76	16601.9	ZNRF1	no
1180	8_macs2_A673.shGFP96.H3K27ac.WCE_peak_83003_lociStitched	7	12749439	12767519	16	18414.5	1833.31	16581.2	ARL4A	no
1181	9_macs2_A673.shGFP96.H3K27ac.WCE_peak_77497_lociStitched	6	16948244	16973158	18	19206.2	2645.87	16560.3	STMND1	no
1182	19_macs2_A673.shGFP96.H3K27ac.WCE_peak_30496_lociStitched	14	75591107	75643472	38	21495.8	4943.26	16552.6	TMED10,NEK9	no
1183	8_macs2_A673.shGFP96.H3K27ac.WCE_peak_57668_lociStitched	20	52469744	52489039	16	18818.4	2286.46	16532	BCAS1	no
1184	13_macs2_A673.shGFP96.H3K27ac.WCE_peak_79148_lociStitched	6	52397020	52422983	26	18812.8	2297.73	16515.1	TRAM2	no
1185	15_macs2_A673.shGFP96.H3K27ac.WCE_peak_41575_lociStitched	17	79520829	79553501	30	19090.2	2597.42	16492.8	NPLOC4	no
1186	17_macs2_A673.shGFP96.H3K27ac.WCE_peak_5081_lociStitched	1	114648039	114695897	34	20775.2	4283.29	16491.9	SYT6	no
1187	10_macs2_A673.shGFP96.H3K27ac.WCE_peak_46506_lociStitched	19	47471330	47494851	20	18445.2	2006.34	16438.8	ARHGAP35	no
1188	5_macs2_A673.shGFP96.H3K27ac.WCE_peak_13899_lociStitched	10	118877341	118894688	10	17792.8	1387.76	16405.1	VAX1,SHTN1	no
1189	9_macs2_A673.shGFP96.H3K27ac.WCE_peak_82004_lociStitched	6	151701637	151730002	18	19234.3	2833.66	16400.6	RMND1,ZBTB2	no
1190	15_macs2_A673.shGFP96.H3K27ac.WCE_peak_44265_lociStitched	19	3968565	3990083	30	18150.4	1751.57	16398.9	EEF2,SNORD37,DAPK3	no
1191	2_macs2_A673.shGFP96.H3K27ac.WCE_peak_86404_lociStitched	7	121943940	121951963	4	17190.1	826.369	16363.7	FEZF1,FEZF1-AS1	no
1192	8_macs2_A673.shGFP96.H3K27ac.WCE_peak_93983_lociStitched	9	86580072	86597428	16	18577.9	2218.1	16359.8	HNRNPK,MIR7-1,RMI1	no
1193	5_macs2_A673.shGFP96.H3K27ac.WCE_peak_70476_lociStitched	4	141013921	141024676	10	17567.2	1209.94	16357.3	MAML3	no
1194	4_macs2_A673.shGFP96.H3K27ac.WCE_peak_6667_lociStitched	1	168426979	168452745	8	18847.8	2491.57	16356.3	LOC101928565	no
1195	4_macs2_A673.shGFP96.H3K27ac.WCE_peak_42119_lociStitched	18	9868254	9879059	8	17484.7	1134.53	16350.1	RAB31	no
1196	12_macs2_A673.shGFP96.H3K27ac.WCE_peak_27525_lociStitched	13	95894251	95932603	24	19375.4	3025.97	16349.5	ABCC4	no
1197	7_macs2_A673.shGFP96.H3K27ac.WCE_peak_9257_lociStitched	1	243026890	243042031	14	17216.8	875.15	16341.7	PLD5	no
1198	12_macs2_A673.shGFP96.H3K27ac.WCE_peak_46543_lociStitched	19	47728979	47761864	24	18747.7	2413.76	16334	CCDC9,BBC3	no
1199	5_macs2_A673.shGFP96.H3K27ac.WCE_peak_15947_lociStitched	11	47012973	47029699	10	19817	3490.72	16326.2	C11orf49	no
1200	9_macs2_A673.shGFP96.H3K27ac.WCE_peak_6014_lociStitched	1	155931544	155955252	18	18162.7	1837.37	16325.3	ARHGEF2	no
1201	12_macs2_A673.shGFP96.H3K27ac.WCE_peak_16718_lociStitched	11	65321096	65355587	24	19259.8	2938.63	16321.1	SSSCA1,FAM89B,EHBP1L1,LTBP3	no
1202	9_macs2_A673.shGFP96.H3K27ac.WCE_peak_12102_lociStitched	10	70960444	70985327	18	18567.7	2254.4	16313.3	LOC101928994,HKDC1,SUPV3L1	no
1203	6_macs2_A673.shGFP96.H3K27ac.WCE_peak_54546_lociStitched	2	224055518	224068968	12	17708.3	1404.18	16304.1	KCNE4	no
1204	3_macs2_A673.shGFP96.H3K27ac.WCE_peak_42624_lociStitched	18	39855559	39861912	6	16923.1	631.488	16291.6	LINC00907	no
1205	4_macs2_A673.shGFP96.H3K27ac.WCE_peak_66863_lociStitched	3	197016955	197036929	8	18286.2	1997.4	16288.8	MIR4797,DLG1-AS1,DLG1	no
1206	3_macs2_A673.shGFP96.H3K27ac.WCE_peak_65102_lociStitched	3	152436869	152449643	6	17663.9	1378.31	16285.6	P2RY1	no
1207	23_macs2_A673.shGFP96.H3K27ac.WCE_peak_44064_lociStitched	19	1848630	1905448	46	20107.9	3835.22	16272.7	KLF16,ABHD17A,ADAT3,SCAMP4	no
1208	10_macs2_A673.shGFP96.H3K27ac.WCE_peak_22254_lociStitched	12	58225675	58241142	20	17692.7	1422.96	16269.7	CTDSP2	no
1209	14_macs2_A673.shGFP96.H3K27ac.WCE_peak_77306_lociStitched	6	14118060	14158813	28	20148.3	3912.29	16236	CD83	no
1210	10_macs2_A673.shGFP96.H3K27ac.WCE_peak_24198_lociStitched	12	110597427	110617076	20	18096.7	1866.65	16230.1	IFT81	no
1211	15_macs2_A673.shGFP96.H3K27ac.WCE_peak_58998_lociStitched	21	46362291	46403300	30	18905.1	2698.39	16206.8	FAM207A	no
1212	23_macs2_A673.shGFP96.H3K27ac.WCE_peak_49266_lociStitched	2	55180115	55249916	46	23390.3	7189.5	16200.8	RTN4,EML6	no
1213	12_macs2_A673.shGFP96.H3K27ac.WCE_peak_12803_lociStitched	10	89666708	89698778	24	19569.1	3370.56	16198.6	PTEN	no
1214	15_macs2_A673.shGFP96.H3K27ac.WCE_peak_14771_lociStitched	11	9738328	9797266	30	20145	3954.74	16190.3	LOC440028,SBF2-AS1,SWAP70	no
1215	5_macs2_A673.shGFP96.H3K27ac.WCE_peak_73011_lociStitched	5	43062316	43079172	10	17810	1628.29	16181.8	LOC100132356,LOC648987	no
1216	5_macs2_A673.shGFP96.H3K27ac.WCE_peak_29075_lociStitched	14	42324702	42351540	10	18832.2	2651.59	16180.6	LRFN5	no
1217	9_macs2_A673.shGFP96.H3K27ac.WCE_peak_87494_lociStitched	8	1896602	1924043	18	18594	2423.04	16171	KBTBD11,ARHGEF10	no
1218	6_macs2_A673.shGFP96.H3K27ac.WCE_peak_19233_lociStitched	11	122121301	122144734	12	19245.5	3079.1	16166.4	MIR100HG	no
1219	5_macs2_A673.shGFP96.H3K27ac.WCE_peak_61281_lociStitched	3	24025301	24035375	10	17215.5	1066.84	16148.6	NR1D2	no
1220	6_macs2_A673.shGFP96.H3K27ac.WCE_peak_9962_lociStitched	10	12741391	12762881	12	18505	2368.2	16136.8	CAMK1D	no
1221	15_macs2_A673.shGFP96.H3K27ac.WCE_peak_93170_lociStitched	9	29163862	29221925	30	22464.6	6328.87	16135.7	LINGO2	no
1222	6_macs2_A673.shGFP96.H3K27ac.WCE_peak_92887_lociStitched	9	14710519	14720196	12	16800.2	668.681	16131.6	CER1	no
1223	22_macs2_A673.shGFP96.H3K27ac.WCE_peak_41419_lociStitched	17	77767412	77813550	44	19451.8	3340.39	16111.4	CBX8,LOC105371919,CBX4	no
1224	8_macs2_A673.shGFP96.H3K27ac.WCE_peak_2507_lociStitched	1	45186065	45208820	16	18008.3	1900.04	16108.3	RNU5F-1,KIF2C,C1orf228	no
1225	4_macs2_A673.shGFP96.H3K27ac.WCE_peak_63536_lociStitched	3	106774530	106787560	8	17571	1465.88	16105.1	LINC00882	no
1226	5_macs2_A673.shGFP96.H3K27ac.WCE_peak_95285_lociStitched	9	124020560	124048891	10	18678.6	2578.12	16100.5	GSN	no
1227	8_macs2_A673.shGFP96.H3K27ac.WCE_peak_43721_lociStitched	18	68355542	68375143	16	18187.8	2095.35	16092.4	LOC101060542	no
1228	10_macs2_A673.shGFP96.H3K27ac.WCE_peak_23792_lociStitched	12	98791215	98818476	20	18575.6	2508.01	16067.6	SLC9A7P1	no
1229	9_macs2_A673.shGFP96.H3K27ac.WCE_peak_77969_lociStitched	6	26917527	26945118	18	18778.4	2714.95	16063.5	LINC00240,GUSBP2	no
1230	16_macs2_A673.shGFP96.H3K27ac.WCE_peak_14299_lociStitched	10	131741285	131769413	32	18657.3	2610.28	16047	EBF3	no
1231	7_macs2_A673.shGFP96.H3K27ac.WCE_peak_75597_lociStitched	5	141762016	141782715	14	18113.7	2067.83	16045.9	LOC101926941	no
1232	7_macs2_A673.shGFP96.H3K27ac.WCE_peak_89296_lociStitched	8	50709095	50735773	14	18511.9	2505.06	16006.8	SNTG1	no
1233	8_macs2_A673.shGFP96.H3K27ac.WCE_peak_27178_lociStitched	13	79351857	79368832	16	17631.9	1639.79	15992.1	RNF219	no
1234	13_macs2_A673.shGFP96.H3K27ac.WCE_peak_44311_lociStitched	19	4360837	4401979	26	18707.3	2715.37	15991.9	SH3GL1	no
1235	7_macs2_A673.shGFP96.H3K27ac.WCE_peak_10088_lociStitched	10	16859209	16876780	14	17753.7	1765.89	15987.9	CUBN,RSU1	no
1236	11_macs2_A673.shGFP96.H3K27ac.WCE_peak_95026_lociStitched	9	117795325	117836425	22	19896.5	3912.72	15983.8	TNC	no
1237	11_macs2_A673.shGFP96.H3K27ac.WCE_peak_36155_lociStitched	16	30062638	30087013	22	18025.3	2042.62	15982.7	ALDOA,FAM57B	no
1238	15_macs2_A673.shGFP96.H3K27ac.WCE_peak_46503_lociStitched	19	47396260	47458743	30	21956.5	5979.62	15976.9	ARHGAP35	no
1239	8_macs2_A673.shGFP96.H3K27ac.WCE_peak_36566_lociStitched	16	55785539	55796223	16	16872.2	900.661	15971.5	CES1P1	no
1240	13_macs2_A673.shGFP96.H3K27ac.WCE_peak_16757_lociStitched	11	65656308	65693329	26	19102.8	3135.68	15967.2	CCDC85B,FOSL1,C11orf68,DRAP1	no
1241	11_macs2_A673.shGFP96.H3K27ac.WCE_peak_21728_lociStitched	12	51632772	51664584	22	18648.2	2684.93	15963.3	SMAGP,DAZAP2	no
1242	9_macs2_A673.shGFP96.H3K27ac.WCE_peak_23811_lociStitched	12	98897875	98934162	18	19667.6	3704.9	15962.7	TMPO-AS1,TMPO	no
1243	7_macs2_A673.shGFP96.H3K27ac.WCE_peak_75638_lociStitched	5	142092963	142135986	14	20203.6	4250.67	15952.9	LOC101926975	no
1244	14_macs2_A673.shGFP96.H3K27ac.WCE_peak_44232_lociStitched	19	3359772	3389863	28	18132.8	2184.61	15948.2	NFIC	no
1245	9_macs2_A673.shGFP96.H3K27ac.WCE_peak_51111_lociStitched	2	122727414	122768897	18	20061.2	4119.26	15941.9	TSN	no
1246	4_macs2_A673.shGFP96.H3K27ac.WCE_peak_41156_lociStitched	17	73772909	73789485	8	17675	1748.77	15926.2	MIR4738,UNK,H3F3B	no
1247	10_macs2_A673.shGFP96.H3K27ac.WCE_peak_49771_lociStitched	2	68848536	68892328	20	20157.5	4247.82	15909.6	PROKR1	no
1248	12_macs2_A673.shGFP96.H3K27ac.WCE_peak_19199_lociStitched	11	121956559	121985046	24	19334.1	3444.08	15890	MIR100HG,MIR125B1	no
1249	7_macs2_A673.shGFP96.H3K27ac.WCE_peak_96090_lociStitched	9	137966891	137992022	14	18001.3	2121.06	15880.3	OLFM1	no
1250	13_macs2_A673.shGFP96.H3K27ac.WCE_peak_21392_lociStitched	12	47326821	47353297	26	18480.2	2610.53	15869.7	SLC38A4	no
1251	5_macs2_A673.shGFP96.H3K27ac.WCE_peak_61393_lociStitched	3	29725127	29739677	10	17262.1	1427.36	15834.8	RBMS3	no
1252	3_macs2_A673.shGFP96.H3K27ac.WCE_peak_54766_lociStitched	2	226653349	226659569	6	16423.9	601.474	15822.4	NYAP2	no
1253	14_macs2_A673.shGFP96.H3K27ac.WCE_peak_57364_lociStitched	20	49174439	49201613	28	18255.5	2448.38	15807.1	PTPN1	no
1254	5_macs2_A673.shGFP96.H3K27ac.WCE_peak_6108_lociStitched	1	157105676	157127655	10	18275.5	2503.41	15772.1	ETV3	no
1255	19_macs2_A673.shGFP96.H3K27ac.WCE_peak_41612_lociStitched	17	79842482	79895462	38	19162.9	3406.61	15756.3	ALYREF,ANAPC11,NPB,PCYT2,SIRT7,MAFG,MAFG-AS1,PYCR1	no
1256	16_macs2_A673.shGFP96.H3K27ac.WCE_peak_82162_lociStitched	6	155594275	155649383	32	21337.8	5648.57	15689.2	TFB1M,CLDN20	no
1257	5_macs2_A673.shGFP96.H3K27ac.WCE_peak_55245_lociStitched	2	238114028	238132315	10	17352.5	1673.26	15679.3	COL6A3	no
1258	8_macs2_A673.shGFP96.H3K27ac.WCE_peak_41782_lociStitched	18	805646	830320	16	18021.9	2346.5	15675.4	YES1	no
1259	16_macs2_A673.shGFP96.H3K27ac.WCE_peak_39150_lociStitched	17	28085028	28135318	32	20945.8	5290.51	15655.3	SSH2	no
1260	3_macs2_A673.shGFP96.H3K27ac.WCE_peak_47335_lociStitched	2	1149549	1163458	6	16646.3	994.494	15651.8	SNTG2	no
1261	7_macs2_A673.shGFP96.H3K27ac.WCE_peak_85734_lociStitched	7	104614951	104627019	14	16953.1	1332.31	15620.8	LINC01004	no
1262	3_macs2_A673.shGFP96.H3K27ac.WCE_peak_70339_lociStitched	4	138583455	138587294	6	16090	507.9	15582.1	LOC105377443	no
1263	12_macs2_A673.shGFP96.H3K27ac.WCE_peak_77116_lociStitched	6	10402074	10452471	24	20158.8	4581.09	15577.7	TFAP2A-AS1,LINC00518,MIR5689,TFAP2A	no
1264	11_macs2_A673.shGFP96.H3K27ac.WCE_peak_76664_lociStitched	5	180634345	180673683	22	18012.9	2486.16	15526.7	MIR4638,TRIM41,RACK1,SNORD96A,SNORD95,CTC-338M12.4	no
1265	3_macs2_A673.shGFP96.H3K27ac.WCE_peak_66881_lociStitched	3	197236977	197248202	6	16325.6	807.077	15518.6	BDH1	no
1266	23_macs2_A673.shGFP96.H3K27ac.WCE_peak_75140_lociStitched	5	133293112	133340835	46	19809.8	4309.39	15500.4	VDAC1,C5orf15	no
1267	16_macs2_A673.shGFP96.H3K27ac.WCE_peak_21026_lociStitched	12	32654798	32705141	32	20454.4	4973.89	15480.5	FGD4	no
1268	12_macs2_A673.shGFP96.H3K27ac.WCE_peak_75611_lociStitched	5	141799420	141828946	24	18648.6	3179.95	15468.7	LOC101926941	no
1269	11_macs2_A673.shGFP96.H3K27ac.WCE_peak_83350_lociStitched	7	23372288	23391090	22	17468.9	2002.41	15466.5	IGF2BP3	no
1270	8_macs2_A673.shGFP96.H3K27ac.WCE_peak_49487_lociStitched	2	64486554	64511394	16	17820.2	2367.25	15453	LOC100507006	no
1271	7_macs2_A673.shGFP96.H3K27ac.WCE_peak_46606_lociStitched	19	48651346	48673782	14	17127.6	1684.94	15442.7	LIG1	no
1272	14_macs2_A673.shGFP96.H3K27ac.WCE_peak_24315_lociStitched	12	111282865	111331325	28	19573	4133.64	15439.4	CCDC63	no
1273	7_macs2_A673.shGFP96.H3K27ac.WCE_peak_91491_lociStitched	8	127290324	127323178	14	19436.4	4004.9	15431.5	LOC101927657	no
1274	12_macs2_A673.shGFP96.H3K27ac.WCE_peak_35704_lociStitched	16	23420034	23446680	24	17535.7	2110.36	15425.4	COG7	no
1275	10_macs2_A673.shGFP96.H3K27ac.WCE_peak_47206_lociStitched	19	57568661	57607987	20	17972	2552.26	15419.7	USP29	no
1276	13_macs2_A673.shGFP96.H3K27ac.WCE_peak_4417_lociStitched	1	95369065	95404936	26	18864.6	3483.07	15381.5	LOC729970,CNN3	no
1277	9_macs2_A673.shGFP96.H3K27ac.WCE_peak_55491_lociStitched	20	328690	364665	18	18340.1	3003.91	15336.1	TRIB3,NRSN2	no
1278	14_macs2_A673.shGFP96.H3K27ac.WCE_peak_6409_lociStitched	1	162500216	162548062	28	19846.5	4511.88	15334.6	UAP1	no
1279	11_macs2_A673.shGFP96.H3K27ac.WCE_peak_17355_lociStitched	11	75037651	75063043	22	18132.4	2808.36	15324.1	MIR326,ARRB1	no
1280	19_macs2_A673.shGFP96.H3K27ac.WCE_peak_16910_lociStitched	11	66913386	66979523	38	22400.6	7122.95	15277.6	KDM2A	no
1281	7_macs2_A673.shGFP96.H3K27ac.WCE_peak_66748_lociStitched	3	194967328	194992219	14	17269.4	2013.68	15255.7	XXYLT1	no
1282	10_macs2_A673.shGFP96.H3K27ac.WCE_peak_14865_lociStitched	11	10667112	10690988	20	17131	1883.82	15247.2	MRVI1	no
1283	9_macs2_A673.shGFP96.H3K27ac.WCE_peak_16580_lociStitched	11	64072137	64087240	18	16607.3	1363.8	15243.5	ESRRA,TRMT112,PRDX5,TEX40	no
1284	2_macs2_A673.shGFP96.H3K27ac.WCE_peak_52698_lociStitched	2	177000946	177008412	4	16093	860.083	15232.9	HOXD3,HOXD-AS2	no
1285	8_macs2_A673.shGFP96.H3K27ac.WCE_peak_91447_lociStitched	8	126525765	126544805	16	17345.4	2128.67	15216.8	TRIB1	no
1286	3_macs2_A673.shGFP96.H3K27ac.WCE_peak_36865_lociStitched	16	65867064	65879809	6	16368.4	1152.15	15216.3	LINC00922	no
1287	4_macs2_A673.shGFP96.H3K27ac.WCE_peak_36677_lociStitched	16	57841620	57850222	8	15968.8	762.137	15206.6	KIFC3	no
1288	3_macs2_A673.shGFP96.H3K27ac.WCE_peak_28835_lociStitched	14	34232023	34246898	6	16823.6	1640.71	15182.9	NPAS3	no
1289	10_macs2_A673.shGFP96.H3K27ac.WCE_peak_56132_lociStitched	20	17936500	17954259	20	17157	1981.9	15175.1	SNORD17,MGME1,SNX5	no
1290	7_macs2_A673.shGFP96.H3K27ac.WCE_peak_9327_lociStitched	1	244998213	245027068	14	18484.5	3321.21	15163.3	COX20	no
1291	16_macs2_A673.shGFP96.H3K27ac.WCE_peak_26588_lociStitched	13	52092707	52132128	32	19071.9	3914.51	15157.4	MIR4703	no
1292	11_macs2_A673.shGFP96.H3K27ac.WCE_peak_36493_lociStitched	16	53238903	53258957	22	17346.7	2195.91	15150.8	CHD9	no
1293	4_macs2_A673.shGFP96.H3K27ac.WCE_peak_29943_lociStitched	14	64968541	64977744	8	16189	1051.9	15137.1	ZBTB1,ZBTB25	no
1294	7_macs2_A673.shGFP96.H3K27ac.WCE_peak_42172_lociStitched	18	10514205	10529647	14	16861.1	1724.87	15136.2	NAPG	no
1295	17_macs2_A673.shGFP96.H3K27ac.WCE_peak_59471_lociStitched	22	24830554	24882656	34	20002	4876.75	15125.2	ADORA2A-AS1	no
1296	3_macs2_A673.shGFP96.H3K27ac.WCE_peak_7884_lociStitched	1	202536751	202555394	6	17114.3	1989.21	15125.1	PPP1R12B	no
1297	12_macs2_A673.shGFP96.H3K27ac.WCE_peak_37858_lociStitched	16	88813206	88851285	24	17444	2322.82	15121.2	PIEZO1	no
1298	6_macs2_A673.shGFP96.H3K27ac.WCE_peak_34519_lociStitched	15	97425911	97440267	12	16688.8	1576.29	15112.6	SPATA8	no
1299	7_macs2_A673.shGFP96.H3K27ac.WCE_peak_85587_lociStitched	7	100462614	100487663	14	17133.5	2023.96	15109.6	TRIP6,MIR6875,SRRT,UFSP1,ACHE,SLC12A9	no
1300	7_macs2_A673.shGFP96.H3K27ac.WCE_peak_28667_lociStitched	14	30375627	30399318	14	17356	2250.64	15105.4	PRKD1	no
1301	15_macs2_A673.shGFP96.H3K27ac.WCE_peak_18549_lociStitched	11	109992395	110046753	30	21955.2	6876.29	15078.9	RDX,ZC3H12C	no
1302	6_macs2_A673.shGFP96.H3K27ac.WCE_peak_22108_lociStitched	12	56498548	56522237	12	17406.7	2331	15075.7	RPL41,ZC3H10,ESYT1,PA2G4	no
1303	10_macs2_A673.shGFP96.H3K27ac.WCE_peak_90535_lociStitched	8	97145309	97177534	20	17449.8	2374.98	15074.9	GDF6	no
1304	11_macs2_A673.shGFP96.H3K27ac.WCE_peak_89204_lociStitched	8	42387942	42412451	22	17494.5	2423.94	15070.6	SMIM19,SLC20A2	no
1305	13_macs2_A673.shGFP96.H3K27ac.WCE_peak_18779_lociStitched	11	112164464	112192289	26	18228.2	3169.27	15058.9	LOC283140	no
1306	6_macs2_A673.shGFP96.H3K27ac.WCE_peak_43377_lociStitched	18	59262705	59276699	12	16606.7	1623.3	14983.4	CDH20	no
1307	7_macs2_A673.shGFP96.H3K27ac.WCE_peak_85835_lociStitched	7	105384549	105423968	14	18826.5	3847.29	14979.2	ATXN7L1	no
1308	12_macs2_A673.shGFP96.H3K27ac.WCE_peak_24466_lociStitched	12	113652927	113699974	24	18927	3951.95	14975.1	TPCN1,IQCD	no
1309	5_macs2_A673.shGFP96.H3K27ac.WCE_peak_46709_lociStitched	19	49371647	49381931	10	15820.9	848.43	14972.5	PPP1R15A,PLEKHA4	no
1310	4_macs2_A673.shGFP96.H3K27ac.WCE_peak_96558_lociStitched	X	5194360	5204257	8	15946	980.793	14965.3	NLGN4X	no
1311	11_macs2_A673.shGFP96.H3K27ac.WCE_peak_59971_lociStitched	22	36830303	36881141	22	18677.9	3716.26	14961.6	TXN2	no
1312	15_macs2_A673.shGFP96.H3K27ac.WCE_peak_38748_lociStitched	17	17586016	17629501	30	18259.4	3300.51	14958.8	RAI1	no
1313	19_macs2_A673.shGFP96.H3K27ac.WCE_peak_40150_lociStitched	17	48192191	48241227	38	18628.8	3682.6	14946.2	PPP1R9B,SAMD14	no
1314	5_macs2_A673.shGFP96.H3K27ac.WCE_peak_78232_lociStitched	6	31693740	31707975	10	16242.1	1305.35	14936.8	DDAH2,CLIC1,C6orf25	no
1315	6_macs2_A673.shGFP96.H3K27ac.WCE_peak_17493_lociStitched	11	78126667	78137164	12	16096.1	1159.92	14936.2	LOC101928865,GAB2	no
1316	9_macs2_A673.shGFP96.H3K27ac.WCE_peak_15981_lociStitched	11	47416237	47447901	18	19239	4318.97	14920.1	MIR4487,SLC39A13,PSMC3,SPI1	no
1317	21_macs2_A673.shGFP96.H3K27ac.WCE_peak_35188_lociStitched	16	8941202	8965742	42	16719.1	1813.51	14905.6	CARHSP1,PMM2	no
1318	5_macs2_A673.shGFP96.H3K27ac.WCE_peak_68837_lociStitched	4	84643348	84657132	10	15722	817.391	14904.6	GPAT3	no
1319	10_macs2_A673.shGFP96.H3K27ac.WCE_peak_63726_lociStitched	3	114064877	114103942	20	18794.2	3898.69	14895.5	ZBTB20	no
1320	8_macs2_A673.shGFP96.H3K27ac.WCE_peak_94234_lociStitched	9	91031535	91058855	16	17703.4	2816.69	14886.7	SPIN1	no
1321	9_macs2_A673.shGFP96.H3K27ac.WCE_peak_30089_lociStitched	14	69011120	69030651	18	16689.2	1806.62	14882.6	RAD51B	no
1322	10_macs2_A673.shGFP96.H3K27ac.WCE_peak_80973_lociStitched	6	126102372	126135676	20	18230.6	3373.7	14856.9	NCOA7	no
1323	14_macs2_A673.shGFP96.H3K27ac.WCE_peak_91388_lociStitched	8	126104225	126170456	28	22823.2	7967.59	14855.6	NSMCE2	no
1324	15_macs2_A673.shGFP96.H3K27ac.WCE_peak_16784_lociStitched	11	65819200	65850975	30	18083.2	3234.7	14848.5	SF3B2,PACS1	no
1325	7_macs2_A673.shGFP96.H3K27ac.WCE_peak_77835_lociStitched	6	25962484	25993021	14	17290	2452.12	14837.9	TRIM38	no
1326	9_macs2_A673.shGFP96.H3K27ac.WCE_peak_67433_lociStitched	4	15004350	15022768	18	16756.7	1926.52	14830.2	CPEB2	no
1327	19_macs2_A673.shGFP96.H3K27ac.WCE_peak_60399_lociStitched	22	42216694	42258529	38	18549.6	3744.23	14805.4	SREBF2,CCDC134	no
1328	10_macs2_A673.shGFP96.H3K27ac.WCE_peak_49512_lociStitched	2	64864483	64894497	20	17666.2	2896.35	14769.9	SERTAD2	no
1329	3_macs2_A673.shGFP96.H3K27ac.WCE_peak_57324_lociStitched	20	48804006	48813874	6	15467.1	700.628	14766.5	CEBPB	no
1330	14_macs2_A673.shGFP96.H3K27ac.WCE_peak_35531_lociStitched	16	19125071	19152076	28	17310.2	2546.57	14763.6	ITPRIPL2	no
1331	10_macs2_A673.shGFP96.H3K27ac.WCE_peak_87954_lociStitched	8	13151302	13182567	20	18083.7	3339.1	14744.6	DLC1	no
1332	26_macs2_A673.shGFP96.H3K27ac.WCE_peak_38037_lociStitched	17	1245613	1303247	52	20229.5	5504.05	14725.5	YWHAE	no
1333	7_macs2_A673.shGFP96.H3K27ac.WCE_peak_58828_lociStitched	21	44442404	44470582	14	16895.5	2172.52	14723	PKNOX1	no
1334	7_macs2_A673.shGFP96.H3K27ac.WCE_peak_38424_lociStitched	17	7728931	7745882	14	16093.3	1389.98	14703.3	KDM6B,DNAH2	no
1335	7_macs2_A673.shGFP96.H3K27ac.WCE_peak_2667_lociStitched	1	51426251	51443398	14	16531.4	1829.58	14701.8	CDKN2C	no
1336	4_macs2_A673.shGFP96.H3K27ac.WCE_peak_92685_lociStitched	9	5500423	5518460	8	16267.6	1576.43	14691.1	PDCD1LG2	no
1337	3_macs2_A673.shGFP96.H3K27ac.WCE_peak_53591_lociStitched	2	201981884	201993818	6	15914	1225.62	14688.4	CFLAR	no
1338	5_macs2_A673.shGFP96.H3K27ac.WCE_peak_12940_lociStitched	10	92681397	92697837	10	16081.6	1407.26	14674.3	ANKRD1	no
1339	12_macs2_A673.shGFP96.H3K27ac.WCE_peak_87429_lociStitched	7	158595107	158622541	24	17077.7	2419.68	14658	ESYT2	no
1340	17_macs2_A673.shGFP96.H3K27ac.WCE_peak_834_lociStitched	1	15650018	15681343	34	17247.5	2593.71	14653.8	FHAD1	no
1341	9_macs2_A673.shGFP96.H3K27ac.WCE_peak_21520_lociStitched	12	49653501	49673902	18	16653.3	2003.38	14650	TUBA1C	no
1342	14_macs2_A673.shGFP96.H3K27ac.WCE_peak_39098_lociStitched	17	27895405	27928466	28	16976.8	2334.11	14642.7	GIT1,ANKRD13B,TP53I13	no
1343	30_macs2_A673.shGFP96.H3K27ac.WCE_peak_54678_lociStitched	2	224822299	224907726	60	23039.7	8406.02	14633.6	SERPINE2,MRPL44	no
1344	26_macs2_A673.shGFP96.H3K27ac.WCE_peak_83546_lociStitched	7	29283242	29346230	52	20609.7	5977.56	14632.1	CHN2	no
1345	15_macs2_A673.shGFP96.H3K27ac.WCE_peak_85765_lociStitched	7	104863856	104930362	30	21275.3	6677.2	14598.1	SRPK2	no
1346	2_macs2_A673.shGFP96.H3K27ac.WCE_peak_55753_lociStitched	20	4488400	4500058	4	15892.2	1318.52	14573.7	PRNP	no
1347	18_macs2_A673.shGFP96.H3K27ac.WCE_peak_66970_lociStitched	4	737799	776097	36	17417.9	2845.54	14572.4	LOC100129917,PCGF3	no
1348	8_macs2_A673.shGFP96.H3K27ac.WCE_peak_76417_lociStitched	5	169435816	169455542	16	15956.4	1404.49	14551.9	DOCK2	no
1349	11_macs2_A673.shGFP96.H3K27ac.WCE_peak_90105_lociStitched	8	77586367	77610882	22	16464.3	1917.07	14547.2	ZFHX4,ZFHX4-AS1	no
1350	12_macs2_A673.shGFP96.H3K27ac.WCE_peak_28259_lociStitched	14	21553435	21578330	24	16595	2048.86	14546.1	ZNF219,TMEM253,ARHGEF40	no
1351	10_macs2_A673.shGFP96.H3K27ac.WCE_peak_35000_lociStitched	16	3981081	4030560	20	18510.1	3973.16	14536.9	LOC102724927,ADCY9	no
1352	4_macs2_A673.shGFP96.H3K27ac.WCE_peak_20935_lociStitched	12	31054808	31062295	8	15418.7	884.215	14534.5	TSPAN11	no
1353	3_macs2_A673.shGFP96.H3K27ac.WCE_peak_83018_lociStitched	7	13885952	13889608	6	14858	325.75	14532.2	ETV1	no
1354	3_macs2_A673.shGFP96.H3K27ac.WCE_peak_27132_lociStitched	13	78084010	78095625	6	15635	1119.69	14515.3	SCEL	no
1355	5_macs2_A673.shGFP96.H3K27ac.WCE_peak_68292_lociStitched	4	48152361	48182701	10	17312	2800.38	14511.6	TEC	no
1356	6_macs2_A673.shGFP96.H3K27ac.WCE_peak_4393_lociStitched	1	95193896	95205239	12	15744.1	1235.25	14508.8	LINC01057	no
1357	12_macs2_A673.shGFP96.H3K27ac.WCE_peak_87598_lociStitched	8	6566396	6607712	24	18864.9	4362.97	14501.9	AGPAT5	no
1358	4_macs2_A673.shGFP96.H3K27ac.WCE_peak_86099_lociStitched	7	114526156	114531140	8	14969.9	507.371	14462.6	MDFIC	no
1359	4_macs2_A673.shGFP96.H3K27ac.WCE_peak_6782_lociStitched	1	172110921	172124036	8	16221.9	1766.59	14455.4	DNM3	no
1360	5_macs2_A673.shGFP96.H3K27ac.WCE_peak_87230_lociStitched	7	150477884	150500594	10	16294.4	1844.05	14450.4	TMEM176B,TMEM176A	no
1361	8_macs2_A673.shGFP96.H3K27ac.WCE_peak_83285_lociStitched	7	22160163	22187727	16	17500.4	3054.09	14446.3	RAPGEF5	no
1362	5_macs2_A673.shGFP96.H3K27ac.WCE_peak_22407_lociStitched	12	64476998	64491272	10	16129.6	1687.19	14442.4	SRGAP1	no
1363	7_macs2_A673.shGFP96.H3K27ac.WCE_peak_91761_lociStitched	8	129180519	129197490	14	16702.9	2260.54	14442.3	MIR1208	no
1364	7_macs2_A673.shGFP96.H3K27ac.WCE_peak_39920_lociStitched	17	46313885	46339653	14	17352.2	2911.78	14440.4	SKAP1	no
1365	5_macs2_A673.shGFP96.H3K27ac.WCE_peak_40920_lociStitched	17	66808883	66831104	10	16863.5	2437.64	14425.9	ABCA8	no
1366	10_macs2_A673.shGFP96.H3K27ac.WCE_peak_60243_lociStitched	22	40781419	40811625	20	16643.5	2226.18	14417.3	MKL1,ADSL,SGSM3	no
1367	10_macs2_A673.shGFP96.H3K27ac.WCE_peak_75914_lociStitched	5	149214564	149236835	20	16378.1	1966.53	14411.6	PPARGC1B	no
1368	8_macs2_A673.shGFP96.H3K27ac.WCE_peak_37310_lociStitched	16	73009710	73034538	16	16602.5	2219.62	14382.9	ZFHX3	no
1369	10_macs2_A673.shGFP96.H3K27ac.WCE_peak_45197_lociStitched	19	15560194	15593391	20	16701.4	2320.47	14380.9	MIR1470,RASAL3,PGLYRP2,WIZ	no
1370	4_macs2_A673.shGFP96.H3K27ac.WCE_peak_53222_lociStitched	2	190069097	190082743	8	15882.6	1513.34	14369.2	COL5A2	no
1371	4_macs2_A673.shGFP96.H3K27ac.WCE_peak_96681_lociStitched	X	9971779	9986215	8	15391.7	1023.51	14368.2	WWC3	no
1372	9_macs2_A673.shGFP96.H3K27ac.WCE_peak_704_lociStitched	1	11968092	12004213	18	17023.8	2669.34	14354.5	RNU5E-1,KIAA2013,PLOD1	no
1373	2_macs2_A673.shGFP96.H3K27ac.WCE_peak_47575_lociStitched	2	8819576	8825296	4	15007	653.224	14353.8	ID2,ID2-AS1	no
1374	8_macs2_A673.shGFP96.H3K27ac.WCE_peak_97522_lociStitched	X	46114396	46138716	16	16301.7	1948.03	14353.7	LINC01186	no
1375	7_macs2_A673.shGFP96.H3K27ac.WCE_peak_92910_lociStitched	9	14902503	14936498	14	16491	2155.28	14335.7	FREM1	no
1376	5_macs2_A673.shGFP96.H3K27ac.WCE_peak_10455_lociStitched	10	22907212	22919476	10	15642.7	1308.57	14334.2	PIP4K2A	no
1377	11_macs2_A673.shGFP96.H3K27ac.WCE_peak_60191_lociStitched	22	39913938	39939665	22	16555.3	2245.97	14309.4	ATF4,RPS19BP1,MIEF1	no
1378	5_macs2_A673.shGFP96.H3K27ac.WCE_peak_90973_lociStitched	8	112440262	112456823	10	15678.3	1372.91	14305.4	LINC01609	no
1379	6_macs2_A673.shGFP96.H3K27ac.WCE_peak_77942_lociStitched	6	26520848	26538038	12	16125.9	1822.14	14303.8	HCG11	no
1380	17_macs2_A673.shGFP96.H3K27ac.WCE_peak_67953_lociStitched	4	30732476	30804139	34	21979	7732.44	14246.6	PCDH7	no
1381	4_macs2_A673.shGFP96.H3K27ac.WCE_peak_98202_lociStitched	X	78513536	78525179	8	15402.5	1158.48	14244	GPR174	no
1382	7_macs2_A673.shGFP96.H3K27ac.WCE_peak_12912_lociStitched	10	91211189	91241409	14	17325.1	3082.44	14242.7	SLC16A12	no
1383	13_macs2_A673.shGFP96.H3K27ac.WCE_peak_73543_lociStitched	5	67535438	67566002	26	17500.9	3267.29	14233.7	PIK3R1	no
1384	7_macs2_A673.shGFP96.H3K27ac.WCE_peak_82899_lociStitched	7	6407419	6439427	14	17002.6	2784.7	14218	RAC1	no
1385	3_macs2_A673.shGFP96.H3K27ac.WCE_peak_43790_lociStitched	18	72703230	72709062	6	14889.1	683.51	14205.6	ZNF407	no
1386	14_macs2_A673.shGFP96.H3K27ac.WCE_peak_18354_lociStitched	11	102894978	102962477	28	22362.4	8167.38	14195	DCUN1D5	no
1387	6_macs2_A673.shGFP96.H3K27ac.WCE_peak_58781_lociStitched	21	43870550	43894316	12	16294	2117.55	14176.4	RSPH1	no
1388	8_macs2_A673.shGFP96.H3K27ac.WCE_peak_51708_lociStitched	2	145682447	145708655	16	17113.8	2940.54	14173.3	TEX41	no
1389	9_macs2_A673.shGFP96.H3K27ac.WCE_peak_20184_lociStitched	12	11854799	11884849	18	17402	3233.38	14168.6	ETV6	no
1390	17_macs2_A673.shGFP96.H3K27ac.WCE_peak_31585_lociStitched	14	103979412	104043546	34	18624.5	4457.31	14167.2	CKB,TRMT61A,BAG5,APOPT1	no
1391	8_macs2_A673.shGFP96.H3K27ac.WCE_peak_85279_lociStitched	7	92347618	92361844	16	15658.6	1526.45	14132.1	CDK6	no
1392	7_macs2_A673.shGFP96.H3K27ac.WCE_peak_95256_lociStitched	9	123691144	123714333	14	16399.3	2267.88	14131.4	TRAF1	no
1393	11_macs2_A673.shGFP96.H3K27ac.WCE_peak_92467_lociStitched	8	145727756	145754323	22	16630.9	2537.15	14093.8	MFSD3,RECQL4,LRRC14,LRRC24,C8orf82,GPT	no
1394	19_macs2_A673.shGFP96.H3K27ac.WCE_peak_27474_lociStitched	13	94950149	95014609	38	20246.9	6181.71	14065.2	GPC6	no
1395	18_macs2_A673.shGFP96.H3K27ac.WCE_peak_72256_lociStitched	5	16777087	16823327	36	18019.7	3958.14	14061.6	MYO10	no
1396	9_macs2_A673.shGFP96.H3K27ac.WCE_peak_50881_lociStitched	2	112805497	112836030	18	16780.9	2741.86	14039.1	TMEM87B	no
1397	6_macs2_A673.shGFP96.H3K27ac.WCE_peak_27035_lociStitched	13	74367152	74384126	12	15721.3	1683.82	14037.5	KLF12	no
1398	2_macs2_A673.shGFP96.H3K27ac.WCE_peak_34654_lociStitched	15	101662338	101668330	4	14786.5	758.587	14027.9	CHSY1	no
1399	3_macs2_A673.shGFP96.H3K27ac.WCE_peak_67422_lociStitched	4	14744014	14748279	6	14570.1	548.905	14021.2	LINC00504	no
1400	2_macs2_A673.shGFP96.H3K27ac.WCE_peak_6921_lociStitched	1	177697742	177702651	4	14695.6	676.46	14019.1	LOC101928778	no
1401	7_macs2_A673.shGFP96.H3K27ac.WCE_peak_24720_lociStitched	12	120967310	120985190	14	15732.6	1718.27	14014.3	RNF10	no
1402	8_macs2_A673.shGFP96.H3K27ac.WCE_peak_83452_lociStitched	7	25947795	25990647	16	18614.9	4615.16	13999.7	NFE2L3	no
1403	3_macs2_A673.shGFP96.H3K27ac.WCE_peak_90278_lociStitched	8	81830522	81846868	6	15182.2	1211.24	13970.9	PAG1	no
1404	16_macs2_A673.shGFP96.H3K27ac.WCE_peak_60100_lociStitched	22	39092901	39133319	32	17266.6	3314.28	13952.3	GTPBP1,SUN2,JOSD1	no
1405	15_macs2_A673.shGFP96.H3K27ac.WCE_peak_77774_lociStitched	6	24301343	24342097	30	18017.3	4067.25	13950.1	DCDC2	no
1406	5_macs2_A673.shGFP96.H3K27ac.WCE_peak_46892_lociStitched	19	50415039	50436776	10	15707.2	1780.26	13926.9	ATF5,MIR4751,IL4I1,NUP62	no
1407	11_macs2_A673.shGFP96.H3K27ac.WCE_peak_33801_lociStitched	15	75913042	75940020	22	16143.6	2263.45	13880.2	IMP3,SNUPN	no
1408	4_macs2_A673.shGFP96.H3K27ac.WCE_peak_60354_lociStitched	22	41825707	41845091	8	15443.2	1564.29	13878.9	TOB2	no
1409	5_macs2_A673.shGFP96.H3K27ac.WCE_peak_33461_lociStitched	15	69105575	69114322	10	14764.1	886.946	13877.1	ANP32A	no
1410	8_macs2_A673.shGFP96.H3K27ac.WCE_peak_70562_lociStitched	4	144257407	144282975	16	16481.1	2613.05	13868.1	GAB1,MIR3139	no
1411	12_macs2_A673.shGFP96.H3K27ac.WCE_peak_20350_lociStitched	12	13332612	13364855	24	16730.9	2898.65	13832.2	EMP1	no
1412	7_macs2_A673.shGFP96.H3K27ac.WCE_peak_75763_lociStitched	5	145304892	145325855	14	16147.8	2316.41	13831.4	SH3RF2,GRXCR2	no
1413	6_macs2_A673.shGFP96.H3K27ac.WCE_peak_28957_lociStitched	14	37225354	37237820	12	15228.5	1402.42	13826	SLC25A21	no
1414	8_macs2_A673.shGFP96.H3K27ac.WCE_peak_88310_lociStitched	8	24852024	24868020	16	15503.3	1684.38	13818.9	NEFL	no
1415	9_macs2_A673.shGFP96.H3K27ac.WCE_peak_40901_lociStitched	17	66030122	66050688	18	16045.6	2227.3	13818.3	KPNA2	no
1416	3_macs2_A673.shGFP96.H3K27ac.WCE_peak_88148_lociStitched	8	20948725	20954443	6	14267	465.445	13801.5	LOC286114	no
1417	15_macs2_A673.shGFP96.H3K27ac.WCE_peak_52771_lociStitched	2	177608190	177646428	30	17960.4	4164.12	13796.3	LINC01117	no
1418	7_macs2_A673.shGFP96.H3K27ac.WCE_peak_8161_lociStitched	1	209937899	209957794	14	15768.8	1979.55	13789.2	C1orf74,TRAF3IP3	no
1419	7_macs2_A673.shGFP96.H3K27ac.WCE_peak_55472_lociStitched	20	270880	292407	14	15667.4	1879.31	13788	ZCCHC3,C20orf96	no
1420	10_macs2_A673.shGFP96.H3K27ac.WCE_peak_36920_lociStitched	16	67045501	67070601	20	15928.5	2141.03	13787.4	CBFB	no
1421	6_macs2_A673.shGFP96.H3K27ac.WCE_peak_5056_lociStitched	1	114514017	114526373	12	15108.9	1324.56	13784.4	OLFML3,HIPK1	no
1422	13_macs2_A673.shGFP96.H3K27ac.WCE_peak_90576_lociStitched	8	97571570	97606739	26	16237.5	2454.8	13782.7	SDC2	no
1423	18_macs2_A673.shGFP96.H3K27ac.WCE_peak_81463_lociStitched	6	137076506	137114022	36	17171.1	3395.2	13775.9	MAP3K5	no
1424	9_macs2_A673.shGFP96.H3K27ac.WCE_peak_62981_lociStitched	3	87309842	87325521	18	15555.1	1781.13	13774	POU1F1	no
1425	8_macs2_A673.shGFP96.H3K27ac.WCE_peak_12270_lociStitched	10	73595282	73620633	16	15966.1	2195.4	13770.7	PSAP	no
1426	10_macs2_A673.shGFP96.H3K27ac.WCE_peak_45425_lociStitched	19	18475553	18498145	20	15579.4	1811.88	13767.6	GDF15,MIR3189,PGPEP1	no
1427	3_macs2_A673.shGFP96.H3K27ac.WCE_peak_57831_lociStitched	20	60001435	60012498	6	14633	890.572	13742.5	CDH4	no
1428	20_macs2_A673.shGFP96.H3K27ac.WCE_peak_10737_lociStitched	10	28820963	28882282	40	20014.5	6285.2	13729.3	WAC	no
1429	13_macs2_A673.shGFP96.H3K27ac.WCE_peak_19018_lociStitched	11	118473036	118506066	26	16448.9	2777.82	13671.1	PHLDB1,ARCN1	no
1430	10_macs2_A673.shGFP96.H3K27ac.WCE_peak_23879_lociStitched	12	101347090	101381480	20	16868.3	3208.59	13659.7	ANO4	no
1431	2_macs2_A673.shGFP96.H3K27ac.WCE_peak_26580_lociStitched	13	52072823	52076286	4	14071.2	415.214	13656	INTS6-AS1	no
1432	5_macs2_A673.shGFP96.H3K27ac.WCE_peak_82777_lociStitched	7	4778354	4788304	10	14465.3	810.925	13654.4	FOXK1	no
1433	11_macs2_A673.shGFP96.H3K27ac.WCE_peak_65899_lociStitched	3	181425080	181465391	22	17382.1	3728.77	13653.3	SOX2,SOX2-OT	no
1434	10_macs2_A673.shGFP96.H3K27ac.WCE_peak_84787_lociStitched	7	76198305	76235674	20	17627	3994.75	13632.2	LOC105375355	no
1435	11_macs2_A673.shGFP96.H3K27ac.WCE_peak_935_lociStitched	1	16691052	16723527	22	16474.6	2848.06	13626.5	SZRD1,SPATA21	no
1436	5_macs2_A673.shGFP96.H3K27ac.WCE_peak_93157_lociStitched	9	29019749	29039677	10	15822.8	2202.04	13620.8	LINGO2	no
1437	8_macs2_A673.shGFP96.H3K27ac.WCE_peak_50004_lociStitched	2	73566170	73587892	16	15492.1	1872.44	13619.7	ALMS1	no
1438	8_macs2_A673.shGFP96.H3K27ac.WCE_peak_21293_lociStitched	12	45934569	45962715	16	16524.5	2910.3	13614.2	ANO6	no
1439	3_macs2_A673.shGFP96.H3K27ac.WCE_peak_981_lociStitched	1	17448230	17455648	6	14237.4	632.014	13605.4	PADI2	no
1440	8_macs2_A673.shGFP96.H3K27ac.WCE_peak_21981_lociStitched	12	54666922	54683660	16	15733.7	2140.79	13592.9	HNRNPA1,CBX5	no
1441	10_macs2_A673.shGFP96.H3K27ac.WCE_peak_66148_lociStitched	3	186564222	186601672	20	16369.4	2805.01	13564.4	ADIPOQ-AS1,ADIPOQ	no
1442	4_macs2_A673.shGFP96.H3K27ac.WCE_peak_86654_lociStitched	7	129912819	129919297	8	14379.2	829.832	13549.4	CPA2	no
1443	16_macs2_A673.shGFP96.H3K27ac.WCE_peak_66378_lociStitched	3	189719280	189794668	32	21070.9	7523.72	13547.2	P3H2	no
1444	13_macs2_A673.shGFP96.H3K27ac.WCE_peak_6344_lociStitched	1	162174595	162202013	26	16620.8	3092.75	13528	NOS1AP	no
1445	5_macs2_A673.shGFP96.H3K27ac.WCE_peak_23448_lociStitched	12	90421214	90439133	10	15421.1	1894.04	13527.1	LOC105369893	no
1446	4_macs2_A673.shGFP96.H3K27ac.WCE_peak_47748_lociStitched	2	11968515	11980126	8	14518.4	996.224	13522.2	MIR4262	no
1447	7_macs2_A673.shGFP96.H3K27ac.WCE_peak_78662_lociStitched	6	39393789	39420644	14	16008.3	2489.46	13518.8	KIF6	no
1448	10_macs2_A673.shGFP96.H3K27ac.WCE_peak_7385_lociStitched	1	186027360	186064523	20	18217.3	4704.84	13512.5	HMCN1	no
1449	7_macs2_A673.shGFP96.H3K27ac.WCE_peak_18059_lociStitched	11	94659152	94691500	14	16918	3406.24	13511.8	CWC15	no
1450	8_macs2_A673.shGFP96.H3K27ac.WCE_peak_3430_lociStitched	1	66712377	66748282	16	17643.7	4147.03	13496.7	PDE4B	no
1451	9_macs2_A673.shGFP96.H3K27ac.WCE_peak_46860_lociStitched	19	50168683	50194038	18	15504.6	2010.65	13493.9	PRMT1,MIR5088,ADM5,IRF3,BCL2L12	no
1452	13_macs2_A673.shGFP96.H3K27ac.WCE_peak_90396_lociStitched	8	90895288	90939624	26	16563.9	3072.48	13491.4	OSGIN2	no
1453	9_macs2_A673.shGFP96.H3K27ac.WCE_peak_77754_lociStitched	6	24273398	24287614	18	15177	1688.86	13488.1	DCDC2	no
1454	3_macs2_A673.shGFP96.H3K27ac.WCE_peak_29952_lociStitched	14	65104642	65121224	6	15240.5	1757.69	13482.8	PPP1R36	no
1455	14_macs2_A673.shGFP96.H3K27ac.WCE_peak_78369_lociStitched	6	33375521	33401806	28	15479.2	1997.66	13481.6	PHF1,CUTA,SYNGAP1,KIFC1	no
1456	5_macs2_A673.shGFP96.H3K27ac.WCE_peak_61401_lociStitched	3	29793278	29805829	10	14852.9	1379.35	13473.5	RBMS3	no
1457	7_macs2_A673.shGFP96.H3K27ac.WCE_peak_3665_lociStitched	1	73171436	73182758	14	14960.9	1526.21	13434.7	NEGR1	no
1458	6_macs2_A673.shGFP96.H3K27ac.WCE_peak_65568_lociStitched	3	171506912	171529850	12	15547.4	2121.76	13425.6	PLD1	no
1459	11_macs2_A673.shGFP96.H3K27ac.WCE_peak_5689_lociStitched	1	151020815	151043110	22	15626.6	2204.98	13421.6	CDC42SE1,MLLT11,GABPB2,C1orf56	no
1460	5_macs2_A673.shGFP96.H3K27ac.WCE_peak_9593_lociStitched	10	4728146	4746378	10	15134.4	1713.81	13420.6	LINC00704	no
1461	6_macs2_A673.shGFP96.H3K27ac.WCE_peak_29805_lociStitched	14	61641675	61655766	12	14913.9	1496.46	13417.5	TMEM30B	no
1462	15_macs2_A673.shGFP96.H3K27ac.WCE_peak_44767_lociStitched	19	10755347	10812350	30	17933.1	4520.34	13412.8	ILF3-AS1,ILF3,QTRT1	no
1463	8_macs2_A673.shGFP96.H3K27ac.WCE_peak_93477_lociStitched	9	37284146	37309808	16	16300.5	2894.67	13405.8	ZCCHC7	no
1464	2_macs2_A673.shGFP96.H3K27ac.WCE_peak_88897_lociStitched	8	37000689	37005790	4	13854.8	484.085	13370.7	KCNU1	no
1465	4_macs2_A673.shGFP96.H3K27ac.WCE_peak_17758_lociStitched	11	83526655	83538936	8	15097	1734.08	13363	DLG2	no
1466	3_macs2_A673.shGFP96.H3K27ac.WCE_peak_10788_lociStitched	10	29488448	29492431	6	13885.1	529.739	13355.4	LYZL1	no
1467	4_macs2_A673.shGFP96.H3K27ac.WCE_peak_54718_lociStitched	2	225076398	225087610	8	14422	1068.5	13353.5	FAM124B	no
1468	5_macs2_A673.shGFP96.H3K27ac.WCE_peak_46244_lociStitched	19	44099866	44123957	10	15317.1	1975.46	13341.6	ZNF576,ZNF428,SRRM5,IRGQ	no
1469	3_macs2_A673.shGFP96.H3K27ac.WCE_peak_10697_lociStitched	10	27435441	27446191	6	14362	1025.55	13336.5	MASTL,YME1L1	no
1470	8_macs2_A673.shGFP96.H3K27ac.WCE_peak_24864_lociStitched	12	123355024	123380319	16	15860	2524.44	13335.5	VPS37B	no
1471	5_macs2_A673.shGFP96.H3K27ac.WCE_peak_86103_lociStitched	7	114562449	114574206	10	14637.5	1306.2	13331.3	MDFIC	no
1472	16_macs2_A673.shGFP96.H3K27ac.WCE_peak_43947_lociStitched	19	1009607	1042654	32	15601.5	2280.24	13321.2	TMEM259,RNU6-2,CNN2,ABCA7,GRIN3B	no
1473	5_macs2_A673.shGFP96.H3K27ac.WCE_peak_74697_lociStitched	5	108934250	108951953	10	15323.7	2005.75	13318	MAN2A1	no
1474	7_macs2_A673.shGFP96.H3K27ac.WCE_peak_16089_lociStitched	11	57074892	57111665	14	16599.3	3298.54	13300.8	SSRP1,P2RX3,TNKS1BP1	no
1475	5_macs2_A673.shGFP96.H3K27ac.WCE_peak_13482_lociStitched	10	106089438	106100118	10	14315.5	1035.96	13279.5	CFAP58,ITPRIP	no
1476	6_macs2_A673.shGFP96.H3K27ac.WCE_peak_44935_lociStitched	19	12830716	12859239	12	15582.1	2313.22	13268.9	C19orf43,ASNA1,TNPO2	no
1477	7_macs2_A673.shGFP96.H3K27ac.WCE_peak_91437_lociStitched	8	126439533	126452185	14	14700.4	1443.59	13256.8	TRIB1	no
1478	6_macs2_A673.shGFP96.H3K27ac.WCE_peak_33576_lociStitched	15	71119374	71132232	12	14520.5	1263.94	13256.6	LARP6	no
1479	12_macs2_A673.shGFP96.H3K27ac.WCE_peak_300_lociStitched	1	6639686	6685745	24	16484.5	3237.95	13246.6	ZBTB48,KLHL21,PHF13,THAP3,TAS1R1	no
1480	9_macs2_A673.shGFP96.H3K27ac.WCE_peak_44504_lociStitched	19	6723506	6753655	18	15330.8	2089.33	13241.4	GPR108,MIR6791,TRIP10,SH2D3A	no
1481	5_macs2_A673.shGFP96.H3K27ac.WCE_peak_79041_lociStitched	6	47100634	47121428	10	15416.7	2181.29	13235.4	TNFRSF21	no
1482	15_macs2_A673.shGFP96.H3K27ac.WCE_peak_36818_lociStitched	16	65004831	65046158	30	17481.3	4248.42	13232.9	CDH11	no
1483	13_macs2_A673.shGFP96.H3K27ac.WCE_peak_17234_lociStitched	11	73017720	73046197	26	15776.3	2560.08	13216.2	ARHGEF17	no
1484	4_macs2_A673.shGFP96.H3K27ac.WCE_peak_59862_lociStitched	22	36044619	36058580	8	14653.5	1451.94	13201.5	APOL6	no
1485	5_macs2_A673.shGFP96.H3K27ac.WCE_peak_12080_lociStitched	10	70378167	70391664	10	14462	1264.67	13197.4	TET1	no
1486	2_macs2_A673.shGFP96.H3K27ac.WCE_peak_66598_lociStitched	3	193499045	193505108	4	13827.3	646.922	13180.4	OPA1	no
1487	14_macs2_A673.shGFP96.H3K27ac.WCE_peak_19041_lociStitched	11	118868029	118913207	28	17524.5	4346.12	13178.4	TRAPPC4,SLC37A4,CCDC84	no
1488	5_macs2_A673.shGFP96.H3K27ac.WCE_peak_85324_lociStitched	7	93799742	93820107	10	15302.3	2128.14	13174.1	BET1	no
1489	15_macs2_A673.shGFP96.H3K27ac.WCE_peak_61457_lociStitched	3	30551682	30594860	30	17396.4	4222.81	13173.6	TGFBR2	no
1490	4_macs2_A673.shGFP96.H3K27ac.WCE_peak_43819_lociStitched	18	74258506	74277615	8	14864.9	1693.06	13171.8	LINC00908	no
1491	11_macs2_A673.shGFP96.H3K27ac.WCE_peak_58874_lociStitched	21	45138609	45160790	22	14615.1	1448.42	13166.6	PDXK	no
1492	4_macs2_A673.shGFP96.H3K27ac.WCE_peak_29484_lociStitched	14	55559483	55574916	8	14618.1	1466.13	13152	LGALS3	no
1493	12_macs2_A673.shGFP96.H3K27ac.WCE_peak_30297_lociStitched	14	72023100	72059695	24	16775.1	3626.56	13148.6	SIPA1L1	no
1494	8_macs2_A673.shGFP96.H3K27ac.WCE_peak_13021_lociStitched	10	94576727	94609646	16	16268.6	3127.3	13141.3	EXOC6	no
1495	4_macs2_A673.shGFP96.H3K27ac.WCE_peak_93438_lociStitched	9	36920312	36928410	8	13884.8	745.826	13139	PAX5	no
1496	4_macs2_A673.shGFP96.H3K27ac.WCE_peak_57060_lociStitched	20	44553178	44572778	8	14733.3	1599.36	13134	PCIF1	no
1497	11_macs2_A673.shGFP96.H3K27ac.WCE_peak_33373_lociStitched	15	67389664	67417938	22	15785.4	2683.2	13102.2	SMAD3	no
1498	20_macs2_A673.shGFP96.H3K27ac.WCE_peak_40808_lociStitched	17	65199892	65241114	40	17346.2	4245.87	13100.4	HELZ	no
1499	5_macs2_A673.shGFP96.H3K27ac.WCE_peak_68338_lociStitched	4	48901896	48915292	10	14189	1105.17	13083.9	OCIAD2	no
1500	4_macs2_A673.shGFP96.H3K27ac.WCE_peak_23228_lociStitched	12	85744222	85763456	8	15273.7	2192.68	13081	ALX1	no
1501	7_macs2_A673.shGFP96.H3K27ac.WCE_peak_33033_lociStitched	15	62379820	62417040	14	16615	3539.62	13075.4	C2CD4A	no
1502	8_macs2_A673.shGFP96.H3K27ac.WCE_peak_25318_lociStitched	13	21572280	21618005	16	17201.7	4128.97	13072.8	LATS2	no
1503	13_macs2_A673.shGFP96.H3K27ac.WCE_peak_8179_lociStitched	1	210044240	210083810	26	17125.9	4055.93	13070	DIEXF	no
1504	8_macs2_A673.shGFP96.H3K27ac.WCE_peak_17263_lociStitched	11	73230670	73262688	16	16566.1	3499.57	13066.5	FAM168A	no
1505	16_macs2_A673.shGFP96.H3K27ac.WCE_peak_30418_lociStitched	14	74209015	74254208	32	16572.3	3506.98	13065.3	ELMSAN1	no
1506	13_macs2_A673.shGFP96.H3K27ac.WCE_peak_95770_lociStitched	9	132457572	132489429	26	15402.9	2351.05	13051.8	PRRX2	no
1507	20_macs2_A673.shGFP96.H3K27ac.WCE_peak_47180_lociStitched	19	57319992	57360376	40	16424.2	3376.1	13048.1	PEG3,PEG3-AS1,MIMT1,ZIM2	no
1508	6_macs2_A673.shGFP96.H3K27ac.WCE_peak_25331_lociStitched	13	21744546	21754816	12	14199.3	1163.59	13035.7	MRPL57,SKA3	no
1509	12_macs2_A673.shGFP96.H3K27ac.WCE_peak_83070_lociStitched	7	16682115	16711466	24	15972.8	2970.32	13002.5	BZW2,ANKMY2	no
1510	11_macs2_A673.shGFP96.H3K27ac.WCE_peak_23930_lociStitched	12	102800222	102833021	22	16130.5	3135.58	12995	IGF1	no
1511	7_macs2_A673.shGFP96.H3K27ac.WCE_peak_14680_lociStitched	11	8693559	8739920	14	15813.7	2823.38	12990.4	RPL27A,SNORA3A,SNORA3B,ST5,TRIM66	no
1512	10_macs2_A673.shGFP96.H3K27ac.WCE_peak_70924_lociStitched	4	154064749	154110336	20	16944.7	3956.95	12987.7	TRIM2	no
1513	19_macs2_A673.shGFP96.H3K27ac.WCE_peak_57446_lociStitched	20	49514968	49552259	38	17124	4150.49	12973.5	ADNP-AS1,DPM1,ADNP	no
1514	5_macs2_A673.shGFP96.H3K27ac.WCE_peak_58746_lociStitched	21	43170736	43188377	10	14562.6	1591.22	12971.4	RIPK4	no
1515	7_macs2_A673.shGFP96.H3K27ac.WCE_peak_60065_lociStitched	22	38701795	38713985	14	13966.1	995.923	12970.2	CSNK1E,LOC400927-CSNK1E	no
1516	5_macs2_A673.shGFP96.H3K27ac.WCE_peak_69862_lociStitched	4	116787235	116804983	10	14917.2	1954.05	12963.1	NDST4	no
1517	7_macs2_A673.shGFP96.H3K27ac.WCE_peak_63698_lociStitched	3	113488682	113508071	14	14580.5	1620.92	12959.6	ATP6V1A	no
1518	7_macs2_A673.shGFP96.H3K27ac.WCE_peak_64581_lociStitched	3	136557479	136585996	14	15730	2786.11	12943.9	NCK1-AS1,NCK1,SLC35G2	no
1519	10_macs2_A673.shGFP96.H3K27ac.WCE_peak_82305_lociStitched	6	158881459	158921521	20	16529.6	3589.56	12940	TULP4	no
1520	4_macs2_A673.shGFP96.H3K27ac.WCE_peak_92744_lociStitched	9	7367121	7378215	8	14192.6	1261.39	12931.2	KDM4C	no
1521	5_macs2_A673.shGFP96.H3K27ac.WCE_peak_81098_lociStitched	6	129812043	129822453	10	14080.6	1154.47	12926.1	LAMA2	no
1522	6_macs2_A673.shGFP96.H3K27ac.WCE_peak_52805_lociStitched	2	178071256	178090920	12	15275	2349.85	12925.1	HNRNPA3,MIR4444-1	no
1523	8_macs2_A673.shGFP96.H3K27ac.WCE_peak_43890_lociStitched	19	566935	588466	16	14270.7	1362.91	12907.8	BSG	no
1524	9_macs2_A673.shGFP96.H3K27ac.WCE_peak_41004_lociStitched	17	70364145	70387298	18	14878.1	1970.32	12907.8	LINC00673	no
1525	5_macs2_A673.shGFP96.H3K27ac.WCE_peak_16051_lociStitched	11	47885663	47892139	10	14099.5	1209.07	12890.5	NUP160	no
1526	11_macs2_A673.shGFP96.H3K27ac.WCE_peak_49581_lociStitched	2	65576995	65619992	22	17198.8	4316.9	12881.9	SPRED2	no
1527	2_macs2_A673.shGFP96.H3K27ac.WCE_peak_70183_lociStitched	4	127389819	127393379	4	13098.3	232.824	12865.5	FAT4	no
1528	3_macs2_A673.shGFP96.H3K27ac.WCE_peak_29476_lociStitched	14	55511999	55518576	6	13703.2	851.064	12852.1	MAPK1IP1L,SOCS4	no
1529	8_macs2_A673.shGFP96.H3K27ac.WCE_peak_60919_lociStitched	3	4776156	4793071	16	14198.5	1349.82	12848.6	ITPR1	no
1530	16_macs2_A673.shGFP96.H3K27ac.WCE_peak_72648_lociStitched	5	32123299	32174292	32	17658.9	4813.74	12845.1	GOLPH3	no
1531	8_macs2_A673.shGFP96.H3K27ac.WCE_peak_96728_lociStitched	X	12968748	12999959	16	15124.9	2284.65	12840.2	TMSB4X	no
1532	3_macs2_A673.shGFP96.H3K27ac.WCE_peak_24079_lociStitched	12	108836869	108843000	6	13452	611.874	12840.2	LINC01498	no
1533	10_macs2_A673.shGFP96.H3K27ac.WCE_peak_92151_lociStitched	8	141502134	141534082	20	16002.8	3172.44	12830.3	CHRAC1,AGO2	no
1534	8_macs2_A673.shGFP96.H3K27ac.WCE_peak_12283_lociStitched	10	73918072	73958305	16	16451.3	3620.97	12830.3	ASCC1	no
1535	14_macs2_A673.shGFP96.H3K27ac.WCE_peak_54202_lociStitched	2	217497914	217530874	28	15507.7	2682.94	12824.7	IGFBP2	no
1536	8_macs2_A673.shGFP96.H3K27ac.WCE_peak_14928_lociStitched	11	12431748	12463524	16	15049.1	2227.5	12821.6	PARVA	no
1537	11_macs2_A673.shGFP96.H3K27ac.WCE_peak_27758_lociStitched	13	100883151	100908119	22	15552.6	2736.49	12816.1	PCCA	no
1538	9_macs2_A673.shGFP96.H3K27ac.WCE_peak_60580_lociStitched	22	44678655	44722234	18	15474.9	2662.68	12812.2	KIAA1644	no
1539	7_macs2_A673.shGFP96.H3K27ac.WCE_peak_64569_lociStitched	3	136447986	136473428	14	15262.7	2455.15	12807.5	STAG1	no
1540	7_macs2_A673.shGFP96.H3K27ac.WCE_peak_66920_lociStitched	3	197676922	197687658	14	13978.3	1174.52	12803.8	RPL35A,LMLN,IQCG	no
1541	17_macs2_A673.shGFP96.H3K27ac.WCE_peak_3605_lociStitched	1	71481751	71513799	34	16424.6	3621.42	12803.2	ZRANB2-AS1,PTGER3	no
1542	11_macs2_A673.shGFP96.H3K27ac.WCE_peak_67050_lociStitched	4	2471248	2497885	22	15279	2477.24	12801.7	RNF4	no
1543	13_macs2_A673.shGFP96.H3K27ac.WCE_peak_68903_lociStitched	4	87374493	87429474	26	16032.5	3232.88	12799.6	MAPK10	no
1544	5_macs2_A673.shGFP96.H3K27ac.WCE_peak_78928_lociStitched	6	44003116	44025190	10	14915.4	2123.52	12791.9	LOC101929705	no
1545	4_macs2_A673.shGFP96.H3K27ac.WCE_peak_86451_lociStitched	7	122682140	122694946	8	13973.9	1184.56	12789.4	TAS2R16	no
1546	6_macs2_A673.shGFP96.H3K27ac.WCE_peak_15626_lociStitched	11	36507013	36531680	12	17691.2	4903.8	12787.4	TRAF6	no
1547	4_macs2_A673.shGFP96.H3K27ac.WCE_peak_67185_lociStitched	4	5206961	5225961	8	14554	1780.3	12773.7	STK32B	no
1548	8_macs2_A673.shGFP96.H3K27ac.WCE_peak_88956_lociStitched	8	37728214	37756809	16	15289.7	2516.36	12773.4	RAB11FIP1	no
1549	3_macs2_A673.shGFP96.H3K27ac.WCE_peak_67416_lociStitched	4	14633606	14644125	6	13929.3	1162.35	12766.9	LINC00504	no
1550	15_macs2_A673.shGFP96.H3K27ac.WCE_peak_46289_lociStitched	19	45238055	45268901	30	14664.2	1900.11	12764.1	BCL3,MIR8085	no
1551	2_macs2_A673.shGFP96.H3K27ac.WCE_peak_63411_lociStitched	3	103214189	103218414	4	13326.5	563.615	12762.9	MIR548AB	no
1552	9_macs2_A673.shGFP96.H3K27ac.WCE_peak_52106_lociStitched	2	159979947	159996723	18	14289.8	1528.29	12761.5	TANC1	no
1553	7_macs2_A673.shGFP96.H3K27ac.WCE_peak_45299_lociStitched	19	17216561	17246265	14	14694.6	1936.7	12757.9	MYO9B	no
1554	9_macs2_A673.shGFP96.H3K27ac.WCE_peak_56691_lociStitched	20	34459497	34489891	18	15358.1	2607.81	12750.3	PHF20	no
1555	7_macs2_A673.shGFP96.H3K27ac.WCE_peak_77593_lociStitched	6	18580897	18606522	14	15562.1	2834.12	12727.9	MIR548A1	no
1556	8_macs2_A673.shGFP96.H3K27ac.WCE_peak_83717_lociStitched	7	32916014	32932068	16	14331.4	1603.79	12727.6	KBTBD2	no
1557	7_macs2_A673.shGFP96.H3K27ac.WCE_peak_37602_lociStitched	16	82069237	82104606	14	15505.8	2794.15	12711.6	HSD17B2	no
1558	19_macs2_A673.shGFP96.H3K27ac.WCE_peak_45329_lociStitched	19	17391754	17459651	38	17435.9	4725.63	12710.3	ANKLE1,ABHD8,MRPL34,DDA1,ANO8,GTPBP3	no
1559	14_macs2_A673.shGFP96.H3K27ac.WCE_peak_37326_lociStitched	16	73070070	73127792	28	17345.5	4652.39	12693.1	HCCAT5,ZFHX3	no
1560	5_macs2_A673.shGFP96.H3K27ac.WCE_peak_96414_lociStitched	X	1501490	1513530	10	13487.2	812.7	12674.5	NA	no
1561	10_macs2_A673.shGFP96.H3K27ac.WCE_peak_32074_lociStitched	15	40613548	40636068	20	14541.2	1866.91	12674.3	INAFM2,C15orf52	no
1562	8_macs2_A673.shGFP96.H3K27ac.WCE_peak_48178_lociStitched	2	26224868	26267321	16	16577.9	3905.68	12672.2	RAB10	no
1563	10_macs2_A673.shGFP96.H3K27ac.WCE_peak_45268_lociStitched	19	16738401	16772202	20	15332.1	2666.9	12665.2	SMIM7,TMEM38A,MED26	no
1564	8_macs2_A673.shGFP96.H3K27ac.WCE_peak_35397_lociStitched	16	14724407	14751879	16	14933.8	2274.68	12659.1	BFAR	no
1565	11_macs2_A673.shGFP96.H3K27ac.WCE_peak_38650_lociStitched	17	15856884	15887266	22	15151.5	2500.44	12651.1	ZSWIM7,ADORA2B	no
1566	17_macs2_A673.shGFP96.H3K27ac.WCE_peak_95675_lociStitched	9	131636585	131690550	34	16637.4	3998.81	12638.6	LRRC8A,PHYHD1,KYAT1	no
1567	13_macs2_A673.shGFP96.H3K27ac.WCE_peak_73362_lociStitched	5	60603072	60644671	26	16531.4	3893.67	12637.8	ZSWIM6	no
1568	15_macs2_A673.shGFP96.H3K27ac.WCE_peak_43051_lociStitched	18	52901843	52954671	30	18643	6017.11	12625.9	TCF4	no
1569	14_macs2_A673.shGFP96.H3K27ac.WCE_peak_56431_lociStitched	20	30130589	30160490	28	15016.3	2395.07	12621.2	HM13-AS1,HM13	no
1570	8_macs2_A673.shGFP96.H3K27ac.WCE_peak_67685_lociStitched	4	20307281	20339404	16	15949.1	3327.94	12621.1	SLIT2	no
1571	7_macs2_A673.shGFP96.H3K27ac.WCE_peak_38562_lociStitched	17	11143766	11156572	14	13840.7	1220.41	12620.3	SHISA6	no
1572	15_macs2_A673.shGFP96.H3K27ac.WCE_peak_89934_lociStitched	8	72756566	72775701	30	14649.8	2032.14	12617.6	MSC-AS1	no
1573	12_macs2_A673.shGFP96.H3K27ac.WCE_peak_37957_lociStitched	16	89753209	89809511	24	16231.9	3620.22	12611.6	SPATA2L,VPS9D1,VPS9D1-AS1,ZNF276,FANCA,CDK10	no
1574	9_macs2_A673.shGFP96.H3K27ac.WCE_peak_47060_lociStitched	19	54694259	54713786	18	14364.1	1763.29	12600.8	TSEN34	no
1575	11_macs2_A673.shGFP96.H3K27ac.WCE_peak_51424_lociStitched	2	134391950	134432526	22	16798.5	4211.79	12586.7	NCKAP5	no
1576	4_macs2_A673.shGFP96.H3K27ac.WCE_peak_81258_lociStitched	6	132080255	132086893	8	13248.1	663.8	12584.3	ENPP3	no
1577	17_macs2_A673.shGFP96.H3K27ac.WCE_peak_65721_lociStitched	3	176820506	176878278	34	18539	5985.18	12553.9	TBL1XR1	no
1578	11_macs2_A673.shGFP96.H3K27ac.WCE_peak_75841_lociStitched	5	147066067	147106538	22	17030.2	4480.14	12550.1	JAKMIP2	no
1579	6_macs2_A673.shGFP96.H3K27ac.WCE_peak_20201_lociStitched	12	11965930	11992496	12	15238.3	2688.48	12549.8	ETV6	no
1580	10_macs2_A673.shGFP96.H3K27ac.WCE_peak_1847_lociStitched	1	32521465	32541985	20	14454.3	1910.41	12543.9	TMEM39B,KHDRBS1	no
1581	7_macs2_A673.shGFP96.H3K27ac.WCE_peak_22181_lociStitched	12	57094524	57118925	14	14621.1	2078.97	12542.1	NACA	no
1582	17_macs2_A673.shGFP96.H3K27ac.WCE_peak_61833_lociStitched	3	42102556	42164839	34	15545.8	3014.5	12531.3	TRAK1	no
1583	10_macs2_A673.shGFP96.H3K27ac.WCE_peak_32527_lociStitched	15	48828657	48853333	20	15086.9	2558.9	12528	FBN1	no
1584	4_macs2_A673.shGFP96.H3K27ac.WCE_peak_28854_lociStitched	14	35008759	35025708	8	14140.6	1613.54	12527	RNU1-27P,RNU1-28P,EAPP	no
1585	2_macs2_A673.shGFP96.H3K27ac.WCE_peak_91_lociStitched	1	1590584	1594342	4	12923.4	435.552	12487.8	SLC35E2B	no
1586	6_macs2_A673.shGFP96.H3K27ac.WCE_peak_3781_lociStitched	1	78445091	78473023	12	15371	2888.17	12482.8	DNAJB4	no
1587	4_macs2_A673.shGFP96.H3K27ac.WCE_peak_43527_lociStitched	18	61630712	61642302	8	13580	1118.43	12461.6	SERPINB8,HMSD	no
1588	7_macs2_A673.shGFP96.H3K27ac.WCE_peak_75111_lociStitched	5	132384735	132416639	14	15291.6	2833.08	12458.5	HSPA4	no
1589	9_macs2_A673.shGFP96.H3K27ac.WCE_peak_96137_lociStitched	9	138852892	138882967	18	14532.2	2084.2	12448	UBAC1	no
1590	5_macs2_A673.shGFP96.H3K27ac.WCE_peak_21503_lociStitched	12	49520935	49532643	10	13575.4	1179	12396.4	TUBA1B	no
1591	7_macs2_A673.shGFP96.H3K27ac.WCE_peak_48581_lociStitched	2	34142502	34163446	14	14373.9	1981.3	12392.6	LINC01317	no
1592	5_macs2_A673.shGFP96.H3K27ac.WCE_peak_78585_lociStitched	6	37102442	37118036	10	13808.5	1417.49	12391	PIM1	no
1593	12_macs2_A673.shGFP96.H3K27ac.WCE_peak_37250_lociStitched	16	71781972	71800653	24	14214.4	1832.61	12381.8	AP1G1	no
1594	5_macs2_A673.shGFP96.H3K27ac.WCE_peak_46907_lociStitched	19	50860738	50887704	10	14356.7	1976.61	12380.1	NAPSA,NR1H2,POLD1	no
1595	8_macs2_A673.shGFP96.H3K27ac.WCE_peak_67298_lociStitched	4	7959210	7980308	16	14055.5	1685.73	12369.8	ABLIM2	no
1596	12_macs2_A673.shGFP96.H3K27ac.WCE_peak_57349_lociStitched	20	49063764	49100685	24	15783.7	3415.19	12368.5	PTPN1	no
1597	8_macs2_A673.shGFP96.H3K27ac.WCE_peak_63000_lociStitched	3	87839842	87851795	16	13600.1	1238.33	12361.8	HTR1F	no
1598	12_macs2_A673.shGFP96.H3K27ac.WCE_peak_46663_lociStitched	19	48949111	49004767	24	16045.6	3684.43	12361.2	KCNJ14,CYTH2,LMTK3,GRWD1	no
1599	7_macs2_A673.shGFP96.H3K27ac.WCE_peak_10967_lociStitched	10	32217669	32236515	14	13998.8	1641.49	12357.3	ARHGAP12	no
1600	13_macs2_A673.shGFP96.H3K27ac.WCE_peak_10280_lociStitched	10	20197894	20240905	26	16890.4	4541.96	12348.5	PLXDC2	no
1601	11_macs2_A673.shGFP96.H3K27ac.WCE_peak_28553_lociStitched	14	24682509	24712088	22	15008.4	2662.11	12346.3	MDP1,NEDD8,GMPR2,TINF2,CHMP4A	no
1602	3_macs2_A673.shGFP96.H3K27ac.WCE_peak_18295_lociStitched	11	102628914	102634454	6	13117.1	772.276	12344.8	MMP10	no
1603	4_macs2_A673.shGFP96.H3K27ac.WCE_peak_83166_lociStitched	7	18461542	18469895	8	13261.2	917.995	12343.2	HDAC9	no
1604	16_macs2_A673.shGFP96.H3K27ac.WCE_peak_5800_lociStitched	1	153600106	153644091	32	16402	4059.82	12342.2	S100A1,CHTOP,SNAPIN,ILF2,S100A13	no
1605	6_macs2_A673.shGFP96.H3K27ac.WCE_peak_67478_lociStitched	4	15679277	15692513	12	13715.1	1383.16	12332	FAM200B	no
1606	16_macs2_A673.shGFP96.H3K27ac.WCE_peak_37069_lociStitched	16	69200719	69237989	32	15634.8	3309.58	12325.2	SNTB2,UTP4	no
1607	8_macs2_A673.shGFP96.H3K27ac.WCE_peak_5953_lociStitched	1	155275271	155295279	16	13987.6	1674.67	12312.9	FDPS,RUSC1,PKLR	no
1608	4_macs2_A673.shGFP96.H3K27ac.WCE_peak_71457_lociStitched	4	170579030	170585376	8	13001.7	690.445	12311.2	CLCN3	no
1609	14_macs2_A673.shGFP96.H3K27ac.WCE_peak_38790_lociStitched	17	17804360	17862321	28	17481	5175.92	12305.1	TOM1L2	no
1610	8_macs2_A673.shGFP96.H3K27ac.WCE_peak_9456_lociStitched	10	1089532	1109364	16	14247.3	1955.44	12291.9	WDR37,IDI2-AS1,IDI1	no
1611	7_macs2_A673.shGFP96.H3K27ac.WCE_peak_73053_lociStitched	5	45377107	45421030	14	16734.7	4445.01	12289.7	HCN1	no
1612	6_macs2_A673.shGFP96.H3K27ac.WCE_peak_32203_lociStitched	15	42783597	42792766	12	13199.7	914.149	12285.5	SNAP23	no
1613	17_macs2_A673.shGFP96.H3K27ac.WCE_peak_51931_lociStitched	2	152266539	152334921	34	19297.4	7015.99	12281.4	RIF1	no
1614	3_macs2_A673.shGFP96.H3K27ac.WCE_peak_64415_lociStitched	3	131559579	131570647	6	13687.8	1414.49	12273.3	CPNE4	no
1615	6_macs2_A673.shGFP96.H3K27ac.WCE_peak_78925_lociStitched	6	43964321	43984575	12	13963.1	1697.29	12265.8	LOC101929705	no
1616	9_macs2_A673.shGFP96.H3K27ac.WCE_peak_73754_lociStitched	5	71421973	71462302	18	16288.9	4024.83	12264	MAP1B	no
1617	3_macs2_A673.shGFP96.H3K27ac.WCE_peak_68045_lociStitched	4	38320863	38329780	6	13173.1	909.534	12263.6	LINC01258	no
1618	10_macs2_A673.shGFP96.H3K27ac.WCE_peak_83739_lociStitched	7	33019942	33037939	20	13902.7	1646.73	12256	FKBP9	no
1619	10_macs2_A673.shGFP96.H3K27ac.WCE_peak_63805_lociStitched	3	115631723	115650122	20	14480	2226.28	12253.7	LSAMP	no
1620	3_macs2_A673.shGFP96.H3K27ac.WCE_peak_8217_lociStitched	1	210607302	210619789	6	13518.4	1266.18	12252.2	HHAT	no
1621	11_macs2_A673.shGFP96.H3K27ac.WCE_peak_17781_lociStitched	11	85752895	85780673	22	15639	3405.58	12233.4	PICALM	no
1622	7_macs2_A673.shGFP96.H3K27ac.WCE_peak_63220_lociStitched	3	99614679	99656785	14	16446.6	4219.02	12227.6	CMSS1,FILIP1L	no
1623	18_macs2_A673.shGFP96.H3K27ac.WCE_peak_95934_lociStitched	9	134241393	134298891	36	16904.4	4680.34	12224.1	PRRC2B	no
1624	6_macs2_A673.shGFP96.H3K27ac.WCE_peak_16829_lociStitched	11	66129324	66140944	12	13366.5	1149.22	12217.3	SLC29A2	no
1625	16_macs2_A673.shGFP96.H3K27ac.WCE_peak_22709_lociStitched	12	71519703	71555064	32	16439.3	4239.78	12199.5	TSPAN8	no
1626	6_macs2_A673.shGFP96.H3K27ac.WCE_peak_52280_lociStitched	2	165831279	165849277	12	14353.4	2154.36	12199	SLC38A11	no
1627	7_macs2_A673.shGFP96.H3K27ac.WCE_peak_27508_lociStitched	13	95844502	95854483	14	13139	959.174	12179.8	ABCC4	no
1628	7_macs2_A673.shGFP96.H3K27ac.WCE_peak_54008_lociStitched	2	214012321	214026765	14	13867.7	1695.73	12172	IKZF2	no
1629	4_macs2_A673.shGFP96.H3K27ac.WCE_peak_85421_lociStitched	7	96367109	96377438	8	13265.5	1101.07	12164.5	SHFM1	no
1630	11_macs2_A673.shGFP96.H3K27ac.WCE_peak_27466_lociStitched	13	94883394	94917783	22	15602.3	3438.9	12163.4	GPC6	no
1631	7_macs2_A673.shGFP96.H3K27ac.WCE_peak_56809_lociStitched	20	37611325	37643313	14	15008.8	2862.93	12145.8	DHX35	no
1632	7_macs2_A673.shGFP96.H3K27ac.WCE_peak_93391_lociStitched	9	35905465	35924219	14	13712.9	1567.83	12145.1	HRCT1,LINC00961	no
1633	10_macs2_A673.shGFP96.H3K27ac.WCE_peak_78896_lociStitched	6	43595053	43612611	20	13577.6	1443.27	12134.3	MAD2L1BP,GTPBP2	no
1634	8_macs2_A673.shGFP96.H3K27ac.WCE_peak_90955_lociStitched	8	112316035	112327979	16	13024.9	891.022	12133.9	LINC01609	no
1635	4_macs2_A673.shGFP96.H3K27ac.WCE_peak_3942_lociStitched	1	85156609	85167455	8	13244.1	1111.71	12132.3	SSX2IP	no
1636	4_macs2_A673.shGFP96.H3K27ac.WCE_peak_58532_lociStitched	21	35339011	35348813	8	13068	943.933	12124.1	ATP5O	no
1637	12_macs2_A673.shGFP96.H3K27ac.WCE_peak_22063_lociStitched	12	56110041	56151645	24	15618.1	3494.74	12123.4	CD63,GDF11,SARNP,BLOC1S1	no
1638	9_macs2_A673.shGFP96.H3K27ac.WCE_peak_7040_lociStitched	1	182992010	183013868	18	14446	2325.69	12120.3	LAMC1	no
1639	6_macs2_A673.shGFP96.H3K27ac.WCE_peak_50777_lociStitched	2	110359903	110371405	12	13238.8	1120.29	12118.5	SEPT10	no
1640	11_macs2_A673.shGFP96.H3K27ac.WCE_peak_984_lociStitched	1	17516409	17539139	22	13828.9	1725.21	12103.7	PADI1	no
1641	6_macs2_A673.shGFP96.H3K27ac.WCE_peak_57465_lociStitched	20	50104420	50121659	12	13761.9	1658.39	12103.5	NFATC2	no
1642	5_macs2_A673.shGFP96.H3K27ac.WCE_peak_81440_lociStitched	6	136915456	136935164	10	13943.4	1840.73	12102.7	MAP3K5	no
1643	9_macs2_A673.shGFP96.H3K27ac.WCE_peak_82683_lociStitched	7	2197785	2232202	18	14912.9	2811.87	12101	MAD1L1	no
1644	9_macs2_A673.shGFP96.H3K27ac.WCE_peak_66873_lociStitched	3	197172653	197223618	18	16538.1	4444.15	12094	BDH1	no
1645	12_macs2_A673.shGFP96.H3K27ac.WCE_peak_44045_lociStitched	19	1588103	1628217	24	14657.7	2567.3	12090.4	UQCR11,TCF3,MBD3	no
1646	12_macs2_A673.shGFP96.H3K27ac.WCE_peak_27995_lociStitched	13	109776436	109809896	24	15214.3	3125.16	12089.1	MYO16	no
1647	7_macs2_A673.shGFP96.H3K27ac.WCE_peak_16736_lociStitched	11	65404847	65430955	14	14137.5	2049.48	12088	SIPA1,MIR4489,RELA,PCNX3	no
1648	6_macs2_A673.shGFP96.H3K27ac.WCE_peak_47658_lociStitched	2	9679605	9698211	12	13868.9	1784.32	12084.6	ADAM17	no
1649	8_macs2_A673.shGFP96.H3K27ac.WCE_peak_39767_lociStitched	17	43210190	43253534	16	14260.2	2184.54	12075.6	HEXIM1,HEXIM2,LOC105371795,ACBD4	no
1650	12_macs2_A673.shGFP96.H3K27ac.WCE_peak_85232_lociStitched	7	91455585	91477191	24	14333.4	2270.79	12062.6	MTERF1	no
1651	12_macs2_A673.shGFP96.H3K27ac.WCE_peak_43261_lociStitched	18	56514785	56539841	24	14660.3	2605.82	12054.4	ZNF532	no
1652	16_macs2_A673.shGFP96.H3K27ac.WCE_peak_25864_lociStitched	13	37087170	37130014	32	16559.2	4520.04	12039.2	CCNA1	no
1653	6_macs2_A673.shGFP96.H3K27ac.WCE_peak_7578_lociStitched	1	193304896	193320652	12	13592.7	1574.02	12018.7	LINC01031	no
1654	5_macs2_A673.shGFP96.H3K27ac.WCE_peak_56376_lociStitched	20	24741231	24761886	10	13766.6	1749.48	12017.1	SYNDIG1	no
1655	7_macs2_A673.shGFP96.H3K27ac.WCE_peak_43089_lociStitched	18	53169116	53189221	14	14123.8	2109.01	12014.7	TCF4	no
1656	11_macs2_A673.shGFP96.H3K27ac.WCE_peak_98988_lociStitched	X	138897966	138927253	22	14907.1	2896.48	12010.6	ATP11C	no
1657	4_macs2_A673.shGFP96.H3K27ac.WCE_peak_51718_lociStitched	2	145804537	145823873	8	14291.2	2281.65	12009.6	TEX41	no
1658	9_macs2_A673.shGFP96.H3K27ac.WCE_peak_84200_lociStitched	7	46875594	46900086	18	13975.1	1981.4	11993.7	LOC730338	no
1659	7_macs2_A673.shGFP96.H3K27ac.WCE_peak_60353_lociStitched	22	41777606	41813019	14	14622	2641.81	11980.2	TEF	no
1660	12_macs2_A673.shGFP96.H3K27ac.WCE_peak_38472_lociStitched	17	8257717	8292017	24	14934.2	2960.09	11974.1	LOC100128288,KRBA2,RPL26	no
1661	9_macs2_A673.shGFP96.H3K27ac.WCE_peak_75894_lociStitched	5	148898081	148941111	18	16304.1	4333.12	11970.9	ARHGEF37,CSNK1A1	no
1662	4_macs2_A673.shGFP96.H3K27ac.WCE_peak_34907_lociStitched	16	2801053	2806479	8	12544.9	581.125	11963.8	SRRM2,SRRM2-AS1	no
1663	5_macs2_A673.shGFP96.H3K27ac.WCE_peak_61942_lociStitched	3	45520840	45550448	10	13536.8	1592.91	11943.9	LARS2	no
1664	16_macs2_A673.shGFP96.H3K27ac.WCE_peak_89811_lociStitched	8	70526746	70578368	32	17097.2	5157.04	11940.2	SULF1	no
1665	3_macs2_A673.shGFP96.H3K27ac.WCE_peak_99003_lociStitched	X	139049509	139053605	6	12295.4	357.171	11938.2	CXorf66	no
1666	6_macs2_A673.shGFP96.H3K27ac.WCE_peak_32198_lociStitched	15	42750043	42766825	12	13432.3	1500.31	11932	ZNF106	no
1667	6_macs2_A673.shGFP96.H3K27ac.WCE_peak_66486_lociStitched	3	190414767	190427529	12	13360.5	1430.62	11929.9	IL1RAP	no
1668	6_macs2_A673.shGFP96.H3K27ac.WCE_peak_51646_lociStitched	2	145075807	145090390	12	13705.1	1786.42	11918.7	GTDC1	no
1669	9_macs2_A673.shGFP96.H3K27ac.WCE_peak_27880_lociStitched	13	103039223	103062967	18	14441.1	2526.36	11914.7	FGF14-AS2,FGF14,FGF14-IT1	no
1670	8_macs2_A673.shGFP96.H3K27ac.WCE_peak_19993_lociStitched	12	6701787	6737258	16	14571.5	2660.32	11911.2	LPAR5,CHD4	no
1671	10_macs2_A673.shGFP96.H3K27ac.WCE_peak_54016_lociStitched	2	214086582	214116663	20	15115.7	3209.64	11906.1	SPAG16	no
1672	5_macs2_A673.shGFP96.H3K27ac.WCE_peak_9098_lociStitched	1	234734673	234746455	10	12597.3	691.603	11905.7	IRF2BP2	no
1673	5_macs2_A673.shGFP96.H3K27ac.WCE_peak_27874_lociStitched	13	102961537	102978084	10	13623.1	1722.54	11900.6	FGF14,FGF14-IT1	no
1674	12_macs2_A673.shGFP96.H3K27ac.WCE_peak_40399_lociStitched	17	56048013	56084396	24	16030.3	4133.11	11897.2	VEZF1,SRSF1	no
1675	6_macs2_A673.shGFP96.H3K27ac.WCE_peak_68361_lociStitched	4	53056978	53070219	12	12605.4	709.718	11895.7	SPATA18	no
1676	12_macs2_A673.shGFP96.H3K27ac.WCE_peak_54446_lociStitched	2	223155783	223189835	24	14584.5	2690.11	11894.4	CCDC140,PAX3	no
1677	11_macs2_A673.shGFP96.H3K27ac.WCE_peak_11852_lociStitched	10	64563704	64578179	22	13260.5	1389.6	11870.9	ADO,EGR2	no
1678	6_macs2_A673.shGFP96.H3K27ac.WCE_peak_71230_lociStitched	4	164615484	164628999	12	13290.7	1451.51	11839.1	MARCH1	no
1679	9_macs2_A673.shGFP96.H3K27ac.WCE_peak_38096_lociStitched	17	1665248	1695041	18	14056.3	2219.58	11836.8	SERPINF1,SMYD4	no
1680	7_macs2_A673.shGFP96.H3K27ac.WCE_peak_9591_lociStitched	10	4689332	4706902	14	13578.1	1742.94	11835.2	LINC00704,LINC00705	no
1681	12_macs2_A673.shGFP96.H3K27ac.WCE_peak_45072_lociStitched	19	14245289	14295952	24	15198.9	3369.09	11829.8	LOC100507373,ADGRL1,ASF1B	no
1682	6_macs2_A673.shGFP96.H3K27ac.WCE_peak_24083_lociStitched	12	108955091	108963348	12	12746.3	924.784	11821.5	ISCU,SART3	no
1683	3_macs2_A673.shGFP96.H3K27ac.WCE_peak_10793_lociStitched	10	29666286	29677181	6	12897.5	1085.14	11812.4	SVIL-AS1	no
1684	4_macs2_A673.shGFP96.H3K27ac.WCE_peak_56319_lociStitched	20	21479356	21491092	8	12879.1	1067.98	11811.1	NKX2-2	no
1685	6_macs2_A673.shGFP96.H3K27ac.WCE_peak_73002_lociStitched	5	42945203	42971186	12	14405	2595.7	11809.3	FLJ32255	no
1686	15_macs2_A673.shGFP96.H3K27ac.WCE_peak_46371_lociStitched	19	45972883	46031277	30	16011.6	4210.21	11801.4	RTN2,PPM1N,VASP,OPA3,ERCC1,FOSB	no
1687	10_macs2_A673.shGFP96.H3K27ac.WCE_peak_62002_lociStitched	3	47555117	47582005	20	13064.9	1263.74	11801.1	ELP6	no
1688	9_macs2_A673.shGFP96.H3K27ac.WCE_peak_93870_lociStitched	9	80359986	80384877	18	14182.9	2394.51	11788.4	GNAQ	no
1689	9_macs2_A673.shGFP96.H3K27ac.WCE_peak_88632_lociStitched	8	29851615	29891111	18	15541.7	3760.02	11781.7	SARAF	no
1690	8_macs2_A673.shGFP96.H3K27ac.WCE_peak_21452_lociStitched	12	48204639	48219217	16	12907.4	1135.63	11771.7	HDAC7	no
1691	18_macs2_A673.shGFP96.H3K27ac.WCE_peak_35032_lociStitched	16	4340673	4401721	36	15799.2	4035.27	11763.9	GLIS2	no
1692	3_macs2_A673.shGFP96.H3K27ac.WCE_peak_19361_lociStitched	11	123152632	123157475	6	12333.2	571.474	11761.7	GRAMD1B	no
1693	9_macs2_A673.shGFP96.H3K27ac.WCE_peak_51572_lociStitched	2	142870048	142892718	18	14230	2468.76	11761.2	LRP1B	no
1694	6_macs2_A673.shGFP96.H3K27ac.WCE_peak_36371_lociStitched	16	50218821	50244368	12	14050.9	2291.57	11759.3	PAPD5	no
1695	6_macs2_A673.shGFP96.H3K27ac.WCE_peak_36954_lociStitched	16	67261303	67282416	12	13259	1501.13	11757.8	FHOD1,SLC9A5,TMEM208	no
1696	3_macs2_A673.shGFP96.H3K27ac.WCE_peak_772_lociStitched	1	14164333	14172965	6	12594.1	839.03	11755.1	PRDM2	no
1697	7_macs2_A673.shGFP96.H3K27ac.WCE_peak_41610_lociStitched	17	79814481	79829597	14	12872.8	1129.17	11743.6	ARHGDIA,P4HB	no
1698	18_macs2_A673.shGFP96.H3K27ac.WCE_peak_11797_lociStitched	10	63991158	64038702	36	16759.3	5015.89	11743.4	RTKN2	no
1699	4_macs2_A673.shGFP96.H3K27ac.WCE_peak_65543_lociStitched	3	170458889	170472093	8	13012.5	1272.87	11739.7	RPL22L1	no
1700	4_macs2_A673.shGFP96.H3K27ac.WCE_peak_11744_lociStitched	10	63659660	63679164	8	13713.3	1977.71	11735.6	ARID5B	no
1701	12_macs2_A673.shGFP96.H3K27ac.WCE_peak_636_lociStitched	1	10447932	10490985	24	15309.6	3577.7	11731.9	PGD,APITD1,APITD1-CORT	no
1702	10_macs2_A673.shGFP96.H3K27ac.WCE_peak_55756_lociStitched	20	4550435	4574833	20	14243.6	2512.99	11730.6	PRNP	no
1703	6_macs2_A673.shGFP96.H3K27ac.WCE_peak_81390_lociStitched	6	134983768	135005847	12	13949.5	2241.02	11708.5	LOC101928304	no
1704	4_macs2_A673.shGFP96.H3K27ac.WCE_peak_15306_lociStitched	11	28121549	28136108	8	15955.2	4251.23	11704	METTL15,KIF18A	no
1705	9_macs2_A673.shGFP96.H3K27ac.WCE_peak_2295_lociStitched	1	41142183	41185244	18	15988.5	4284.57	11704	NFYC-AS1,NFYC,RIMS3	no
1706	7_macs2_A673.shGFP96.H3K27ac.WCE_peak_63382_lociStitched	3	102767636	102788178	14	13972.7	2269.89	11702.8	MIR548AB	no
1707	6_macs2_A673.shGFP96.H3K27ac.WCE_peak_84277_lociStitched	7	55127579	55154326	12	13739.9	2038.12	11701.8	EGFR	no
1708	3_macs2_A673.shGFP96.H3K27ac.WCE_peak_38852_lociStitched	17	19084764	19100128	6	13385.1	1686.97	11698.1	SNORD3A,SNORD3C	no
1709	11_macs2_A673.shGFP96.H3K27ac.WCE_peak_43697_lociStitched	18	68157476	68171434	22	13126.1	1433.49	11692.6	LOC101060542	no
1710	10_macs2_A673.shGFP96.H3K27ac.WCE_peak_53182_lociStitched	2	189865263	189904202	20	15396.5	3714.78	11681.7	COL5A2,COL3A1	no
1711	8_macs2_A673.shGFP96.H3K27ac.WCE_peak_92366_lociStitched	8	144676485	144700036	16	14045.8	2369.23	11676.6	TIGD5,PYCRL,TSTA3,EEF1D	no
1712	7_macs2_A673.shGFP96.H3K27ac.WCE_peak_74717_lociStitched	5	109075976	109094830	14	13648.4	1992.87	11655.5	MAN2A1	no
1713	3_macs2_A673.shGFP96.H3K27ac.WCE_peak_66713_lociStitched	3	194646610	194664213	6	13079	1427.6	11651.4	XXYLT1	no
1714	22_macs2_A673.shGFP96.H3K27ac.WCE_peak_8645_lociStitched	1	225686587	225736205	44	16741.1	5095.77	11645.3	ENAH	no
1715	17_macs2_A673.shGFP96.H3K27ac.WCE_peak_39496_lociStitched	17	38459717	38481836	34	12596.8	955.541	11641.2	RARA	no
1716	20_macs2_A673.shGFP96.H3K27ac.WCE_peak_29518_lociStitched	14	56046711	56091507	40	16426.7	4788.69	11638	KTN1,KTN1-AS1	no
1717	8_macs2_A673.shGFP96.H3K27ac.WCE_peak_22169_lociStitched	12	57023361	57040226	16	13254.2	1617.35	11636.9	ATP5B,SNORD59A,BAZ2A	no
1718	18_macs2_A673.shGFP96.H3K27ac.WCE_peak_73374_lociStitched	5	60693644	60776345	36	19674.6	8038.54	11636	ZSWIM6	no
1719	17_macs2_A673.shGFP96.H3K27ac.WCE_peak_14639_lociStitched	11	6490790	6528083	34	14100.5	2465.07	11635.4	ARFIP2,TIMM10B,DNHD1,TRIM3	no
1720	2_macs2_A673.shGFP96.H3K27ac.WCE_peak_40668_lociStitched	17	62737333	62744202	4	12252.9	633.322	11619.6	LOC146880	no
1721	15_macs2_A673.shGFP96.H3K27ac.WCE_peak_11064_lociStitched	10	33482761	33542259	30	17546	5931.95	11614	NRP1	no
1722	7_macs2_A673.shGFP96.H3K27ac.WCE_peak_75688_lociStitched	5	142431042	142447455	14	13402.9	1793.94	11608.9	ARHGAP26	no
1723	10_macs2_A673.shGFP96.H3K27ac.WCE_peak_32388_lociStitched	15	45455056	45480477	20	13689.2	2084.52	11604.7	SHF,DUOX1	no
1724	10_macs2_A673.shGFP96.H3K27ac.WCE_peak_84325_lociStitched	7	56114916	56151765	20	14595.9	2992.14	11603.8	CCT6A,SNORA15,SUMF2,PHKG1,PSPH	no
1725	12_macs2_A673.shGFP96.H3K27ac.WCE_peak_46242_lociStitched	19	44057171	44085084	24	13858.8	2263.74	11595.1	PINLYP,XRCC1	no
1726	11_macs2_A673.shGFP96.H3K27ac.WCE_peak_81863_lociStitched	6	148818520	148851708	22	14682.4	3089.8	11592.6	SASH1	no
1727	10_macs2_A673.shGFP96.H3K27ac.WCE_peak_39821_lociStitched	17	44231786	44272847	20	15874.2	4282.66	11591.5	KANSL1	no
1728	7_macs2_A673.shGFP96.H3K27ac.WCE_peak_5628_lociStitched	1	150186194	150208900	14	13639.5	2050.35	11589.1	ANP32E	no
1729	8_macs2_A673.shGFP96.H3K27ac.WCE_peak_93464_lociStitched	9	37192900	37220974	16	14820.3	3236.93	11583.3	ZCCHC7	no
1730	9_macs2_A673.shGFP96.H3K27ac.WCE_peak_46716_lociStitched	19	49457722	49473565	18	12769.5	1186.64	11582.8	BAX,FTL,GYS1	no
1731	8_macs2_A673.shGFP96.H3K27ac.WCE_peak_15208_lociStitched	11	21910375	21934215	16	13734.2	2152.75	11581.5	ANO5	no
1732	5_macs2_A673.shGFP96.H3K27ac.WCE_peak_49959_lociStitched	2	72789561	72808042	10	13622.3	2055.09	11567.3	EXOC6B	no
1733	13_macs2_A673.shGFP96.H3K27ac.WCE_peak_75799_lociStitched	5	145555778	145584056	26	14153.1	2604.4	11548.7	RBM27,LARS	no
1734	13_macs2_A673.shGFP96.H3K27ac.WCE_peak_97302_lociStitched	X	40004837	40030915	26	13292	1744.62	11547.3	BCOR	no
1735	9_macs2_A673.shGFP96.H3K27ac.WCE_peak_59432_lociStitched	22	24230810	24262113	18	14145.8	2610.67	11535.2	MIF-AS1,MIF	no
1736	8_macs2_A673.shGFP96.H3K27ac.WCE_peak_14664_lociStitched	11	6615857	6639118	16	12923.8	1388.68	11535.1	ILK,TAF10,TPP1,RRP8	no
1737	17_macs2_A673.shGFP96.H3K27ac.WCE_peak_34662_lociStitched	15	101696639	101742085	34	15488	3953.8	11534.2	CHSY1	no
1738	8_macs2_A673.shGFP96.H3K27ac.WCE_peak_93761_lociStitched	9	75184904	75204937	16	13396.1	1865.07	11531	TMC1	no
1739	5_macs2_A673.shGFP96.H3K27ac.WCE_peak_14059_lociStitched	10	121485129	121499411	10	12989.5	1463.9	11525.6	INPP5F	no
1740	13_macs2_A673.shGFP96.H3K27ac.WCE_peak_43960_lociStitched	19	1095093	1132026	26	13735.4	2212.29	11523.1	GPX4,SBNO2,POLR2E	no
1741	15_macs2_A673.shGFP96.H3K27ac.WCE_peak_45476_lociStitched	19	18699765	18721961	30	13131.2	1609.21	11521.9	CRLF1,TMEM59L,C19orf60	no
1742	14_macs2_A673.shGFP96.H3K27ac.WCE_peak_75046_lociStitched	5	130578534	130616943	28	14749.1	3234.04	11515	CDC42SE2	no
1743	10_macs2_A673.shGFP96.H3K27ac.WCE_peak_74710_lociStitched	5	109014399	109041156	20	14389.9	2876.38	11513.5	MAN2A1	no
1744	15_macs2_A673.shGFP96.H3K27ac.WCE_peak_34834_lociStitched	16	2009706	2060068	30	14453.9	2941.14	11512.8	RPS2,SNORA64,SNHG9,SNORA78,RNF151,TBL3,NOXO1,GFER,SYNGR3,ZNF598,NDUFB10	no
1745	15_macs2_A673.shGFP96.H3K27ac.WCE_peak_54570_lociStitched	2	224441949	224491385	30	16442.4	4943.6	11498.8	SCG2	no
1746	9_macs2_A673.shGFP96.H3K27ac.WCE_peak_67464_lociStitched	4	15368766	15412854	18	15933.4	4435.25	11498.2	LOC101929095,C1QTNF7	no
1747	9_macs2_A673.shGFP96.H3K27ac.WCE_peak_34856_lociStitched	16	2171727	2186425	18	12522.7	1037.68	11485	MIR4516,MIR3180-5,PKD1	no
1748	8_macs2_A673.shGFP96.H3K27ac.WCE_peak_48708_lociStitched	2	37751351	37793855	16	15497	4037.88	11459.1	CDC42EP3	no
1749	9_macs2_A673.shGFP96.H3K27ac.WCE_peak_20733_lociStitched	12	25054466	25108682	18	16877.4	5421.6	11455.8	BCAT1	no
1750	7_macs2_A673.shGFP96.H3K27ac.WCE_peak_98713_lociStitched	X	127888044	127905469	14	12901.5	1448.02	11453.5	SMARCA1	no
1751	8_macs2_A673.shGFP96.H3K27ac.WCE_peak_77151_lociStitched	6	11197238	11210520	16	12842.4	1395.94	11446.4	NEDD9	no
1752	11_macs2_A673.shGFP96.H3K27ac.WCE_peak_11676_lociStitched	10	62576949	62605791	22	14242.2	2800.56	11441.6	CDK1	no
1753	5_macs2_A673.shGFP96.H3K27ac.WCE_peak_92345_lociStitched	8	144572094	144581977	10	12539.6	1112.83	11426.7	ZC3H3	no
1754	3_macs2_A673.shGFP96.H3K27ac.WCE_peak_25066_lociStitched	12	127560444	127567681	6	12360.1	935.744	11424.3	LOC101927592	no
1755	9_macs2_A673.shGFP96.H3K27ac.WCE_peak_64559_lociStitched	3	136262957	136287037	18	14057.9	2636.76	11421.1	STAG1	no
1756	16_macs2_A673.shGFP96.H3K27ac.WCE_peak_8128_lociStitched	1	209742696	209781574	32	15244.1	3829.48	11414.6	CAMK1G	no
1757	4_macs2_A673.shGFP96.H3K27ac.WCE_peak_63695_lociStitched	3	113455772	113472413	8	13176.3	1763.95	11412.4	ATP6V1A,NAA50	no
1758	4_macs2_A673.shGFP96.H3K27ac.WCE_peak_7712_lociStitched	1	199239351	199252020	8	12808.4	1401.19	11407.2	LINC01221	no
1759	3_macs2_A673.shGFP96.H3K27ac.WCE_peak_51603_lociStitched	2	143623574	143635231	6	12513.8	1116.74	11397	KYNU	no
1760	14_macs2_A673.shGFP96.H3K27ac.WCE_peak_1146_lociStitched	1	19750115	19797089	28	15731.6	4335.7	11395.9	CAPZB	no
1761	4_macs2_A673.shGFP96.H3K27ac.WCE_peak_36396_lociStitched	16	51461663	51476303	8	12827.6	1433.26	11394.3	SALL1	no
1762	6_macs2_A673.shGFP96.H3K27ac.WCE_peak_81296_lociStitched	6	133110430	133120714	12	12321.3	927.617	11393.6	SLC18B1	no
1763	2_macs2_A673.shGFP96.H3K27ac.WCE_peak_97785_lociStitched	X	52258500	52263334	4	11792.5	404.606	11387.9	XAGE1B	no
1764	5_macs2_A673.shGFP96.H3K27ac.WCE_peak_35689_lociStitched	16	23334858	23354554	10	12881.2	1494.93	11386.3	SCNN1B	no
1765	6_macs2_A673.shGFP96.H3K27ac.WCE_peak_36435_lociStitched	16	52470155	52487903	12	13133.5	1748.18	11385.3	TOX3	no
1766	8_macs2_A673.shGFP96.H3K27ac.WCE_peak_92406_lociStitched	8	145129162	145158979	16	14935.3	3554.19	11381.1	MIR6847,GPAA1,CYC1,SHARPIN,EXOSC4	no
1767	2_macs2_A673.shGFP96.H3K27ac.WCE_peak_19624_lociStitched	11	129866580	129873305	4	12164.9	784.808	11380	LINC00167,PRDM10	no
1768	3_macs2_A673.shGFP96.H3K27ac.WCE_peak_59865_lociStitched	22	36080192	36086610	6	12040.8	666.188	11374.6	APOL6	no
1769	2_macs2_A673.shGFP96.H3K27ac.WCE_peak_93183_lociStitched	9	29554566	29565099	4	12402.6	1038.55	11364.1	LINGO2	no
1770	6_macs2_A673.shGFP96.H3K27ac.WCE_peak_4647_lociStitched	1	102436755	102468686	12	14595.7	3234.61	11361	OLFM3	no
1771	10_macs2_A673.shGFP96.H3K27ac.WCE_peak_39276_lociStitched	17	31597486	31620205	20	12586.3	1226.83	11359.5	ASIC2	no
1772	14_macs2_A673.shGFP96.H3K27ac.WCE_peak_11346_lociStitched	10	43876557	43903085	28	13831.7	2480.37	11351.3	HNRNPF	no
1773	14_macs2_A673.shGFP96.H3K27ac.WCE_peak_56210_lociStitched	20	19350656	19404441	28	17189.7	5841.05	11348.6	SLC24A3	no
1774	7_macs2_A673.shGFP96.H3K27ac.WCE_peak_20878_lociStitched	12	28239920	28257692	14	13144.2	1796.75	11347.4	CCDC91	no
1775	3_macs2_A673.shGFP96.H3K27ac.WCE_peak_49635_lociStitched	2	66018534	66023115	6	11900.5	554.759	11345.8	LOC101927533	no
1776	4_macs2_A673.shGFP96.H3K27ac.WCE_peak_98970_lociStitched	X	138636569	138649739	8	12709	1365.73	11343.3	F9	no
1777	9_macs2_A673.shGFP96.H3K27ac.WCE_peak_7165_lociStitched	1	184021037	184048115	18	14494.9	3160	11334.9	TSEN15	no
1778	6_macs2_A673.shGFP96.H3K27ac.WCE_peak_31744_lociStitched	15	21911377	21927047	12	14679.7	3351.81	11327.8	LOC646214	no
1779	5_macs2_A673.shGFP96.H3K27ac.WCE_peak_19285_lociStitched	11	122924918	122933608	10	12542.3	1214.86	11327.4	HSPA8,SNORD14E,SNORD14D,SNORD14C	no
1780	7_macs2_A673.shGFP96.H3K27ac.WCE_peak_25849_lociStitched	13	36903526	36919995	14	13086.3	1760.54	11325.7	SPG20	no
1781	7_macs2_A673.shGFP96.H3K27ac.WCE_peak_77691_lociStitched	6	21186062	21200466	14	12973.7	1650.7	11323	CDKAL1	no
1782	9_macs2_A673.shGFP96.H3K27ac.WCE_peak_26157_lociStitched	13	43858903	43891209	18	14712.2	3398.59	11313.6	ENOX1	no
1783	9_macs2_A673.shGFP96.H3K27ac.WCE_peak_94759_lociStitched	9	111776627	111801660	18	13442.7	2130.31	11312.4	TMEM245,CTNNAL1	no
1784	4_macs2_A673.shGFP96.H3K27ac.WCE_peak_70455_lociStitched	4	140518152	140531475	8	12656.9	1356.28	11300.6	SETD7	no
1785	8_macs2_A673.shGFP96.H3K27ac.WCE_peak_28240_lociStitched	14	20923121	20945906	16	13404.4	2107.61	11296.8	APEX1,TMEM55B,PNP,OSGEP	no
1786	6_macs2_A673.shGFP96.H3K27ac.WCE_peak_29224_lociStitched	14	50319636	50334680	12	12831	1537.5	11293.5	RN7SL2,NEMF	no
1787	11_macs2_A673.shGFP96.H3K27ac.WCE_peak_29673_lociStitched	14	58731874	58773466	22	15651.1	4363	11288.1	PSMA3-AS1,ARID4A,PSMA3	no
1788	9_macs2_A673.shGFP96.H3K27ac.WCE_peak_16276_lociStitched	11	61257982	61284180	18	13748.7	2462.61	11286.1	MIR4488,LRRC10B,SYT7,PPP1R32	no
1789	4_macs2_A673.shGFP96.H3K27ac.WCE_peak_10097_lociStitched	10	16984819	16995788	8	12549.6	1275.69	11273.9	CUBN	no
1790	3_macs2_A673.shGFP96.H3K27ac.WCE_peak_97751_lociStitched	X	50418075	50427670	6	12185.6	922.08	11263.6	SHROOM4	no
1791	13_macs2_A673.shGFP96.H3K27ac.WCE_peak_26633_lociStitched	13	52288597	52340932	26	16155.8	4893.32	11262.5	WDFY2	no
1792	11_macs2_A673.shGFP96.H3K27ac.WCE_peak_7924_lociStitched	1	203259297	203308087	22	15476.2	4215.46	11260.7	LINC01136,BTG2	no
1793	11_macs2_A673.shGFP96.H3K27ac.WCE_peak_49193_lociStitched	2	54614313	54637138	22	13288.7	2033.71	11255	C2orf73	no
1794	5_macs2_A673.shGFP96.H3K27ac.WCE_peak_75275_lociStitched	5	137905146	137912787	10	12014.7	761.808	11252.9	HSPA9	no
1795	7_macs2_A673.shGFP96.H3K27ac.WCE_peak_66216_lociStitched	3	187455192	187465746	14	12332.3	1082.84	11249.5	BCL6	no
1796	4_macs2_A673.shGFP96.H3K27ac.WCE_peak_48146_lociStitched	2	25640062	25646684	8	11905.7	656.902	11248.8	DTNB	no
1797	4_macs2_A673.shGFP96.H3K27ac.WCE_peak_79670_lociStitched	6	80235450	80256359	8	13245.9	2000.99	11244.9	LCA5	no
1798	6_macs2_A673.shGFP96.H3K27ac.WCE_peak_28125_lociStitched	13	111358180	111368351	12	12173.7	929.629	11244	LOC105376684,ING1,CARS2	no
1799	5_macs2_A673.shGFP96.H3K27ac.WCE_peak_79589_lociStitched	6	74290530	74308189	10	12633.2	1402.12	11231.1	SLC17A5	no
1800	14_macs2_A673.shGFP96.H3K27ac.WCE_peak_45382_lociStitched	19	18105034	18134470	28	13366.9	2137.05	11229.8	ARRDC2,KCNN1	no
1801	12_macs2_A673.shGFP96.H3K27ac.WCE_peak_84174_lociStitched	7	45017499	45040349	24	13365	2141.05	11223.9	SNHG15,SNORA9,CCM2,MYO1G	no
1802	9_macs2_A673.shGFP96.H3K27ac.WCE_peak_67223_lociStitched	4	5865261	5889546	18	13266.9	2044.8	11222.1	CRMP1	no
1803	5_macs2_A673.shGFP96.H3K27ac.WCE_peak_16040_lociStitched	11	47788615	47798111	10	12756	1534.55	11221.4	FNBP4	no
1804	6_macs2_A673.shGFP96.H3K27ac.WCE_peak_19422_lociStitched	11	124586330	124602416	12	13153.5	1954.45	11199.1	NRGN	no
1805	4_macs2_A673.shGFP96.H3K27ac.WCE_peak_41097_lociStitched	17	73028386	73043855	8	12540.7	1342.71	11198	KCTD2,ATP5H	no
1806	5_macs2_A673.shGFP96.H3K27ac.WCE_peak_34689_lociStitched	15	102182726	102194701	10	12480.3	1283.72	11196.6	TARSL2,TM2D3	no
1807	2_macs2_A673.shGFP96.H3K27ac.WCE_peak_80934_lociStitched	6	125099952	125104629	4	11784.2	599.591	11184.6	NKAIN2	no
1808	2_macs2_A673.shGFP96.H3K27ac.WCE_peak_15330_lociStitched	11	29202002	29206912	4	12615.8	1433.72	11182	METTL15	no
1809	4_macs2_A673.shGFP96.H3K27ac.WCE_peak_37493_lociStitched	16	75323218	75338957	8	12654.2	1476.32	11177.8	CFDP1	no
1810	11_macs2_A673.shGFP96.H3K27ac.WCE_peak_15514_lociStitched	11	34256033	34296560	22	18229	7051.7	11177.3	ABTB2	no
1811	2_macs2_A673.shGFP96.H3K27ac.WCE_peak_97787_lociStitched	X	52531497	52536218	4	11536.2	360.684	11175.6	XAGE1E	no
1812	9_macs2_A673.shGFP96.H3K27ac.WCE_peak_5764_lociStitched	1	151941586	151967723	18	13489.3	2315.74	11173.6	S100A10	no
1813	2_macs2_A673.shGFP96.H3K27ac.WCE_peak_69086_lociStitched	4	95332857	95341025	4	11857.5	686.929	11170.6	PDLIM5	no
1814	5_macs2_A673.shGFP96.H3K27ac.WCE_peak_46134_lociStitched	19	42202364	42210914	10	11973.4	806.265	11167.2	CEACAM5	no
1815	5_macs2_A673.shGFP96.H3K27ac.WCE_peak_54753_lociStitched	2	226525971	226538761	10	12676.2	1511.78	11164.4	NYAP2	no
1816	4_macs2_A673.shGFP96.H3K27ac.WCE_peak_15342_lociStitched	11	31171421	31182754	8	13982.7	2818.52	11164.1	DCDC1	no
1817	7_macs2_A673.shGFP96.H3K27ac.WCE_peak_65022_lociStitched	3	151255591	151282544	14	14066.8	2916.31	11150.5	IGSF10	no
1818	8_macs2_A673.shGFP96.H3K27ac.WCE_peak_61597_lociStitched	3	34050144	34069648	16	13215.9	2071.32	11144.6	PDCD6IP	no
1819	13_macs2_A673.shGFP96.H3K27ac.WCE_peak_52427_lociStitched	2	169035502	169077951	26	14882.6	3739.76	11142.9	STK39	no
1820	6_macs2_A673.shGFP96.H3K27ac.WCE_peak_74446_lociStitched	5	96138646	96157260	12	12914.4	1772.05	11142.3	ERAP1	no
1821	7_macs2_A673.shGFP96.H3K27ac.WCE_peak_50333_lociStitched	2	86411367	86429070	14	12971	1839.34	11131.6	MIR4779,MRPL35,IMMT	no
1822	7_macs2_A673.shGFP96.H3K27ac.WCE_peak_34556_lociStitched	15	97775158	97790292	14	12969.8	1843.32	11126.5	LOC101927286	no
1823	5_macs2_A673.shGFP96.H3K27ac.WCE_peak_75590_lociStitched	5	141732840	141742280	10	12090.8	964.768	11126	LOC101926941	no
1824	17_macs2_A673.shGFP96.H3K27ac.WCE_peak_58940_lociStitched	21	46199495	46238318	34	14741.1	3629.95	11111.1	LINC01424,SUMO3,UBE2G2	no
1825	9_macs2_A673.shGFP96.H3K27ac.WCE_peak_10414_lociStitched	10	22004437	22028455	18	13601.4	2490.67	11110.7	MLLT10	no
1826	3_macs2_A673.shGFP96.H3K27ac.WCE_peak_72868_lociStitched	5	38714911	38719387	6	11623.7	514.292	11109.4	LINC01265	no
1827	13_macs2_A673.shGFP96.H3K27ac.WCE_peak_44105_lociStitched	19	2032253	2061064	26	12941.9	1838.14	11103.8	MKNK2	no
1828	4_macs2_A673.shGFP96.H3K27ac.WCE_peak_82773_lociStitched	7	4745188	4764703	8	12556	1455.82	11100.1	FOXK1	no
1829	6_macs2_A673.shGFP96.H3K27ac.WCE_peak_12214_lociStitched	10	72110546	72124045	12	12413.7	1317.5	11096.2	LRRC20	no
1830	9_macs2_A673.shGFP96.H3K27ac.WCE_peak_91996_lociStitched	8	131503579	131540893	18	15022.6	3932.9	11089.7	ASAP1	no
1831	11_macs2_A673.shGFP96.H3K27ac.WCE_peak_88256_lociStitched	8	23380239	23402307	22	12773	1683.79	11089.2	SLC25A37	no
1832	8_macs2_A673.shGFP96.H3K27ac.WCE_peak_37087_lociStitched	16	69297097	69321295	16	13233.9	2146.36	11087.5	SNTB2	no
1833	7_macs2_A673.shGFP96.H3K27ac.WCE_peak_21509_lociStitched	12	49580473	49609882	14	13704.6	2629.16	11075.4	TUBA1A	no
1834	9_macs2_A673.shGFP96.H3K27ac.WCE_peak_40760_lociStitched	17	64528690	64563768	18	14480.2	3406.07	11074.1	PRKCA	no
1835	13_macs2_A673.shGFP96.H3K27ac.WCE_peak_68702_lociStitched	4	77870529	77908257	26	13163.3	2090.13	11073.2	SEPT11	no
1836	11_macs2_A673.shGFP96.H3K27ac.WCE_peak_42648_lociStitched	18	41167293	41186285	22	12717	1652.3	11064.7	SYT4	no
1837	14_macs2_A673.shGFP96.H3K27ac.WCE_peak_58355_lociStitched	21	30652009	30682176	28	14154.4	3092.12	11062.2	BACH1,LINC00189	no
1838	9_macs2_A673.shGFP96.H3K27ac.WCE_peak_94466_lociStitched	9	97785047	97821664	18	14335.6	3273.56	11062	C9orf3	no
1839	10_macs2_A673.shGFP96.H3K27ac.WCE_peak_60013_lociStitched	22	38043865	38082467	20	13750	2690.56	11059.5	PDXP,LGALS1,NOL12,SH3BP1,LOC101927051	no
1840	9_macs2_A673.shGFP96.H3K27ac.WCE_peak_48776_lociStitched	2	38965057	38978314	18	12603.4	1549.74	11053.7	SRSF7	no
1841	11_macs2_A673.shGFP96.H3K27ac.WCE_peak_35576_lociStitched	16	21512599	21532859	22	13418.2	2366.37	11051.8	MIR3680-1	no
1842	14_macs2_A673.shGFP96.H3K27ac.WCE_peak_98898_lociStitched	X	135932331	135968341	28	14436.4	3384.94	11051.5	RBMX,SNORD61	no
1843	7_macs2_A673.shGFP96.H3K27ac.WCE_peak_3498_lociStitched	1	68140161	68154640	14	12520	1469.62	11050.4	GADD45A	no
1844	7_macs2_A673.shGFP96.H3K27ac.WCE_peak_47934_lociStitched	2	18341596	18367952	14	13813.2	2764.74	11048.4	KCNS3	no
1845	8_macs2_A673.shGFP96.H3K27ac.WCE_peak_27658_lociStitched	13	98925298	98944054	16	12859.1	1817.46	11041.7	FARP1	no
1846	8_macs2_A673.shGFP96.H3K27ac.WCE_peak_3647_lociStitched	1	72570076	72587838	16	12850.8	1809.95	11040.9	NEGR1	no
1847	5_macs2_A673.shGFP96.H3K27ac.WCE_peak_74208_lociStitched	5	87956644	87971490	10	12473.6	1437.09	11036.5	LINC00461	no
1848	10_macs2_A673.shGFP96.H3K27ac.WCE_peak_78493_lociStitched	6	35435853	35465552	20	13052.7	2019.53	11033.2	RPL10A,MIR7111,TEAD3	no
1849	10_macs2_A673.shGFP96.H3K27ac.WCE_peak_72480_lociStitched	5	21807565	21823606	20	12762.2	1732.43	11029.8	CDH12	no
1850	9_macs2_A673.shGFP96.H3K27ac.WCE_peak_70394_lociStitched	4	140084892	140112728	18	13366.8	2338.22	11028.6	ELF2	no
1851	4_macs2_A673.shGFP96.H3K27ac.WCE_peak_39979_lociStitched	17	46868703	46882195	8	12304.7	1279.04	11025.7	TTLL6	no
1852	5_macs2_A673.shGFP96.H3K27ac.WCE_peak_13040_lociStitched	10	95161580	95182197	10	12722.8	1702.96	11019.8	MYOF	no
1853	4_macs2_A673.shGFP96.H3K27ac.WCE_peak_74621_lociStitched	5	106073354	106090894	8	12781.4	1766.28	11015.1	LOC102467213	no
1854	6_macs2_A673.shGFP96.H3K27ac.WCE_peak_35009_lociStitched	16	4049413	4069662	12	12611.1	1597.65	11013.4	ADCY9	no
1855	12_macs2_A673.shGFP96.H3K27ac.WCE_peak_76398_lociStitched	5	169392949	169408039	24	12280.2	1267.56	11012.7	DOCK2	no
1856	6_macs2_A673.shGFP96.H3K27ac.WCE_peak_92137_lociStitched	8	141468525	141479918	12	12314.7	1302.22	11012.5	TRAPPC9	no
1857	2_macs2_A673.shGFP96.H3K27ac.WCE_peak_11174_lociStitched	10	35480582	35484964	4	11401.1	391.751	11009.3	CREM	no
1858	2_macs2_A673.shGFP96.H3K27ac.WCE_peak_7714_lociStitched	1	199271603	199282519	4	12341.6	1332.84	11008.8	LINC01221	no
1859	6_macs2_A673.shGFP96.H3K27ac.WCE_peak_3280_lociStitched	1	64732430	64749689	12	12966.7	1967.53	10999.2	UBE2U	no
1860	5_macs2_A673.shGFP96.H3K27ac.WCE_peak_32406_lociStitched	15	45927053	45946108	10	12764.9	1766.4	10998.5	SQRDL	no
1861	15_macs2_A673.shGFP96.H3K27ac.WCE_peak_41107_lociStitched	17	73127753	73178951	30	15349.2	4362.07	10987.1	HN1,SUMO2,NT5C	no
1862	5_macs2_A673.shGFP96.H3K27ac.WCE_peak_71421_lociStitched	4	169991382	170023267	10	13882.7	2898.35	10984.4	SH3RF1	no
1863	5_macs2_A673.shGFP96.H3K27ac.WCE_peak_26865_lociStitched	13	61146300	61165655	10	12611.7	1629.69	10982	TDRD3	no
1864	6_macs2_A673.shGFP96.H3K27ac.WCE_peak_17943_lociStitched	11	89984941	90004723	12	13242.1	2261.08	10981	DISC1FP1	no
1865	4_macs2_A673.shGFP96.H3K27ac.WCE_peak_49395_lociStitched	2	61023917	61037080	8	12254.8	1280.76	10974	PAPOLG	no
1866	4_macs2_A673.shGFP96.H3K27ac.WCE_peak_29274_lociStitched	14	51124819	51145062	8	13030.4	2056.69	10973.7	SAV1	no
1867	16_macs2_A673.shGFP96.H3K27ac.WCE_peak_55932_lociStitched	20	10618344	10655297	32	14444.9	3473.58	10971.3	MIR6870,SLX4IP,JAG1	no
1868	4_macs2_A673.shGFP96.H3K27ac.WCE_peak_25019_lociStitched	12	126582399	126597497	8	12298.8	1328.62	10970.2	LOC101927464	no
1869	12_macs2_A673.shGFP96.H3K27ac.WCE_peak_43621_lociStitched	18	66136929	66171385	24	14213.1	3245.76	10967.3	TMX3	no
1870	5_macs2_A673.shGFP96.H3K27ac.WCE_peak_27559_lociStitched	13	98085057	98097946	10	12352.8	1386.86	10966	RAP2A	no
1871	8_macs2_A673.shGFP96.H3K27ac.WCE_peak_19707_lociStitched	11	132852040	132887840	16	14198.3	3236.32	10962	OPCML	no
1872	11_macs2_A673.shGFP96.H3K27ac.WCE_peak_70024_lociStitched	4	122699167	122722184	22	13211.8	2253.36	10958.4	EXOSC9	no
1873	11_macs2_A673.shGFP96.H3K27ac.WCE_peak_94881_lociStitched	9	114795567	114828525	22	13802.8	2847.57	10955.2	SUSD1	no
1874	5_macs2_A673.shGFP96.H3K27ac.WCE_peak_93854_lociStitched	9	80203713	80221145	10	12739.3	1786.78	10952.5	GNA14	no
1875	5_macs2_A673.shGFP96.H3K27ac.WCE_peak_16747_lociStitched	11	65627406	65641349	10	12124.8	1182.37	10942.5	MUS81,EFEMP2	no
1876	13_macs2_A673.shGFP96.H3K27ac.WCE_peak_64145_lociStitched	3	125019186	125056595	26	14656.8	3718.45	10938.4	ZNF148	no
1877	6_macs2_A673.shGFP96.H3K27ac.WCE_peak_73139_lociStitched	5	52133155	52160115	12	13763.1	2828.1	10935	ITGA1	no
1878	7_macs2_A673.shGFP96.H3K27ac.WCE_peak_91583_lociStitched	8	127971339	127990084	14	13415.8	2487.46	10928.3	PCAT1	no
1879	9_macs2_A673.shGFP96.H3K27ac.WCE_peak_57314_lociStitched	20	48760962	48785342	18	12853.1	1933.33	10919.8	TMEM189-UBE2V1,TMEM189	no
1880	12_macs2_A673.shGFP96.H3K27ac.WCE_peak_55205_lociStitched	2	236172595	236195691	24	12977.6	2057.85	10919.8	AGAP1	no
1881	2_macs2_A673.shGFP96.H3K27ac.WCE_peak_22265_lociStitched	12	58287833	58293098	4	11502.4	586.521	10915.9	LOC100506844	no
1882	3_macs2_A673.shGFP96.H3K27ac.WCE_peak_6335_lociStitched	1	162111367	162118643	6	11805.3	890.582	10914.7	NOS1AP	no
1883	7_macs2_A673.shGFP96.H3K27ac.WCE_peak_18995_lociStitched	11	118270473	118306500	14	14756.7	3847.68	10909	ATP5L	no
1884	7_macs2_A673.shGFP96.H3K27ac.WCE_peak_6474_lociStitched	1	162757653	162772688	14	12698.6	1804.2	10894.4	HSD17B7	no
1885	3_macs2_A673.shGFP96.H3K27ac.WCE_peak_13340_lociStitched	10	104387424	104405954	6	12072.3	1182.21	10890.1	TRIM8,SUFU	no
1886	7_macs2_A673.shGFP96.H3K27ac.WCE_peak_78831_lociStitched	6	42747409	42758799	14	11790.9	903.227	10887.7	LOC401261	no
1887	4_macs2_A673.shGFP96.H3K27ac.WCE_peak_42716_lociStitched	18	43830825	43845559	8	12426.7	1542.65	10884	C18orf25	no
1888	8_macs2_A673.shGFP96.H3K27ac.WCE_peak_75052_lociStitched	5	130704097	130729636	16	13157.7	2275.52	10882.2	CDC42SE2	no
1889	6_macs2_A673.shGFP96.H3K27ac.WCE_peak_37785_lociStitched	16	87416436	87426546	12	11733.7	855.306	10878.4	MAP1LC3B,FBXO31	no
1890	5_macs2_A673.shGFP96.H3K27ac.WCE_peak_17165_lociStitched	11	71097304	71107642	10	11742.9	872.527	10870.4	FLJ42102	no
1891	9_macs2_A673.shGFP96.H3K27ac.WCE_peak_79082_lociStitched	6	49500299	49524593	18	13218.4	2354.09	10864.3	C6orf141	no
1892	7_macs2_A673.shGFP96.H3K27ac.WCE_peak_81970_lociStitched	6	151318997	151339227	14	12700.4	1838.91	10861.5	MTHFD1L	no
1893	5_macs2_A673.shGFP96.H3K27ac.WCE_peak_58680_lociStitched	21	38731154	38747116	10	12421.6	1561.08	10860.5	DYRK1A	no
1894	5_macs2_A673.shGFP96.H3K27ac.WCE_peak_76923_lociStitched	6	5997024	6009374	10	12140	1280.69	10859.4	NRN1	no
1895	11_macs2_A673.shGFP96.H3K27ac.WCE_peak_13182_lociStitched	10	101673735	101698763	22	13309.9	2455.25	10854.6	DNMBP	no
1896	12_macs2_A673.shGFP96.H3K27ac.WCE_peak_5938_lociStitched	1	155210748	155243062	24	13533.1	2682.06	10851	FAM189B,SCAMP3,CLK2	no
1897	14_macs2_A673.shGFP96.H3K27ac.WCE_peak_19463_lociStitched	11	125972974	126010161	28	14495.5	3648.04	10847.4	CDON	no
1898	12_macs2_A673.shGFP96.H3K27ac.WCE_peak_97296_lociStitched	X	39937705	39968648	24	12665	1822.54	10842.4	BCOR	no
1899	4_macs2_A673.shGFP96.H3K27ac.WCE_peak_13594_lociStitched	10	111146076	111153147	8	11546.2	705.686	10840.6	XPNPEP1	no
1900	2_macs2_A673.shGFP96.H3K27ac.WCE_peak_7706_lociStitched	1	199195130	199199444	4	11343.2	504.738	10838.5	LINC01221	no
1901	10_macs2_A673.shGFP96.H3K27ac.WCE_peak_69538_lociStitched	4	109541280	109572934	20	13791.6	2953.32	10838.3	RPL34,OSTC,RPL34-AS1	no
1902	8_macs2_A673.shGFP96.H3K27ac.WCE_peak_27146_lociStitched	13	78301872	78326818	16	13523.2	2686.68	10836.5	SLAIN1	no
1903	11_macs2_A673.shGFP96.H3K27ac.WCE_peak_41701_lociStitched	17	80537660	80571139	22	13629.3	2802.19	10827.1	FOXK2	no
1904	10_macs2_A673.shGFP96.H3K27ac.WCE_peak_40124_lociStitched	17	47890603	47914061	20	13136.5	2310.61	10825.9	KAT7	no
1905	6_macs2_A673.shGFP96.H3K27ac.WCE_peak_75693_lociStitched	5	142584625	142602127	12	12477.2	1652.19	10825	ARHGAP26	no
1906	6_macs2_A673.shGFP96.H3K27ac.WCE_peak_23983_lociStitched	12	104674470	104694052	12	12689.1	1864.21	10824.9	TXNRD1	no
1907	3_macs2_A673.shGFP96.H3K27ac.WCE_peak_78914_lociStitched	6	43834035	43840717	6	11432.2	612.739	10819.5	LINC01512	no
1908	12_macs2_A673.shGFP96.H3K27ac.WCE_peak_36945_lociStitched	16	67184772	67232131	24	13890.4	3073.6	10816.8	TRADD,FBXL8,HSF4,NOL3,KIAA0895L,EXOC3L1,E2F4,B3GNT9	no
1909	8_macs2_A673.shGFP96.H3K27ac.WCE_peak_59543_lociStitched	22	27280413	27301155	16	12515.7	1707.07	10808.7	LINC01422	no
1910	2_macs2_A673.shGFP96.H3K27ac.WCE_peak_38839_lociStitched	17	18965091	18974065	4	11783.8	988.037	10795.7	SNORD3B-1,SNORD3B-2	no
1911	7_macs2_A673.shGFP96.H3K27ac.WCE_peak_93704_lociStitched	9	72421502	72441273	14	12756.2	1963.26	10793	C9orf135-AS1,C9orf135	no
1912	7_macs2_A673.shGFP96.H3K27ac.WCE_peak_78141_lociStitched	6	30640571	30659540	14	12339.3	1547.87	10791.5	PPP1R18,NRM,DHX16	no
1913	6_macs2_A673.shGFP96.H3K27ac.WCE_peak_19378_lociStitched	11	123339929	123365236	12	13167.2	2376.33	10790.9	GRAMD1B	no
1914	9_macs2_A673.shGFP96.H3K27ac.WCE_peak_20717_lociStitched	12	24951413	24989746	18	14965.2	4185.96	10779.2	BCAT1	no
1915	12_macs2_A673.shGFP96.H3K27ac.WCE_peak_83469_lociStitched	7	26223294	26240181	24	12932.1	2158.16	10773.9	HNRNPA2B1,NFE2L3	no
1916	5_macs2_A673.shGFP96.H3K27ac.WCE_peak_76745_lociStitched	6	3019703	3027346	10	11352.1	579.339	10772.8	HTATSF1P2,LOC101927759,NQO2	no
1917	4_macs2_A673.shGFP96.H3K27ac.WCE_peak_8713_lociStitched	1	226286009	226309496	8	12483.3	1721.6	10761.7	ACBD3	no
1918	4_macs2_A673.shGFP96.H3K27ac.WCE_peak_27225_lociStitched	13	80506667	80514248	8	11502.7	752.035	10750.6	LINC00382	no
1919	12_macs2_A673.shGFP96.H3K27ac.WCE_peak_69474_lociStitched	4	107939358	107965932	24	13805.2	3056.01	10749.2	DKK2	no
1920	4_macs2_A673.shGFP96.H3K27ac.WCE_peak_99101_lociStitched	X	153190107	153194119	8	11093.2	345.032	10748.1	ARHGAP4	no
1921	6_macs2_A673.shGFP96.H3K27ac.WCE_peak_82716_lociStitched	7	2671065	2685041	12	11542.8	813.403	10729.4	TTYH3	no
1922	13_macs2_A673.shGFP96.H3K27ac.WCE_peak_14808_lociStitched	11	10282924	10330908	26	14097.7	3368.48	10729.2	ADM,CAND1.11,SBF2	no
1923	12_macs2_A673.shGFP96.H3K27ac.WCE_peak_16869_lociStitched	11	66701279	66755217	24	15248.3	4520	10728.3	MIR3163,C11orf86,PC	no
1924	8_macs2_A673.shGFP96.H3K27ac.WCE_peak_38867_lociStitched	17	19265803	19302071	16	13720.2	2992.11	10728.1	MAPK7,MFAP4,B9D1	no
1925	10_macs2_A673.shGFP96.H3K27ac.WCE_peak_76713_lociStitched	6	2789453	2821070	20	13465.7	2738.03	10727.6	WRNIP1	no
1926	5_macs2_A673.shGFP96.H3K27ac.WCE_peak_11135_lociStitched	10	34863576	34873165	10	11787.8	1065.34	10722.4	PARD3	no
1927	10_macs2_A673.shGFP96.H3K27ac.WCE_peak_44149_lociStitched	19	2454695	2478649	20	12472.8	1753.43	10719.4	LOC101928602,GADD45B,LMNB2	no
1928	8_macs2_A673.shGFP96.H3K27ac.WCE_peak_13626_lociStitched	10	111756621	111792065	16	14283.9	3569.21	10714.7	ADD3	no
1929	14_macs2_A673.shGFP96.H3K27ac.WCE_peak_59245_lociStitched	22	19930587	19974519	28	13588.2	2881.94	10706.2	MIR4761,ARVCF,COMT	no
1930	2_macs2_A673.shGFP96.H3K27ac.WCE_peak_51525_lociStitched	2	140901763	140907926	4	11399.7	693.954	10705.7	LRP1B	no
1931	11_macs2_A673.shGFP96.H3K27ac.WCE_peak_83522_lociStitched	7	29230087	29255868	22	13390.7	2686.38	10704.3	CHN2	no
1932	7_macs2_A673.shGFP96.H3K27ac.WCE_peak_52091_lociStitched	2	159940008	159955984	14	12252	1548.07	10703.9	TANC1	no
1933	6_macs2_A673.shGFP96.H3K27ac.WCE_peak_18753_lociStitched	11	111989538	111999647	12	11931.7	1232.29	10699.4	IL18	no
1934	6_macs2_A673.shGFP96.H3K27ac.WCE_peak_10299_lociStitched	10	20299130	20309002	12	11751.6	1057.29	10694.3	PLXDC2	no
1935	9_macs2_A673.shGFP96.H3K27ac.WCE_peak_56024_lociStitched	20	13739646	13765820	18	13241.4	2554.58	10686.8	NDUFAF5,ESF1	no
1936	3_macs2_A673.shGFP96.H3K27ac.WCE_peak_71028_lociStitched	4	157426933	157438747	6	12063.3	1388.14	10675.1	PDGFC	no
1937	3_macs2_A673.shGFP96.H3K27ac.WCE_peak_82803_lociStitched	7	5553614	5569892	6	12158	1486.18	10671.9	LOC221946	no
1938	7_macs2_A673.shGFP96.H3K27ac.WCE_peak_1022_lociStitched	1	18671087	18685555	14	11931.8	1261.61	10670.1	IGSF21	no
1939	3_macs2_A673.shGFP96.H3K27ac.WCE_peak_61767_lociStitched	3	39206181	39219680	6	11374.3	712.747	10661.5	XIRP1	no
1940	12_macs2_A673.shGFP96.H3K27ac.WCE_peak_95053_lociStitched	9	117953317	117993760	24	15190.4	4533.66	10656.7	DEC1	no
1941	10_macs2_A673.shGFP96.H3K27ac.WCE_peak_4965_lociStitched	1	112931507	112949860	20	12461.7	1811.44	10650.2	CTTNBP2NL	no
1942	5_macs2_A673.shGFP96.H3K27ac.WCE_peak_46110_lociStitched	19	41812754	41833315	10	12112.5	1463.94	10648.5	CCDC97,HNRNPUL1	no
1943	17_macs2_A673.shGFP96.H3K27ac.WCE_peak_3308_lociStitched	1	64935970	64992334	34	16796.5	6149.31	10647.2	CACHD1	no
1944	10_macs2_A673.shGFP96.H3K27ac.WCE_peak_37711_lociStitched	16	85588097	85617070	20	12901.7	2257	10644.7	GSE1	no
1945	7_macs2_A673.shGFP96.H3K27ac.WCE_peak_76178_lociStitched	5	158602714	158614660	14	11629.4	986.74	10642.7	RNF145	no
1946	10_macs2_A673.shGFP96.H3K27ac.WCE_peak_11832_lociStitched	10	64305467	64354752	20	15401.6	4760.93	10640.6	ZNF365	no
1947	9_macs2_A673.shGFP96.H3K27ac.WCE_peak_50913_lociStitched	2	113277203	113304781	18	13229.2	2595.09	10634.1	POLR1B,TTL	no
1948	8_macs2_A673.shGFP96.H3K27ac.WCE_peak_65624_lociStitched	3	172558351	172600632	16	14663.1	4037.84	10625.2	SPATA16	no
1949	15_macs2_A673.shGFP96.H3K27ac.WCE_peak_56867_lociStitched	20	39675157	39723375	30	15690.1	5077.36	10612.8	TOP1	no
1950	11_macs2_A673.shGFP96.H3K27ac.WCE_peak_11725_lociStitched	10	63502846	63521108	22	12816.3	2206.05	10610.2	C10orf107	no
1951	4_macs2_A673.shGFP96.H3K27ac.WCE_peak_34314_lociStitched	15	91412599	91426864	8	11539	930.078	10608.9	FURIN	no
1952	7_macs2_A673.shGFP96.H3K27ac.WCE_peak_56438_lociStitched	20	30175609	30196299	14	12345.7	1742.1	10603.6	ID1,MIR3193	no
1953	6_macs2_A673.shGFP96.H3K27ac.WCE_peak_33539_lociStitched	15	70476440	70496907	12	12566.7	1987.35	10579.4	TLE3	no
1954	26_macs2_A673.shGFP96.H3K27ac.WCE_peak_88410_lociStitched	8	26490206	26559312	52	16979.3	6406.13	10573.2	DPYSL2	no
1955	5_macs2_A673.shGFP96.H3K27ac.WCE_peak_45547_lociStitched	19	19595755	19605092	10	11323	754.43	10568.6	GATAD2A	no
1956	9_macs2_A673.shGFP96.H3K27ac.WCE_peak_70677_lociStitched	4	147319996	147340000	18	12678.5	2112.42	10566.1	SLC10A7	no
1957	4_macs2_A673.shGFP96.H3K27ac.WCE_peak_16467_lociStitched	11	62905378	62913387	8	11557.8	995.519	10562.3	SLC22A24	no
1958	10_macs2_A673.shGFP96.H3K27ac.WCE_peak_57650_lociStitched	20	52352521	52390166	20	13725.4	3165.94	10559.4	LOC105372672	no
1959	11_macs2_A673.shGFP96.H3K27ac.WCE_peak_48242_lociStitched	2	27294367	27319448	22	12435.2	1878.57	10556.6	EMILIN1,KHK,OST4	no
1960	10_macs2_A673.shGFP96.H3K27ac.WCE_peak_21138_lociStitched	12	42297245	42336231	20	14693.8	4144.21	10549.6	GXYLT1	no
1961	6_macs2_A673.shGFP96.H3K27ac.WCE_peak_52186_lociStitched	2	161328507	161349477	12	12506.5	1975.37	10531.1	RBMS1	no
1962	8_macs2_A673.shGFP96.H3K27ac.WCE_peak_4333_lociStitched	1	93802638	93824196	16	12702	2181.67	10520.3	DR1,CCDC18-AS1	no
1963	10_macs2_A673.shGFP96.H3K27ac.WCE_peak_11090_lociStitched	10	33593401	33623971	20	13900.2	3381.04	10519.1	NRP1	no
1964	5_macs2_A673.shGFP96.H3K27ac.WCE_peak_30170_lociStitched	14	70219177	70240848	10	12463	1946.06	10516.9	SRSF5	no
1965	7_macs2_A673.shGFP96.H3K27ac.WCE_peak_71195_lociStitched	4	164312689	164325284	14	11839.3	1337.59	10501.7	NPY5R	no
1966	7_macs2_A673.shGFP96.H3K27ac.WCE_peak_1416_lociStitched	1	25559299	25574524	14	12100.8	1606.24	10494.6	SYF2	no
1967	6_macs2_A673.shGFP96.H3K27ac.WCE_peak_8070_lociStitched	1	206524503	206554195	12	14468.9	3993.57	10475.3	IKBKE	no
1968	11_macs2_A673.shGFP96.H3K27ac.WCE_peak_43974_lociStitched	19	1152143	1180924	22	12223.3	1761.4	10461.9	SBNO2	no
1969	6_macs2_A673.shGFP96.H3K27ac.WCE_peak_94452_lociStitched	9	97628398	97647887	12	12437.9	1978.13	10459.7	C9orf3	no
1970	15_macs2_A673.shGFP96.H3K27ac.WCE_peak_71055_lociStitched	4	157852288	157902868	30	15781	5326.07	10454.9	PDGFC	no
1971	3_macs2_A673.shGFP96.H3K27ac.WCE_peak_51127_lociStitched	2	122854027	122871886	6	12247.7	1796.62	10451.1	TSN	no
1972	12_macs2_A673.shGFP96.H3K27ac.WCE_peak_66641_lociStitched	3	194014584	194073066	24	14474.3	4023.56	10450.7	CPN2	no
1973	6_macs2_A673.shGFP96.H3K27ac.WCE_peak_46476_lociStitched	19	47281556	47295754	12	11697.7	1266.46	10431.3	SLC1A5	no
1974	3_macs2_A673.shGFP96.H3K27ac.WCE_peak_84208_lociStitched	7	46947808	46951051	6	10792.7	363.54	10429.2	LOC730338	no
1975	6_macs2_A673.shGFP96.H3K27ac.WCE_peak_29657_lociStitched	14	58537584	58551026	12	11734.9	1309.25	10425.6	C14orf37	no
1976	3_macs2_A673.shGFP96.H3K27ac.WCE_peak_97039_lociStitched	X	24163892	24171395	6	11264.3	839.586	10424.7	ZFX-AS1,ZFX	no
1977	2_macs2_A673.shGFP96.H3K27ac.WCE_peak_79226_lociStitched	6	54328672	54331444	4	10711.6	294.386	10417.2	TINAG	no
1978	10_macs2_A673.shGFP96.H3K27ac.WCE_peak_7987_lociStitched	1	204380710	204408263	20	12842.5	2432.93	10409.5	PIK3C2B,PPP1R15B	no
1979	15_macs2_A673.shGFP96.H3K27ac.WCE_peak_27664_lociStitched	13	99098028	99161886	30	15677.1	5268.28	10408.9	STK24,FARP1	no
1980	8_macs2_A673.shGFP96.H3K27ac.WCE_peak_89104_lociStitched	8	39964752	39984243	16	12497.6	2091.38	10406.2	C8orf4	no
1981	4_macs2_A673.shGFP96.H3K27ac.WCE_peak_18532_lociStitched	11	109817492	109841759	8	13288.6	2885.35	10403.3	ZC3H12C	no
1982	10_macs2_A673.shGFP96.H3K27ac.WCE_peak_44444_lociStitched	19	5949162	5983416	20	13276.9	2880.76	10396.1	LOC100128568,RANBP3	no
1983	2_macs2_A673.shGFP96.H3K27ac.WCE_peak_25860_lociStitched	13	37050144	37054666	4	10952.3	590.121	10362.2	CCNA1	no
1984	10_macs2_A673.shGFP96.H3K27ac.WCE_peak_27901_lociStitched	13	103451662	103483114	20	13033.7	2676.57	10357.1	BIVM	no
1985	4_macs2_A673.shGFP96.H3K27ac.WCE_peak_48486_lociStitched	2	31497224	31521032	8	12304	1949.88	10354.1	EHD3	no
1986	13_macs2_A673.shGFP96.H3K27ac.WCE_peak_83846_lociStitched	7	35858542	35892890	26	14041.5	3688.98	10352.5	SEPT7	no
1987	9_macs2_A673.shGFP96.H3K27ac.WCE_peak_87940_lociStitched	8	13111535	13133889	18	12583.1	2235.4	10347.7	DLC1	no
1988	5_macs2_A673.shGFP96.H3K27ac.WCE_peak_53333_lociStitched	2	192540519	192555522	10	11840.4	1495.8	10344.6	NABP1	no
1989	7_macs2_A673.shGFP96.H3K27ac.WCE_peak_57866_lociStitched	20	61320184	61340348	14	11711.3	1373.17	10338.1	NTSR1	no
1990	12_macs2_A673.shGFP96.H3K27ac.WCE_peak_23628_lociStitched	12	94166847	94208328	24	14294.4	3957.29	10337.1	CRADD	no
1991	11_macs2_A673.shGFP96.H3K27ac.WCE_peak_68724_lociStitched	4	77922956	77945712	22	11573.7	1237.93	10335.8	SEPT11	no
[truncated: 31,783 more rows]

## Sheet: Suppl_Table_2
Supplementary Table 2
List of super-enhancers identified in SK-N-MC Ewing sarcoma cells
SK-N-MC Enhancers
Created from ROSE-results/macs2_SKNMC_12KB_STITCHED_ENHANCER_REGION_MAP.txt
Ranked by SKNMC.shGFP96.H3K27ac.sorted.bam
Using cutoff of 10759.399 for Super-Enhancers
Created on Nov 08 2016
Enhancer_Rank	REGION_ID	POSITION			CONSTITUENT_SIZE	SKNMC.shGFP96.H3K27ac.sorted.bam	SKNMC.WCE.sorted.bam	INTENSITY	GENES	superenhancer?
		CHROMOSOME	START	STOP
1	24_macs2_SKNMC.shGFP96.H3K27ac.WCE_peak_74376_lociStitched	GL000220.1	93914	161280	48	553304	236529	316775	NA	yes
2	52_macs2_SKNMC.shGFP96.H3K27ac.WCE_peak_58047_lociStitched	6	26104281	26230840	104	235868	11048.6	224819	HIST1H1T,HIST1H2BC,HIST1H2AC,HIST1H1E,HIST1H2BD,HIST1H2BE,HIST1H4D,HIST1H3D,HIST1H2AD,HIST1H2BF,HIST1H4E,HIST1H2BG,HIST1H2AE,HIST1H3E,HIST1H4C	yes
3	46_macs2_SKNMC.shGFP96.H3K27ac.WCE_peak_4240_lociStitched	1	149762812	149872675	92	207553	9865.7	197687	HIST2H3D,HIST2H4A,HIST2H3C,HIST2H2AA3,HIST2H2BC,HIST2H2AA4,HIST2H3A,HIST2H2BE,HIST2H2AC,HIST2H2AB,BOLA1,FCGR1A,HIST2H2BF	yes
4	51_macs2_SKNMC.shGFP96.H3K27ac.WCE_peak_67184_lociStitched	8	12695197	12862714	102	225294	28963.7	196330	KIAA1456	yes
5	49_macs2_SKNMC.shGFP96.H3K27ac.WCE_peak_58210_lociStitched	6	27760132	27870561	98	149212	8955.79	140256	HIST1H2BL,HIST1H2AI,HIST1H3H,HIST1H2AJ,HIST1H2BM,HIST1H4J,HIST1H4K,HIST1H2AK,HIST1H2BN,HIST1H2AL,HIST1H1B,HIST1H3I,HIST1H4L,HIST1H3J,HIST1H2AM,HIST1H2BO	yes
6	15_macs2_SKNMC.shGFP96.H3K27ac.WCE_peak_67662_lociStitched	8	27016298	27087465	30	110650	11991.6	98658.8	STMN4	yes
7	19_macs2_SKNMC.shGFP96.H3K27ac.WCE_peak_54567_lociStitched	5	70543619	70602593	38	102733	6162.78	96569.9	PMCHL2	yes
8	56_macs2_SKNMC.shGFP96.H3K27ac.WCE_peak_32803_lociStitched	19	49977202	50097323	112	102860	9789.86	93069.8	FLT3LG,RPL13A,SNORD32A,SNORD33,SNORD34,SNORD35A,RPS11,FCGRT,RCN3,NOSIP,PRRG2,PRR12	yes
9	30_macs2_SKNMC.shGFP96.H3K27ac.WCE_peak_43363_lociStitched	22	46431424	46509875	60	98228.5	5468.03	92760.5	LINC00899,PRR34,PRR34-AS1,MIRLET7BHG,MIR3619,MIR4763,MIRLET7B	yes
10	17_macs2_SKNMC.shGFP96.H3K27ac.WCE_peak_58020_lociStitched	6	26022131	26068903	34	96238.1	4120.61	92117.5	HIST1H4B,HIST1H3B,HIST1H2AB,HIST1H2BB,HIST1H3C,HIST1H1C,HIST1H4A	yes
11	9_macs2_SKNMC.shGFP96.H3K27ac.WCE_peak_21950_lociStitched	14	97673246	97708673	18	91794.9	3702.12	88092.8	LOC101929241	yes
12	22_macs2_SKNMC.shGFP96.H3K27ac.WCE_peak_4068_lociStitched	1	145209152	145268245	44	102645	15896	86748.5	NOTCH2NL,LOC100996763	yes
13	65_macs2_SKNMC.shGFP96.H3K27ac.WCE_peak_22024_lociStitched	14	99643605	99742991	130	91614	7960.82	83653.2	BCL11B	yes
14	21_macs2_SKNMC.shGFP96.H3K27ac.WCE_peak_3909_lociStitched	1	120553836	120612181	42	96759.3	14936.3	81823	NOTCH2	yes
15	8_macs2_SKNMC.shGFP96.H3K27ac.WCE_peak_68957_lociStitched	8	75005833	75042168	16	87716.3	6060.68	81655.6	LY96	yes
16	16_macs2_SKNMC.shGFP96.H3K27ac.WCE_peak_63263_lociStitched	7	19099364	19173831	32	81258.4	7357.34	73901.1	TWIST1	yes
17	33_macs2_SKNMC.shGFP96.H3K27ac.WCE_peak_28103_lociStitched	17	47059320	47135982	66	80188.5	7106.57	73081.9	IGF2BP1	yes
18	25_macs2_SKNMC.shGFP96.H3K27ac.WCE_peak_21375_lociStitched	14	75697120	75769130	50	77497.2	6444.9	71052.3	FOS,LINC01220	yes
19	29_macs2_SKNMC.shGFP96.H3K27ac.WCE_peak_11769_lociStitched	11	83385843	83485461	58	78309.7	10360.3	67949.4	DLG2	yes
20	16_macs2_SKNMC.shGFP96.H3K27ac.WCE_peak_29115_lociStitched	17	79359269	79407306	32	71162	3391.41	67770.6	MIR4740	yes
21	46_macs2_SKNMC.shGFP96.H3K27ac.WCE_peak_5830_lociStitched	1	198801901	198906953	92	77948.6	10830.9	67117.7	MIR181B1,MIR181A1	yes
22	34_macs2_SKNMC.shGFP96.H3K27ac.WCE_peak_2276_lociStitched	1	65348023	65432521	68	70412.2	8323.05	62089.1	LINC01359	yes
23	14_macs2_SKNMC.shGFP96.H3K27ac.WCE_peak_53132_lociStitched	5	21320803	21352172	28	64463.3	2914.18	61549.1	GUSBP1	yes
24	44_macs2_SKNMC.shGFP96.H3K27ac.WCE_peak_49066_lociStitched	4	49280906	49333393	88	95767.8	35428.7	60339.1	CWH43	yes
25	41_macs2_SKNMC.shGFP96.H3K27ac.WCE_peak_14514_lociStitched	12	54329552	54431960	82	68316.4	9052.87	59263.5	HOXC13,HOXC12,HOTAIR,HOXC11,HOXC-AS3,HOXC10,MIR196A2,HOXC-AS2,HOXC-AS1,HOXC9,HOXC8,HOXC6,HOXC5,HOXC4,MIR615,HOXC13-AS	yes
26	50_macs2_SKNMC.shGFP96.H3K27ac.WCE_peak_73849_lociStitched	9	132364915	132489635	100	66376	9141.98	57234	NTMT1,C9orf50,ASB6,PRRX2	yes
27	5_macs2_SKNMC.shGFP96.H3K27ac.WCE_peak_66975_lociStitched	8	6104680	6122932	10	59808.2	3099.19	56709	LOC100287015	yes
28	9_macs2_SKNMC.shGFP96.H3K27ac.WCE_peak_74408_lociStitched	GL000226.1	178	14659	18	151345	94723.1	56622.2	NA	yes
29	6_macs2_SKNMC.shGFP96.H3K27ac.WCE_peak_28075_lociStitched	17	46788073	46821302	12	58905	2930.8	55974.3	PRAC2,PRAC1,MIR3185,HOXB13	yes
30	11_macs2_SKNMC.shGFP96.H3K27ac.WCE_peak_5877_lociStitched	1	199111879	199142799	22	58472.8	3277.52	55195.3	LINC01221	yes
31	55_macs2_SKNMC.shGFP96.H3K27ac.WCE_peak_65760_lociStitched	7	116154675	116233682	110	63023.9	8295.74	54728.1	CAV1	yes
32	17_macs2_SKNMC.shGFP96.H3K27ac.WCE_peak_22206_lociStitched	14	102967016	103016635	34	57319.9	3488.22	53831.7	ANKRD9,MIR4309,LOC105370681,TECPR2	yes
33	24_macs2_SKNMC.shGFP96.H3K27ac.WCE_peak_33961_lociStitched	2	30332655	30388499	48	59306.3	5768.69	53537.6	YPEL5	yes
34	76_macs2_SKNMC.shGFP96.H3K27ac.WCE_peak_34975_lociStitched	2	66676443	66808723	152	64050	13108.9	50941	MEIS1	yes
35	12_macs2_SKNMC.shGFP96.H3K27ac.WCE_peak_36263_lociStitched	2	134255369	134290894	24	54566.4	3651.97	50914.4	NCKAP5	yes
36	26_macs2_SKNMC.shGFP96.H3K27ac.WCE_peak_66917_lociStitched	8	2023073	2080171	52	59895.8	8987.23	50908.6	MYOM2	yes
37	24_macs2_SKNMC.shGFP96.H3K27ac.WCE_peak_19520_lociStitched	13	110396920	110443712	48	54517.4	4122.38	50395	IRS2	yes
38	27_macs2_SKNMC.shGFP96.H3K27ac.WCE_peak_57538_lociStitched	6	14739040	14838504	54	58823	8693.15	50129.9	JARID2	yes
39	14_macs2_SKNMC.shGFP96.H3K27ac.WCE_peak_53536_lociStitched	5	38708112	38739638	28	53260	3190.43	50069.6	LINC01265	yes
40	28_macs2_SKNMC.shGFP96.H3K27ac.WCE_peak_73902_lociStitched	9	132694848	132757391	56	55919.7	5991.62	49928.1	FNBP1	yes
41	25_macs2_SKNMC.shGFP96.H3K27ac.WCE_peak_5436_lociStitched	1	185615002	185703731	50	57753.7	9689.21	48064.5	GS1-204I12.4,HMCN1	yes
42	4_macs2_SKNMC.shGFP96.H3K27ac.WCE_peak_52641_lociStitched	4	189368014	189376273	8	48812.3	788.735	48023.6	TRIML1	yes
43	21_macs2_SKNMC.shGFP96.H3K27ac.WCE_peak_45432_lociStitched	3	115524062	115590559	42	54441.1	6729.5	47711.6	LSAMP	yes
44	17_macs2_SKNMC.shGFP96.H3K27ac.WCE_peak_7953_lociStitched	10	42383458	42400402	34	107630	61006.9	46623.1	LOC441666	yes
45	13_macs2_SKNMC.shGFP96.H3K27ac.WCE_peak_47681_lociStitched	3	188994853	189042729	26	52323.7	7066.5	45257.2	TPRG1	yes
46	13_macs2_SKNMC.shGFP96.H3K27ac.WCE_peak_67165_lociStitched	8	12584094	12613494	26	49480.2	5309.64	44170.6	LONRF1	yes
47	35_macs2_SKNMC.shGFP96.H3K27ac.WCE_peak_66245_lociStitched	7	130558538	130664023	70	54113.8	9957.78	44156	MIR29B1,LINC-PINT,LOC100506860	yes
48	21_macs2_SKNMC.shGFP96.H3K27ac.WCE_peak_19439_lociStitched	13	109549193	109615603	42	50617.7	6621.08	43996.6	MYO16	yes
49	9_macs2_SKNMC.shGFP96.H3K27ac.WCE_peak_70532_lociStitched	8	128807004	128839265	18	48862.5	4890.77	43971.7	MIR1204	yes
50	12_macs2_SKNMC.shGFP96.H3K27ac.WCE_peak_42288_lociStitched	21	46513323	46558519	24	47514.6	4058.6	43456	ADARB1	yes
51	25_macs2_SKNMC.shGFP96.H3K27ac.WCE_peak_65716_lociStitched	7	116035229	116139969	50	53019.4	10578.7	42440.6	CAV2	yes
52	11_macs2_SKNMC.shGFP96.H3K27ac.WCE_peak_887_lociStitched	1	23852351	23904173	22	46328.9	4663.98	41664.9	ID3,E2F2	yes
53	21_macs2_SKNMC.shGFP96.H3K27ac.WCE_peak_71403_lociStitched	9	15041811	15117881	42	49278.1	7645.03	41633.1	TTC39B	yes
54	17_macs2_SKNMC.shGFP96.H3K27ac.WCE_peak_10073_lociStitched	11	16358284	16404404	34	46544.3	4911.78	41632.5	SOX6	yes
55	49_macs2_SKNMC.shGFP96.H3K27ac.WCE_peak_22230_lociStitched	14	103041406	103177396	98	53416.9	11790.3	41626.5	RCOR1,LOC105370681	yes
56	8_macs2_SKNMC.shGFP96.H3K27ac.WCE_peak_47683_lociStitched	3	189067955	189104604	16	46778.8	5449.71	41329.1	TPRG1	yes
57	10_macs2_SKNMC.shGFP96.H3K27ac.WCE_peak_60236_lociStitched	6	97885258	97921451	20	44191.7	3373.19	40818.5	LOC101927314	yes
58	13_macs2_SKNMC.shGFP96.H3K27ac.WCE_peak_69452_lociStitched	8	92988388	93031399	26	47742.2	7114.02	40628.2	RUNX1T1	yes
59	4_macs2_SKNMC.shGFP96.H3K27ac.WCE_peak_34967_lociStitched	2	66646782	66662853	8	41680.1	1566.92	40113.2	MEIS1	yes
60	8_macs2_SKNMC.shGFP96.H3K27ac.WCE_peak_52689_lociStitched	5	390653	429722	16	42889.9	2891.11	39998.8	AHRR	yes
61	13_macs2_SKNMC.shGFP96.H3K27ac.WCE_peak_70275_lociStitched	8	121774620	121823919	26	47534.1	8065.32	39468.8	SNTB1	yes
62	20_macs2_SKNMC.shGFP96.H3K27ac.WCE_peak_70446_lociStitched	8	127388232	127441761	40	48090.5	8666.35	39424.1	LOC101927657	yes
63	6_macs2_SKNMC.shGFP96.H3K27ac.WCE_peak_60304_lociStitched	6	99272028	99296718	12	41568.1	2185.07	39383	POU3F2	yes
64	13_macs2_SKNMC.shGFP96.H3K27ac.WCE_peak_69100_lociStitched	8	77575831	77611270	26	45461.1	6247.9	39213.3	ZFHX4,ZFHX4-AS1	yes
65	29_macs2_SKNMC.shGFP96.H3K27ac.WCE_peak_3805_lociStitched	1	116892527	116953390	58	44977.8	6208.03	38769.7	ATP1A1,ATP1A1-AS1	yes
66	10_macs2_SKNMC.shGFP96.H3K27ac.WCE_peak_19254_lociStitched	13	100619329	100648784	20	40453.5	2138.43	38315.1	ZIC2,LINC00554,ZIC5	yes
67	18_macs2_SKNMC.shGFP96.H3K27ac.WCE_peak_63195_lociStitched	7	18570714	18636392	36	44956.6	6751.7	38204.9	HDAC9	yes
68	27_macs2_SKNMC.shGFP96.H3K27ac.WCE_peak_73550_lociStitched	9	126067895	126111955	54	41531	3850.84	37680.1	CRB2	yes
69	10_macs2_SKNMC.shGFP96.H3K27ac.WCE_peak_68768_lociStitched	8	67434528	67477964	20	44018	6415.5	37602.5	MYBL1	yes
70	19_macs2_SKNMC.shGFP96.H3K27ac.WCE_peak_11114_lociStitched	11	65239533	65273339	38	40628.1	3052.68	37575.4	MALAT1	yes
71	13_macs2_SKNMC.shGFP96.H3K27ac.WCE_peak_2035_lociStitched	1	60293802	60328097	26	40992.8	3504.95	37487.9	HOOK1	yes
72	5_macs2_SKNMC.shGFP96.H3K27ac.WCE_peak_68682_lociStitched	8	64879613	64891883	10	39508.2	2066.27	37441.9	LOC102724623	yes
73	14_macs2_SKNMC.shGFP96.H3K27ac.WCE_peak_48810_lociStitched	4	40178268	40211935	28	40844.8	3713.47	37131.3	RHOH,N4BP2	yes
74	7_macs2_SKNMC.shGFP96.H3K27ac.WCE_peak_67856_lociStitched	8	32061967	32085051	14	40872.5	3788.08	37084.4	NRG1	yes
75	22_macs2_SKNMC.shGFP96.H3K27ac.WCE_peak_14630_lociStitched	12	54965103	55019167	44	41840.1	4795.48	37044.7	PPP1R1A,GLYCAM1,PDE1B	yes
76	22_macs2_SKNMC.shGFP96.H3K27ac.WCE_peak_54437_lociStitched	5	69623289	69683817	44	42714.6	5713.84	37000.8	GTF2H2C	yes
77	8_macs2_SKNMC.shGFP96.H3K27ac.WCE_peak_18052_lociStitched	13	46676094	46699483	16	39394.1	2481.57	36912.5	CPB2	yes
78	16_macs2_SKNMC.shGFP96.H3K27ac.WCE_peak_66270_lociStitched	7	130712438	130762442	32	41568.3	4810.38	36757.9	LINC-PINT	yes
79	10_macs2_SKNMC.shGFP96.H3K27ac.WCE_peak_5805_lociStitched	1	198713594	198747776	20	40112.6	3575.44	36537.1	PTPRC	yes
80	8_macs2_SKNMC.shGFP96.H3K27ac.WCE_peak_64989_lociStitched	7	93976103	94025298	16	40959.8	4830.95	36128.8	COL1A2	yes
81	12_macs2_SKNMC.shGFP96.H3K27ac.WCE_peak_59273_lociStitched	6	51849011	51887756	24	40089.5	3998.48	36091	PKHD1	yes
82	17_macs2_SKNMC.shGFP96.H3K27ac.WCE_peak_66895_lociStitched	8	1891418	1969715	34	46265.7	10397.8	35867.9	KBTBD11,ARHGEF10	yes
83	24_macs2_SKNMC.shGFP96.H3K27ac.WCE_peak_13181_lociStitched	12	7013712	7088112	48	41522.6	5743.68	35779	LRRC23,ENO2,ATN1,C12orf57,RNU7-1,PTPN6,MIR141,PHB2,SCARNA12,LPCAT3	yes
84	4_macs2_SKNMC.shGFP96.H3K27ac.WCE_peak_67990_lociStitched	8	37821381	37832302	8	37245	1721.15	35523.8	ADRB3	yes
85	10_macs2_SKNMC.shGFP96.H3K27ac.WCE_peak_69655_lociStitched	8	99099595	99130081	20	40467.1	4999.7	35467.4	RIDA,POP1,ERICH5	yes
86	15_macs2_SKNMC.shGFP96.H3K27ac.WCE_peak_36565_lociStitched	2	145251473	145284553	30	38326.5	3092.98	35233.5	ZEB2-AS1,ZEB2	yes
87	5_macs2_SKNMC.shGFP96.H3K27ac.WCE_peak_68321_lociStitched	8	48418834	48428671	10	36810.1	1601.46	35208.6	SPIDR	yes
88	14_macs2_SKNMC.shGFP96.H3K27ac.WCE_peak_5775_lociStitched	1	198486932	198533185	28	39865.5	4699.3	35166.2	ATP6V1G3	yes
89	16_macs2_SKNMC.shGFP96.H3K27ac.WCE_peak_27935_lociStitched	17	43998434	44032660	32	38223.6	3196.71	35026.9	MAPT	yes
90	16_macs2_SKNMC.shGFP96.H3K27ac.WCE_peak_35620_lociStitched	2	92305766	92325070	32	118297	83829.6	34467.3	ACTR3BP2	yes
91	18_macs2_SKNMC.shGFP96.H3K27ac.WCE_peak_67970_lociStitched	8	37640870	37684339	36	39965.4	5524.91	34440.5	ADGRA2	yes
92	5_macs2_SKNMC.shGFP96.H3K27ac.WCE_peak_58506_lociStitched	6	32930466	32952402	10	36069.4	2053.21	34016.2	HLA-DMA	yes
93	7_macs2_SKNMC.shGFP96.H3K27ac.WCE_peak_70379_lociStitched	8	126225968	126242998	14	36919.3	2997.28	33922.1	NSMCE2	yes
94	13_macs2_SKNMC.shGFP96.H3K27ac.WCE_peak_58152_lociStitched	6	27095223	27129608	26	36114.6	2702.66	33411.9	HIST1H2BJ,HIST1H2AG,HIST1H2BK,HIST1H4I,HIST1H2AH,MIR3143	yes
95	16_macs2_SKNMC.shGFP96.H3K27ac.WCE_peak_46455_lociStitched	3	151262476	151302325	32	38725.3	5443.37	33281.9	IGSF10	yes
96	20_macs2_SKNMC.shGFP96.H3K27ac.WCE_peak_27595_lociStitched	17	38959395	39029488	40	39932	6728.93	33203.1	KRT10,TMEM99,KRT12	yes
97	15_macs2_SKNMC.shGFP96.H3K27ac.WCE_peak_14777_lociStitched	12	57458090	57505489	30	36829	3744.52	33084.5	NAB2,STAT6,NEMP1	yes
98	15_macs2_SKNMC.shGFP96.H3K27ac.WCE_peak_29570_lociStitched	18	10463144	10497961	30	36345.5	3366.8	32978.7	APCDD1	yes
99	11_macs2_SKNMC.shGFP96.H3K27ac.WCE_peak_19736_lociStitched	14	22104055	22130861	22	35601	2651.11	32949.9	OR10G2	yes
100	7_macs2_SKNMC.shGFP96.H3K27ac.WCE_peak_4046_lociStitched	1	145080846	145099700	14	37404.5	4794.57	32609.9	PDE4DIP	yes
101	7_macs2_SKNMC.shGFP96.H3K27ac.WCE_peak_11385_lociStitched	11	69430609	69456141	14	34503.9	2254.48	32249.5	CCND1	yes
102	19_macs2_SKNMC.shGFP96.H3K27ac.WCE_peak_22784_lociStitched	15	40365057	40401461	38	35475.7	3425.62	32050.1	BMF	yes
103	13_macs2_SKNMC.shGFP96.H3K27ac.WCE_peak_61755_lociStitched	6	140368318	140404304	26	35881.6	3929.67	31952	LOC100507477	yes
104	11_macs2_SKNMC.shGFP96.H3K27ac.WCE_peak_49913_lociStitched	4	87464058	87485950	22	34169	2357.77	31811.3	MAPK10	yes
105	8_macs2_SKNMC.shGFP96.H3K27ac.WCE_peak_68239_lociStitched	8	42393059	42413473	16	34399.6	3180.5	31219.1	SMIM19,SLC20A2	yes
106	22_macs2_SKNMC.shGFP96.H3K27ac.WCE_peak_26140_lociStitched	16	74568066	74618404	44	33786.9	2602.47	31184.4	GLG1	yes
107	11_macs2_SKNMC.shGFP96.H3K27ac.WCE_peak_65965_lociStitched	7	122606095	122639111	22	33943.7	3116.71	30827	TAS2R16	yes
108	7_macs2_SKNMC.shGFP96.H3K27ac.WCE_peak_27638_lociStitched	17	39290529	39323942	14	34067.9	3287.84	30780.1	KRTAP4-6,KRTAP4-5,KRTAP4-4,KRTAP4-3	yes
109	10_macs2_SKNMC.shGFP96.H3K27ac.WCE_peak_47723_lociStitched	3	189382580	189403745	20	33792	3204.38	30587.7	TP63	yes
110	27_macs2_SKNMC.shGFP96.H3K27ac.WCE_peak_54480_lociStitched	5	69918606	69978423	54	35746.6	5228.01	30518.6	PMCHL2	yes
111	16_macs2_SKNMC.shGFP96.H3K27ac.WCE_peak_1483_lociStitched	1	36831336	36872645	32	33563.6	3056.87	30506.7	LSM10,STK40	yes
112	14_macs2_SKNMC.shGFP96.H3K27ac.WCE_peak_42243_lociStitched	21	46327578	46360240	28	32593.4	2315.74	30277.7	ITGB2-AS1,LINC01547,FAM207A,ITGB2	yes
113	10_macs2_SKNMC.shGFP96.H3K27ac.WCE_peak_73803_lociStitched	9	132242083	132258900	20	31705.1	1486.62	30218.5	LINC00963	yes
114	22_macs2_SKNMC.shGFP96.H3K27ac.WCE_peak_45499_lociStitched	3	115942781	116005175	44	36831.2	6707.35	30123.8	LSAMP	yes
115	7_macs2_SKNMC.shGFP96.H3K27ac.WCE_peak_46142_lociStitched	3	141105022	141130992	14	33745.4	3635.8	30109.6	ZBTB38	yes
116	15_macs2_SKNMC.shGFP96.H3K27ac.WCE_peak_73371_lociStitched	9	118613379	118649189	30	33951.5	3856.74	30094.7	LINC00474	yes
117	8_macs2_SKNMC.shGFP96.H3K27ac.WCE_peak_71076_lociStitched	9	683450	706813	16	32196.6	2130.71	30065.8	KANK1	yes
118	24_macs2_SKNMC.shGFP96.H3K27ac.WCE_peak_64803_lociStitched	7	90285171	90356577	48	36959.7	6947.8	30011.9	CDK14	yes
119	18_macs2_SKNMC.shGFP96.H3K27ac.WCE_peak_27503_lociStitched	17	38255160	38311611	36	34745.6	4945.11	29800.5	MSL1,CASC3,NR1D1	yes
120	3_macs2_SKNMC.shGFP96.H3K27ac.WCE_peak_33359_lociStitched	2	8818580	8832707	6	30606.1	1168.3	29437.8	ID2,ID2-AS1	yes
121	57_macs2_SKNMC.shGFP96.H3K27ac.WCE_peak_52905_lociStitched	5	16657067	16824312	114	43667.7	14500.1	29167.5	MYO10	yes
122	23_macs2_SKNMC.shGFP96.H3K27ac.WCE_peak_32394_lociStitched	19	42747230	42807569	46	33470	4344.41	29125.6	ERF,CIC,PAFAH1B3,PRR19	yes
123	10_macs2_SKNMC.shGFP96.H3K27ac.WCE_peak_7597_lociStitched	10	26945573	26972149	20	30636.8	1541.41	29095.4	LINC00202-2	yes
124	12_macs2_SKNMC.shGFP96.H3K27ac.WCE_peak_39740_lociStitched	20	3763439	3801294	24	31828.5	2842.91	28985.6	CENPB,CDC25B,LOC101929125,AP5S1	yes
125	9_macs2_SKNMC.shGFP96.H3K27ac.WCE_peak_63230_lociStitched	7	18869142	18914602	18	33754.1	4832.4	28921.7	HDAC9	yes
126	4_macs2_SKNMC.shGFP96.H3K27ac.WCE_peak_67945_lociStitched	8	37549479	37563933	8	31005.3	2101.61	28903.7	ZNF703	yes
127	26_macs2_SKNMC.shGFP96.H3K27ac.WCE_peak_26707_lociStitched	17	8042540	8129837	52	35058.5	6390.14	28668.3	PER1,MIR6883,VAMP2,TMEM107,SNORD118,BORCS6,AURKB,LINC00324,CTC1	yes
128	4_macs2_SKNMC.shGFP96.H3K27ac.WCE_peak_67941_lociStitched	8	37395901	37419440	8	32319	3737.99	28581.1	ZNF703	yes
129	13_macs2_SKNMC.shGFP96.H3K27ac.WCE_peak_51324_lociStitched	4	139132413	139181322	26	33038	4656.14	28381.9	SLC7A11	yes
130	9_macs2_SKNMC.shGFP96.H3K27ac.WCE_peak_55284_lociStitched	5	95033946	95069214	18	31787	3417.47	28369.6	RHOBTB3	yes
131	22_macs2_SKNMC.shGFP96.H3K27ac.WCE_peak_54372_lociStitched	5	69043399	69103633	44	32936	4812.7	28123.3	GTF2H2C	yes
132	23_macs2_SKNMC.shGFP96.H3K27ac.WCE_peak_4450_lociStitched	1	154928512	154989920	46	32607.6	4568.76	28038.9	PYGO2,LOC101928120,SHC1,CKS1B,MIR4258,FLAD1,LENEP,ZBTB7B,PBXIP1	yes
133	14_macs2_SKNMC.shGFP96.H3K27ac.WCE_peak_6873_lociStitched	1	241682891	241726947	28	32011.1	4136.86	27874.2	KMO,FH	yes
134	15_macs2_SKNMC.shGFP96.H3K27ac.WCE_peak_52282_lociStitched	4	170533654	170585615	30	32683.5	4884.33	27799.1	CLCN3,NEK1	yes
135	18_macs2_SKNMC.shGFP96.H3K27ac.WCE_peak_12731_lociStitched	11	122972326	123045932	36	34271	6506.77	27764.2	CLMP	yes
136	3_macs2_SKNMC.shGFP96.H3K27ac.WCE_peak_45786_lociStitched	3	126003292	126012516	6	29015.9	1395.59	27620.3	KLF15	yes
137	5_macs2_SKNMC.shGFP96.H3K27ac.WCE_peak_62844_lociStitched	7	5457447	5468887	10	27935.3	677.248	27258.1	TNRC18	yes
138	6_macs2_SKNMC.shGFP96.H3K27ac.WCE_peak_46409_lociStitched	3	150060672	150093690	12	32103.4	4853.65	27249.8	LINC01214	yes
139	7_macs2_SKNMC.shGFP96.H3K27ac.WCE_peak_25299_lociStitched	16	23906716	23932888	14	29731.4	2577.94	27153.5	PRKCB	yes
140	3_macs2_SKNMC.shGFP96.H3K27ac.WCE_peak_67948_lociStitched	8	37585313	37593109	6	28521.7	1404.84	27116.8	LOC102723701	yes
141	14_macs2_SKNMC.shGFP96.H3K27ac.WCE_peak_10910_lociStitched	11	62599374	62630147	28	29834.4	2754.18	27080.2	WDR74,SNHG1,SNORD22,SNORD30,SNORD28,SNORD27,SNORD26,SNORD25,SLC3A2,STX5	yes
142	10_macs2_SKNMC.shGFP96.H3K27ac.WCE_peak_58849_lociStitched	6	41594683	41624113	20	29224	2263.17	26960.8	MDFI	yes
143	15_macs2_SKNMC.shGFP96.H3K27ac.WCE_peak_1252_lociStitched	1	29276870	29320438	30	30976.8	4208.67	26768.2	EPB41	yes
144	16_macs2_SKNMC.shGFP96.H3K27ac.WCE_peak_23981_lociStitched	15	78336893	78378732	32	30613.6	3857.56	26756	TBC1D2B	yes
145	14_macs2_SKNMC.shGFP96.H3K27ac.WCE_peak_56573_lociStitched	5	158385565	158466092	28	34062.9	7311.85	26751.1	EBF1	yes
146	5_macs2_SKNMC.shGFP96.H3K27ac.WCE_peak_53843_lociStitched	5	54018657	54039859	10	28959.8	2221.97	26737.8	SNX18	yes
147	17_macs2_SKNMC.shGFP96.H3K27ac.WCE_peak_36195_lociStitched	2	133018862	133054898	34	36637.8	10021.6	26616.2	MIR663B	yes
148	14_macs2_SKNMC.shGFP96.H3K27ac.WCE_peak_54600_lociStitched	5	70703234	70751691	28	31516.4	5000.76	26515.7	BDP1	yes
149	7_macs2_SKNMC.shGFP96.H3K27ac.WCE_peak_68943_lociStitched	8	74872541	74914633	14	33290.6	6877.83	26412.7	TMEM70,LY96,TCEB1	yes
150	9_macs2_SKNMC.shGFP96.H3K27ac.WCE_peak_45727_lociStitched	3	124481293	124531470	18	32499.6	6156.72	26342.9	ITGB5	yes
151	12_macs2_SKNMC.shGFP96.H3K27ac.WCE_peak_70161_lociStitched	8	117491013	117566481	24	38096.2	11923.9	26172.3	EIF3H	yes
152	13_macs2_SKNMC.shGFP96.H3K27ac.WCE_peak_31957_lociStitched	19	31154646	31183682	26	28841.5	2685.83	26155.6	ZNF536	yes
153	14_macs2_SKNMC.shGFP96.H3K27ac.WCE_peak_56336_lociStitched	5	147116925	147161915	28	30876.6	4773.44	26103.2	JAKMIP2	yes
154	15_macs2_SKNMC.shGFP96.H3K27ac.WCE_peak_74399_lociStitched	GL000224.1	234	18060	30	51132.1	25083	26049.1	NA	yes
155	9_macs2_SKNMC.shGFP96.H3K27ac.WCE_peak_53563_lociStitched	5	39476375	39527032	18	30865.3	4928.93	25936.4	LOC101926940	yes
156	20_macs2_SKNMC.shGFP96.H3K27ac.WCE_peak_1534_lociStitched	1	38455927	38534417	40	31984.7	6090.82	25893.9	FHL3,UTP11,POU3F1,SF3A3	yes
157	10_macs2_SKNMC.shGFP96.H3K27ac.WCE_peak_28409_lociStitched	17	57694176	57720362	20	28469.4	2655.26	25814.2	CLTC	yes
158	11_macs2_SKNMC.shGFP96.H3K27ac.WCE_peak_45469_lociStitched	3	115868311	115907115	22	29789.8	4027.86	25762	LSAMP	yes
159	4_macs2_SKNMC.shGFP96.H3K27ac.WCE_peak_47698_lociStitched	3	189219384	189228169	8	27229.1	1480.27	25748.8	TP63	yes
160	13_macs2_SKNMC.shGFP96.H3K27ac.WCE_peak_16023_lociStitched	12	95591891	95640209	26	30377.5	4643.36	25734.2	VEZT,FGD6	yes
161	31_macs2_SKNMC.shGFP96.H3K27ac.WCE_peak_52985_lociStitched	5	16838397	16913723	62	32232	6568.43	25663.6	MYO10	yes
162	9_macs2_SKNMC.shGFP96.H3K27ac.WCE_peak_65832_lociStitched	7	117586868	117623197	18	29284.8	3632.9	25651.9	CTTNBP2	yes
163	7_macs2_SKNMC.shGFP96.H3K27ac.WCE_peak_60716_lociStitched	6	110588286	110618145	14	28518.3	2902.29	25616	METTL24	yes
164	28_macs2_SKNMC.shGFP96.H3K27ac.WCE_peak_66645_lociStitched	7	148486388	148549623	56	31351.9	5925.12	25426.8	EZH2,CUL1	yes
165	9_macs2_SKNMC.shGFP96.H3K27ac.WCE_peak_45654_lociStitched	3	122857059	122876389	18	27984	2557.36	25426.7	PDIA5	yes
166	11_macs2_SKNMC.shGFP96.H3K27ac.WCE_peak_64057_lociStitched	7	61968982	61976672	22	48735.4	23392.2	25343.2	LOC100287704	yes
167	10_macs2_SKNMC.shGFP96.H3K27ac.WCE_peak_70489_lociStitched	8	127821974	127846134	20	29262.6	3954.99	25307.6	PCAT1	yes
168	26_macs2_SKNMC.shGFP96.H3K27ac.WCE_peak_27671_lociStitched	17	39791833	39849916	52	29633.9	4472.39	25161.6	EIF1,KRT42P	yes
169	26_macs2_SKNMC.shGFP96.H3K27ac.WCE_peak_30860_lociStitched	19	1232725	1275689	52	27458.3	2358.72	25099.6	ATP5D,MIDN,CIRBP-AS1,CIRBP,C19orf24,CBARP	yes
170	17_macs2_SKNMC.shGFP96.H3K27ac.WCE_peak_62302_lociStitched	6	157245553	157301796	34	30236.2	5208.1	25028.1	ARID1B	yes
171	13_macs2_SKNMC.shGFP96.H3K27ac.WCE_peak_58764_lociStitched	6	39521266	39578359	26	30567.6	5543.73	25023.9	KIF6	yes
172	16_macs2_SKNMC.shGFP96.H3K27ac.WCE_peak_67239_lociStitched	8	12876464	12908702	32	29884.6	5087.16	24797.5	KIAA1456	yes
173	13_macs2_SKNMC.shGFP96.H3K27ac.WCE_peak_10104_lociStitched	11	16614413	16640414	26	27522.1	2779.51	24742.6	SOX6	yes
174	38_macs2_SKNMC.shGFP96.H3K27ac.WCE_peak_34009_lociStitched	2	30423602	30486723	76	30298.1	5579.9	24718.2	LBH	yes
175	8_macs2_SKNMC.shGFP96.H3K27ac.WCE_peak_16830_lociStitched	12	122220101	122243459	16	26273.1	1625.72	24647.4	LINC01089,SETD1B,TMEM120B,RHOF	yes
176	5_macs2_SKNMC.shGFP96.H3K27ac.WCE_peak_67520_lociStitched	8	22452638	22461874	10	25651.1	1088	24563.1	C8orf58,PDLIM2	yes
177	8_macs2_SKNMC.shGFP96.H3K27ac.WCE_peak_650_lociStitched	1	17217233	17240898	16	28831.1	4420.62	24410.4	CROCC,RNU1-2	yes
178	14_macs2_SKNMC.shGFP96.H3K27ac.WCE_peak_19829_lociStitched	14	23611213	23654454	28	28582.3	4203.03	24379.3	SLC7A8	yes
179	2_macs2_SKNMC.shGFP96.H3K27ac.WCE_peak_75392_lociStitched	X	52530455	52537198	4	24915.4	546.183	24369.2	XAGE1E	yes
180	16_macs2_SKNMC.shGFP96.H3K27ac.WCE_peak_70474_lociStitched	8	127544309	127596647	32	32575.2	8206.6	24368.6	FAM84B	yes
181	7_macs2_SKNMC.shGFP96.H3K27ac.WCE_peak_564_lociStitched	1	16161218	16177688	14	25765.7	1401.6	24364.1	SPEN,FLJ37453	yes
182	18_macs2_SKNMC.shGFP96.H3K27ac.WCE_peak_57462_lociStitched	6	13905353	13936674	36	27067.6	2912.85	24154.8	RNF182	yes
183	2_macs2_SKNMC.shGFP96.H3K27ac.WCE_peak_75379_lociStitched	X	52257536	52264247	4	24651.5	524.129	24127.4	XAGE1B	yes
184	16_macs2_SKNMC.shGFP96.H3K27ac.WCE_peak_16553_lociStitched	12	112744626	112789842	32	28278.1	4277.43	24000.7	HECTD4	yes
185	13_macs2_SKNMC.shGFP96.H3K27ac.WCE_peak_62341_lociStitched	6	158246766	158288648	26	28111.2	4192.39	23918.8	SNX9	yes
186	9_macs2_SKNMC.shGFP96.H3K27ac.WCE_peak_20968_lociStitched	14	67729289	67758445	18	26876	3026.39	23849.6	MPP5	yes
187	13_macs2_SKNMC.shGFP96.H3K27ac.WCE_peak_38812_lociStitched	2	218856324	218883329	26	25846.5	2076.68	23769.8	TNS1	yes
188	6_macs2_SKNMC.shGFP96.H3K27ac.WCE_peak_17329_lociStitched	13	25749331	25765179	12	25201.5	1526.16	23675.3	LINC00463	yes
189	11_macs2_SKNMC.shGFP96.H3K27ac.WCE_peak_7456_lociStitched	10	21806381	21822696	22	24358.3	750.49	23607.8	SKIDA1	yes
190	5_macs2_SKNMC.shGFP96.H3K27ac.WCE_peak_69609_lociStitched	8	97523843	97544468	10	27117.8	3623.81	23493.9	SDC2	yes
191	12_macs2_SKNMC.shGFP96.H3K27ac.WCE_peak_46053_lociStitched	3	134070734	134093074	24	26233.9	2754.52	23479.3	AMOTL2,MIR6827	yes
192	12_macs2_SKNMC.shGFP96.H3K27ac.WCE_peak_19268_lociStitched	13	100939944	100958784	24	25499.9	2062.98	23437	PCCA	yes
193	8_macs2_SKNMC.shGFP96.H3K27ac.WCE_peak_4037_lociStitched	1	145009482	145033094	16	31862	8462.54	23399.5	PDE4DIP	yes
194	3_macs2_SKNMC.shGFP96.H3K27ac.WCE_peak_54358_lociStitched	5	69014265	69030065	6	24665.4	1418.84	23246.5	GTF2H2C	yes
195	14_macs2_SKNMC.shGFP96.H3K27ac.WCE_peak_71357_lociStitched	9	14687513	14731332	28	27527.1	4294.26	23232.8	CER1,ZDHHC21	yes
196	6_macs2_SKNMC.shGFP96.H3K27ac.WCE_peak_42894_lociStitched	22	36362382	36392818	12	26269.3	3037.51	23231.8	RBFOX2	yes
197	5_macs2_SKNMC.shGFP96.H3K27ac.WCE_peak_41092_lociStitched	20	50880516	50907097	10	25863.3	2682.02	23181.3	ZFP64	yes
198	15_macs2_SKNMC.shGFP96.H3K27ac.WCE_peak_24_lociStitched	1	839800	881707	30	25475.3	2338.41	23136.9	LOC100130417,SAMD11,NOC2L	yes
199	13_macs2_SKNMC.shGFP96.H3K27ac.WCE_peak_61748_lociStitched	6	140260251	140323280	26	29100.5	5994.06	23106.4	LOC100507477	yes
200	13_macs2_SKNMC.shGFP96.H3K27ac.WCE_peak_5798_lociStitched	1	198610117	198657314	26	27662.2	4568.67	23093.5	PTPRC	yes
201	12_macs2_SKNMC.shGFP96.H3K27ac.WCE_peak_26633_lociStitched	17	7118837	7163520	24	25969.8	2931.2	23038.6	ACADVL,DVL2,PHF23,GABARAP,CTDNEP1,ELP5,CLDN7,DLG4	yes
202	10_macs2_SKNMC.shGFP96.H3K27ac.WCE_peak_68408_lociStitched	8	50710965	50735897	20	27215.8	4203.54	23012.2	SNTG1	yes
203	12_macs2_SKNMC.shGFP96.H3K27ac.WCE_peak_76118_lociStitched	X	123342045	123374391	24	25369	2390.37	22978.6	STAG2	yes
204	15_macs2_SKNMC.shGFP96.H3K27ac.WCE_peak_17508_lociStitched	13	30962572	30996639	30	25976.1	3069.44	22906.7	LINC00426	yes
205	8_macs2_SKNMC.shGFP96.H3K27ac.WCE_peak_4736_lociStitched	1	162258631	162281121	16	25319.2	2435.67	22883.6	NOS1AP	yes
206	2_macs2_SKNMC.shGFP96.H3K27ac.WCE_peak_61701_lociStitched	6	139686180	139696073	4	23841.1	1038.77	22802.4	CITED2	yes
207	9_macs2_SKNMC.shGFP96.H3K27ac.WCE_peak_63721_lociStitched	7	34075643	34110698	18	26021.3	3305.69	22715.6	BMPER	yes
208	13_macs2_SKNMC.shGFP96.H3K27ac.WCE_peak_29107_lociStitched	17	79303011	79336228	26	24886.2	2265.4	22620.8	TMEM105	yes
209	26_macs2_SKNMC.shGFP96.H3K27ac.WCE_peak_59664_lociStitched	6	70529447	70628199	52	31966	9430.82	22535.2	COL19A1	yes
210	16_macs2_SKNMC.shGFP96.H3K27ac.WCE_peak_21172_lociStitched	14	71822625	71885706	32	28386.5	5879.15	22507.3	SIPA1L1	yes
211	19_macs2_SKNMC.shGFP96.H3K27ac.WCE_peak_30361_lociStitched	18	56870594	56916803	38	25706.1	3234.63	22471.4	GRP	yes
212	6_macs2_SKNMC.shGFP96.H3K27ac.WCE_peak_70669_lociStitched	8	131450258	131468797	12	25396.6	2929.16	22467.4	ASAP1	yes
213	11_macs2_SKNMC.shGFP96.H3K27ac.WCE_peak_33050_lociStitched	19	56135847	56169058	22	24865.1	2464.26	22400.8	ZNF581,CCDC106,U2AF2,ZNF784	yes
214	10_macs2_SKNMC.shGFP96.H3K27ac.WCE_peak_17547_lociStitched	13	31560342	31596584	20	25478.1	3109.56	22368.6	TEX26	yes
215	7_macs2_SKNMC.shGFP96.H3K27ac.WCE_peak_58362_lociStitched	6	30675495	30695161	14	24026	1703.08	22322.9	TUBB,MDC1	yes
216	7_macs2_SKNMC.shGFP96.H3K27ac.WCE_peak_72345_lociStitched	9	77991759	78016445	14	24708.2	2394.54	22313.7	OSTF1	yes
217	17_macs2_SKNMC.shGFP96.H3K27ac.WCE_peak_12966_lociStitched	11	134856113	134892816	34	25692.1	3384.02	22308.1	NA	yes
218	16_macs2_SKNMC.shGFP96.H3K27ac.WCE_peak_51804_lociStitched	4	154107873	154190162	32	29591.1	7299.03	22292.1	TRIM2	yes
219	13_macs2_SKNMC.shGFP96.H3K27ac.WCE_peak_63568_lociStitched	7	30351751	30394107	26	26671.6	4392.32	22279.3	ZNRF2	yes
220	18_macs2_SKNMC.shGFP96.H3K27ac.WCE_peak_10298_lociStitched	11	34073106	34126887	36	27621.9	5345.83	22276.1	CAPRIN1	yes
221	11_macs2_SKNMC.shGFP96.H3K27ac.WCE_peak_302_lociStitched	1	8623079	8672501	22	26910.3	4660.49	22249.8	RERE	yes
222	20_macs2_SKNMC.shGFP96.H3K27ac.WCE_peak_7705_lociStitched	10	29699124	29737869	40	24324.1	2076.73	22247.4	SVIL-AS1	yes
223	9_macs2_SKNMC.shGFP96.H3K27ac.WCE_peak_12527_lociStitched	11	113039334	113065434	18	24544.4	2328.12	22216.3	NCAM1	yes
224	5_macs2_SKNMC.shGFP96.H3K27ac.WCE_peak_21069_lociStitched	14	69133165	69155616	10	24435.7	2238.36	22197.3	RAD51B	yes
225	17_macs2_SKNMC.shGFP96.H3K27ac.WCE_peak_4581_lociStitched	1	156073063	156099987	34	24508.9	2345.08	22163.8	LMNA	yes
226	14_macs2_SKNMC.shGFP96.H3K27ac.WCE_peak_35182_lociStitched	2	70314367	70370278	28	26775.8	4629.43	22146.3	PCBP1,LOC100133985	yes
227	14_macs2_SKNMC.shGFP96.H3K27ac.WCE_peak_71509_lociStitched	9	16681125	16732614	28	27340.7	5195.24	22145.4	BNC2	yes
228	3_macs2_SKNMC.shGFP96.H3K27ac.WCE_peak_54433_lociStitched	5	69593983	69606681	6	23332.6	1273.61	22059	GTF2H2C	yes
229	9_macs2_SKNMC.shGFP96.H3K27ac.WCE_peak_68728_lociStitched	8	65734920	65764956	18	26771.1	4718.66	22052.4	CYP7B1	yes
230	9_macs2_SKNMC.shGFP96.H3K27ac.WCE_peak_6956_lociStitched	1	244998387	245027579	18	24889.1	2854.98	22034.1	COX20	yes
231	8_macs2_SKNMC.shGFP96.H3K27ac.WCE_peak_21433_lociStitched	14	77490780	77511295	16	23621	1598.12	22022.9	IRF2BPL,LOC283575	yes
232	9_macs2_SKNMC.shGFP96.H3K27ac.WCE_peak_38198_lociStitched	2	197936476	197957114	18	23929.8	2067.93	21861.8	ANKRD44	yes
233	25_macs2_SKNMC.shGFP96.H3K27ac.WCE_peak_976_lociStitched	1	25089203	25156284	50	27925.8	6164.74	21761.1	CLIC4	yes
234	14_macs2_SKNMC.shGFP96.H3K27ac.WCE_peak_68705_lociStitched	8	65603175	65674516	28	32866.8	11129.2	21737.6	CYP7B1	yes
235	6_macs2_SKNMC.shGFP96.H3K27ac.WCE_peak_21944_lociStitched	14	97529112	97541313	12	22881.8	1210.34	21671.4	VRK1	yes
236	10_macs2_SKNMC.shGFP96.H3K27ac.WCE_peak_14095_lociStitched	12	46756755	46797205	20	25790.9	4142.08	21648.8	SLC38A2	yes
237	10_macs2_SKNMC.shGFP96.H3K27ac.WCE_peak_67618_lociStitched	8	26465127	26493477	20	25716.3	4090.91	21625.4	DPYSL2	yes
238	12_macs2_SKNMC.shGFP96.H3K27ac.WCE_peak_10832_lociStitched	11	61584168	61638571	24	25580.3	3960.54	21619.8	FADS1,FADS2	yes
239	12_macs2_SKNMC.shGFP96.H3K27ac.WCE_peak_58722_lociStitched	6	37938266	37958891	24	23689.9	2124.38	21565.5	ZFAND3	yes
240	10_macs2_SKNMC.shGFP96.H3K27ac.WCE_peak_25393_lociStitched	16	25805723	25823989	20	23477.3	1928.89	21548.4	HS3ST4	yes
241	4_macs2_SKNMC.shGFP96.H3K27ac.WCE_peak_68840_lociStitched	8	70771349	70787545	8	24140.1	2657.76	21482.4	LOC101929759	yes
242	22_macs2_SKNMC.shGFP96.H3K27ac.WCE_peak_10891_lociStitched	11	62413881	62495728	44	28089.9	6637.79	21452.1	INTS5,C11orf98,LBHD1,METTL12,SNORA57,UQCC3,UBXN1,LRRN4CL,BSCL2,GNG3,HNRNPUL2,TTC9C,GANAB	yes
243	19_macs2_SKNMC.shGFP96.H3K27ac.WCE_peak_64207_lociStitched	7	70611428	70656243	38	25535.6	4158.83	21376.8	WBSCR17	yes
244	15_macs2_SKNMC.shGFP96.H3K27ac.WCE_peak_12639_lociStitched	11	118778742	118811022	30	23819.4	2488.79	21330.6	MIR4492,BCL9L	yes
245	9_macs2_SKNMC.shGFP96.H3K27ac.WCE_peak_49966_lociStitched	4	87881583	87902764	18	23426.2	2122.34	21303.8	AFF1	yes
246	7_macs2_SKNMC.shGFP96.H3K27ac.WCE_peak_16982_lociStitched	12	125394022	125425045	14	23720.2	2438.41	21281.8	UBC,MIR5188	yes
247	8_macs2_SKNMC.shGFP96.H3K27ac.WCE_peak_20645_lociStitched	14	57274251	57293544	16	23197.9	1969.82	21228.1	OTX2-AS1,OTX2	yes
248	8_macs2_SKNMC.shGFP96.H3K27ac.WCE_peak_59799_lociStitched	6	74276182	74307848	16	23790.7	2618.78	21171.9	SLC17A5	yes
249	18_macs2_SKNMC.shGFP96.H3K27ac.WCE_peak_25281_lociStitched	16	23864268	23893532	36	24113.5	2946.88	21166.7	PRKCB	yes
250	10_macs2_SKNMC.shGFP96.H3K27ac.WCE_peak_70517_lociStitched	8	128735910	128755953	20	24209.9	3054.55	21155.4	MYC,CASC11	yes
251	7_macs2_SKNMC.shGFP96.H3K27ac.WCE_peak_14114_lociStitched	12	46916129	46965420	14	26114.4	4988.25	21126.1	SLC38A2	yes
252	8_macs2_SKNMC.shGFP96.H3K27ac.WCE_peak_4794_lociStitched	1	162804938	162823871	16	22785.9	1698.29	21087.6	CCDC190	yes
253	11_macs2_SKNMC.shGFP96.H3K27ac.WCE_peak_26657_lociStitched	17	7464945	7494249	22	22980.2	1995.6	20984.6	SENP3,EIF4A1,SNORA48,SNORA67,CD68,MPDU1,SOX15	yes
254	6_macs2_SKNMC.shGFP96.H3K27ac.WCE_peak_48121_lociStitched	3	197825501	197841161	12	23280.2	2319.25	20960.9	NA	yes
255	19_macs2_SKNMC.shGFP96.H3K27ac.WCE_peak_53026_lociStitched	5	17160321	17222769	38	26915.1	5963.78	20951.3	BASP1,LOC285696	yes
256	17_macs2_SKNMC.shGFP96.H3K27ac.WCE_peak_42217_lociStitched	21	46138450	46191730	34	24887.1	3953.38	20933.7	UBE2G2	yes
257	17_macs2_SKNMC.shGFP96.H3K27ac.WCE_peak_858_lociStitched	1	22680305	22731811	34	25665.4	4733.4	20932	ZBTB40	yes
258	3_macs2_SKNMC.shGFP96.H3K27ac.WCE_peak_46656_lociStitched	3	156469249	156487546	6	23610.4	2733.57	20876.9	LINC00886	yes
259	17_macs2_SKNMC.shGFP96.H3K27ac.WCE_peak_68002_lociStitched	8	37992077	38040120	34	27571.9	6711.61	20860.3	STAR,LSM1,BAG4,ASH2L	yes
260	16_macs2_SKNMC.shGFP96.H3K27ac.WCE_peak_38170_lociStitched	2	197098169	197149795	32	25580.7	4770.24	20810.4	HECW2	yes
261	3_macs2_SKNMC.shGFP96.H3K27ac.WCE_peak_54474_lociStitched	5	69889547	69901670	6	21846.9	1055.91	20790.9	PMCHL2	yes
262	9_macs2_SKNMC.shGFP96.H3K27ac.WCE_peak_31898_lociStitched	19	27732088	27740218	18	45441	24794.1	20646.9	LINC00662	yes
263	2_macs2_SKNMC.shGFP96.H3K27ac.WCE_peak_74331_lociStitched	GL000205.1	81144	85896	4	22519.7	1874.66	20645.1	NA	yes
264	14_macs2_SKNMC.shGFP96.H3K27ac.WCE_peak_40762_lociStitched	20	42543265	42597466	28	24981.2	4346.92	20634.3	TOX2	yes
265	9_macs2_SKNMC.shGFP96.H3K27ac.WCE_peak_8802_lociStitched	10	93032024	93057756	18	21843.9	1278.88	20565	PCGF5	yes
266	9_macs2_SKNMC.shGFP96.H3K27ac.WCE_peak_40904_lociStitched	20	47496650	47521221	18	22969	2405.5	20563.5	ARFGEF2	yes
267	14_macs2_SKNMC.shGFP96.H3K27ac.WCE_peak_75410_lociStitched	X	52926582	52987496	28	24682.4	4154.33	20528	FAM156A,FAM156B	yes
268	6_macs2_SKNMC.shGFP96.H3K27ac.WCE_peak_9685_lociStitched	11	6401137	6418200	12	22033.5	1551.03	20482.4	SMPD1,APBB1	yes
269	8_macs2_SKNMC.shGFP96.H3K27ac.WCE_peak_46945_lociStitched	3	168950750	168970873	16	23423.2	2950.03	20473.1	MECOM	yes
270	7_macs2_SKNMC.shGFP96.H3K27ac.WCE_peak_32600_lociStitched	19	47601137	47644872	14	24294.8	3826.81	20468	SAE1,ZC3H4	yes
271	19_macs2_SKNMC.shGFP96.H3K27ac.WCE_peak_29004_lociStitched	17	77751411	77788253	38	22934.1	2483.15	20451	CBX8,CBX2	yes
272	7_macs2_SKNMC.shGFP96.H3K27ac.WCE_peak_6746_lociStitched	1	236292337	236306019	14	21768.1	1328.52	20439.5	GPR137B	yes
273	5_macs2_SKNMC.shGFP96.H3K27ac.WCE_peak_26947_lociStitched	17	19084835	19100117	10	21566	1321.89	20244.1	SNORD3A,SNORD3C	yes
274	22_macs2_SKNMC.shGFP96.H3K27ac.WCE_peak_40438_lociStitched	20	32104764	32166294	44	26088.7	5894.57	20194.1	CBFA2T2	yes
275	16_macs2_SKNMC.shGFP96.H3K27ac.WCE_peak_47749_lociStitched	3	189632585	189699689	32	29774	9616	20158	P3H2	yes
276	14_macs2_SKNMC.shGFP96.H3K27ac.WCE_peak_65668_lociStitched	7	115850917	115880340	28	23317.7	3165.91	20151.8	TES	yes
277	13_macs2_SKNMC.shGFP96.H3K27ac.WCE_peak_54085_lociStitched	5	60597804	60643014	26	24336.5	4249.74	20086.8	ZSWIM6	yes
278	13_macs2_SKNMC.shGFP96.H3K27ac.WCE_peak_22453_lociStitched	14	105934160	105957762	26	21241.8	1165.94	20075.9	CRIP2,CRIP1,C14orf80,MTA1	yes
279	5_macs2_SKNMC.shGFP96.H3K27ac.WCE_peak_38787_lociStitched	2	218191452	218202994	10	21177.3	1196.91	19980.4	DIRC3	yes
280	8_macs2_SKNMC.shGFP96.H3K27ac.WCE_peak_31562_lociStitched	19	13248705	13278744	16	22186.8	2243.91	19942.9	STX10,IER2,NACC1	yes
281	2_macs2_SKNMC.shGFP96.H3K27ac.WCE_peak_68165_lociStitched	8	40270943	40277072	4	21010.2	1123.45	19886.8	ZMAT4	yes
282	19_macs2_SKNMC.shGFP96.H3K27ac.WCE_peak_39767_lociStitched	20	3952189	4019066	38	26088.7	6219.56	19869.2	RNF24	yes
283	7_macs2_SKNMC.shGFP96.H3K27ac.WCE_peak_52990_lociStitched	5	16932009	16949836	14	21599.2	1820.14	19779.1	MYO10	yes
284	12_macs2_SKNMC.shGFP96.H3K27ac.WCE_peak_56810_lociStitched	5	173306368	173350945	24	23964.6	4212.53	19752.1	CPEB4	yes
285	10_macs2_SKNMC.shGFP96.H3K27ac.WCE_peak_20920_lociStitched	14	66034242	66054195	20	21591.1	1899.53	19691.6	FUT8	yes
286	3_macs2_SKNMC.shGFP96.H3K27ac.WCE_peak_1111_lociStitched	1	27017573	27025040	6	20266.9	641.415	19625.5	LOC101928728,ARID1A	yes
287	4_macs2_SKNMC.shGFP96.H3K27ac.WCE_peak_47182_lociStitched	3	176908790	176919908	8	20844	1291.91	19552.1	TBL1XR1	yes
288	10_macs2_SKNMC.shGFP96.H3K27ac.WCE_peak_72315_lociStitched	9	75747621	75770755	20	22049	2510.04	19539	ANXA1	yes
289	5_macs2_SKNMC.shGFP96.H3K27ac.WCE_peak_46364_lociStitched	3	149354661	149360884	10	20385.3	937.184	19448.1	WWTR1	yes
290	7_macs2_SKNMC.shGFP96.H3K27ac.WCE_peak_69017_lociStitched	8	75823269	75841512	14	22718	3316.58	19401.4	CRISPLD1	yes
291	11_macs2_SKNMC.shGFP96.H3K27ac.WCE_peak_50291_lociStitched	4	101415477	101447743	22	22431.3	3052.36	19379	EMCN	yes
292	6_macs2_SKNMC.shGFP96.H3K27ac.WCE_peak_68140_lociStitched	8	39964265	39983759	12	22654	3317.88	19336.1	C8orf4	yes
293	4_macs2_SKNMC.shGFP96.H3K27ac.WCE_peak_6697_lociStitched	1	234857333	234863325	8	19934.8	611.783	19323	LINC01132	yes
294	5_macs2_SKNMC.shGFP96.H3K27ac.WCE_peak_46649_lociStitched	3	156311858	156335230	10	22764.3	3445.03	19319.3	SSR3	yes
295	9_macs2_SKNMC.shGFP96.H3K27ac.WCE_peak_30049_lociStitched	18	44171569	44196330	18	21430.6	2112.11	19318.5	LOXHD1	yes
296	16_macs2_SKNMC.shGFP96.H3K27ac.WCE_peak_59637_lociStitched	6	70477154	70507157	32	22259.2	2970.3	19288.9	LMBRD1	yes
297	6_macs2_SKNMC.shGFP96.H3K27ac.WCE_peak_6916_lociStitched	1	243083279	243102903	12	20901.5	1646.45	19255.1	SDCCAG8	yes
298	9_macs2_SKNMC.shGFP96.H3K27ac.WCE_peak_69793_lociStitched	8	103800703	103822664	18	22220.1	2969.13	19251	AZIN1	yes
299	11_macs2_SKNMC.shGFP96.H3K27ac.WCE_peak_24424_lociStitched	15	93442713	93474285	22	22255.1	3024.6	19230.5	CHD2,MIR3175	yes
300	15_macs2_SKNMC.shGFP96.H3K27ac.WCE_peak_67983_lociStitched	8	37698790	37756818	30	27162.9	7949.84	19213.1	BRF2,RAB11FIP1,ADGRA2	yes
301	6_macs2_SKNMC.shGFP96.H3K27ac.WCE_peak_13397_lociStitched	12	14398692	14417609	12	20867.3	1706.31	19161	ATF7IP	yes
302	4_macs2_SKNMC.shGFP96.H3K27ac.WCE_peak_64794_lociStitched	7	90247193	90255112	8	19994.7	835.455	19159.2	CDK14	yes
303	16_macs2_SKNMC.shGFP96.H3K27ac.WCE_peak_32699_lociStitched	19	49118892	49158088	32	22114.4	3057.29	19057.1	SPHK2,DBP,CA11,SEC1P,RPL18	yes
304	12_macs2_SKNMC.shGFP96.H3K27ac.WCE_peak_73780_lociStitched	9	132082956	132114298	24	21594.6	2554.37	19040.3	LINC01503	yes
305	9_macs2_SKNMC.shGFP96.H3K27ac.WCE_peak_22472_lociStitched	14	106946624	106964720	18	20658.4	1619.59	19038.8	LINC00221	yes
306	8_macs2_SKNMC.shGFP96.H3K27ac.WCE_peak_73397_lociStitched	9	118903587	118930149	16	21685.2	2672.14	19013.1	PAPPA	yes
307	13_macs2_SKNMC.shGFP96.H3K27ac.WCE_peak_19763_lociStitched	14	22879018	22902586	26	21119.3	2142.33	18977	TRDC	yes
308	6_macs2_SKNMC.shGFP96.H3K27ac.WCE_peak_17653_lociStitched	13	34006654	34021579	12	20478.6	1531.31	18947.3	STARD13	yes
309	8_macs2_SKNMC.shGFP96.H3K27ac.WCE_peak_71146_lociStitched	9	4631259	4661972	16	21922.9	2991.45	18931.5	SPATA6L	yes
310	12_macs2_SKNMC.shGFP96.H3K27ac.WCE_peak_9840_lociStitched	11	10550268	10591296	24	22819.8	3959.2	18860.6	MRVI1-AS1,LYVE1,RNF141	yes
311	5_macs2_SKNMC.shGFP96.H3K27ac.WCE_peak_59175_lociStitched	6	50787354	50795345	10	19539.6	743.163	18796.4	TFAP2B	yes
312	12_macs2_SKNMC.shGFP96.H3K27ac.WCE_peak_11037_lociStitched	11	64037067	64085332	24	21999.2	3224.1	18775.1	BAD,KCNK4,TEX40,ESRRA,TRMT112,GPR137	yes
313	15_macs2_SKNMC.shGFP96.H3K27ac.WCE_peak_1846_lociStitched	1	51425394	51450832	30	21141.5	2406.43	18735.1	CDKN2C,FAF1	yes
314	10_macs2_SKNMC.shGFP96.H3K27ac.WCE_peak_4750_lociStitched	1	162354378	162367767	20	20130.4	1403.17	18727.2	SH2D1B,C1orf226	yes
315	9_macs2_SKNMC.shGFP96.H3K27ac.WCE_peak_17664_lociStitched	13	34097421	34117370	18	20659.2	1949.02	18710.2	STARD13	yes
316	17_macs2_SKNMC.shGFP96.H3K27ac.WCE_peak_9505_lociStitched	11	308583	355900	34	22532.4	3884.73	18647.6	IFITM1,IFITM3,IFITM2	yes
317	8_macs2_SKNMC.shGFP96.H3K27ac.WCE_peak_32333_lociStitched	19	42233512	42257831	16	20911.9	2288.42	18623.5	CEACAM5	yes
318	8_macs2_SKNMC.shGFP96.H3K27ac.WCE_peak_51118_lociStitched	4	127917566	127939885	16	20879.4	2383.67	18495.8	INTU	yes
319	9_macs2_SKNMC.shGFP96.H3K27ac.WCE_peak_40117_lociStitched	20	17122593	17154308	18	21727.9	3234.93	18493	PCSK2	yes
320	15_macs2_SKNMC.shGFP96.H3K27ac.WCE_peak_62307_lociStitched	6	157340329	157392092	30	23241.6	4777.72	18463.9	ARID1B	yes
321	11_macs2_SKNMC.shGFP96.H3K27ac.WCE_peak_12433_lociStitched	11	110216662	110248301	22	21388	2929.77	18458.2	LOC105369486	yes
322	16_macs2_SKNMC.shGFP96.H3K27ac.WCE_peak_74160_lociStitched	9	138970285	139011912	32	20830.2	2410.2	18419.9	C9orf69,NACC2	yes
323	5_macs2_SKNMC.shGFP96.H3K27ac.WCE_peak_53326_lociStitched	5	30080975	30113234	10	21255.5	2851.7	18403.8	LOC101929681	yes
324	8_macs2_SKNMC.shGFP96.H3K27ac.WCE_peak_71501_lociStitched	9	16612375	16638247	16	21194.3	2814.87	18379.5	BNC2	yes
325	3_macs2_SKNMC.shGFP96.H3K27ac.WCE_peak_64775_lociStitched	7	89837396	89843176	6	19028.3	649.672	18378.7	STEAP2,STEAP2-AS1	yes
326	18_macs2_SKNMC.shGFP96.H3K27ac.WCE_peak_29033_lociStitched	17	77924801	77972350	36	22176.9	3799.17	18377.7	TBC1D16	yes
327	11_macs2_SKNMC.shGFP96.H3K27ac.WCE_peak_59183_lociStitched	6	50841386	50873677	22	21760.9	3400.24	18360.7	TFAP2B	yes
328	8_macs2_SKNMC.shGFP96.H3K27ac.WCE_peak_39425_lociStitched	2	238107632	238127320	16	20083.7	1724.67	18359.1	COPS8	yes
329	13_macs2_SKNMC.shGFP96.H3K27ac.WCE_peak_35492_lociStitched	2	85468267	85504910	26	21538.8	3206.26	18332.5	TCF7L1	yes
330	8_macs2_SKNMC.shGFP96.H3K27ac.WCE_peak_73345_lociStitched	9	118346003	118359154	16	19664.7	1336.14	18328.5	LOC101928775	yes
331	4_macs2_SKNMC.shGFP96.H3K27ac.WCE_peak_47708_lociStitched	3	189294754	189311341	8	20883	2589.23	18293.8	TP63	yes
332	13_macs2_SKNMC.shGFP96.H3K27ac.WCE_peak_22475_lociStitched	14	106978631	107016770	26	21907	3623.2	18283.8	IGHV3-47	yes
333	3_macs2_SKNMC.shGFP96.H3K27ac.WCE_peak_38189_lociStitched	2	197848241	197855307	6	19092.3	842.267	18250.1	ANKRD44	yes
334	11_macs2_SKNMC.shGFP96.H3K27ac.WCE_peak_57640_lociStitched	6	15596314	15632055	22	21651.9	3409.69	18242.2	DTNBP1	yes
335	19_macs2_SKNMC.shGFP96.H3K27ac.WCE_peak_32354_lociStitched	19	42363645	42391034	38	20369.2	2128.13	18241.1	RPS19,MIR6797,CD79A,ARHGEF1	yes
336	13_macs2_SKNMC.shGFP96.H3K27ac.WCE_peak_41038_lociStitched	20	49378271	49407567	26	20826.5	2610.27	18216.3	BCAS4	yes
337	9_macs2_SKNMC.shGFP96.H3K27ac.WCE_peak_11557_lociStitched	11	75037378	75061195	18	20146.8	1933.94	18212.9	ARRB1	yes
338	8_macs2_SKNMC.shGFP96.H3K27ac.WCE_peak_14750_lociStitched	12	57094521	57118935	16	20358.8	2165.52	18193.3	NACA	yes
339	13_macs2_SKNMC.shGFP96.H3K27ac.WCE_peak_40283_lociStitched	20	21325094	21380588	26	23396.3	5216.44	18179.8	NKX2-4,XRN2	yes
340	16_macs2_SKNMC.shGFP96.H3K27ac.WCE_peak_23291_lociStitched	15	60635176	60685353	32	22494.3	4315.22	18179.1	ANXA2	yes
341	12_macs2_SKNMC.shGFP96.H3K27ac.WCE_peak_41060_lociStitched	20	49515382	49552974	24	21758.2	3586.28	18172	ADNP-AS1,DPM1,ADNP	yes
342	7_macs2_SKNMC.shGFP96.H3K27ac.WCE_peak_68693_lociStitched	8	65481085	65496496	14	20558.3	2393.33	18164.9	LOC401463,BHLHE22	yes
343	24_macs2_SKNMC.shGFP96.H3K27ac.WCE_peak_8308_lociStitched	10	69834125	69896663	48	21331.7	3251.98	18079.7	MYPN,HERC4	yes
344	3_macs2_SKNMC.shGFP96.H3K27ac.WCE_peak_25886_lociStitched	16	65575148	65583914	6	18584.8	535.603	18049.2	LINC00922	yes
345	7_macs2_SKNMC.shGFP96.H3K27ac.WCE_peak_63623_lociStitched	7	31556650	31581789	14	20603.9	2574.23	18029.7	CCDC129	yes
346	5_macs2_SKNMC.shGFP96.H3K27ac.WCE_peak_18026_lociStitched	13	46455797	46474046	10	19818.4	1793.88	18024.5	SIAH3	yes
347	12_macs2_SKNMC.shGFP96.H3K27ac.WCE_peak_27869_lociStitched	17	42611326	42646732	24	20811.6	2797.07	18014.6	FZD2	yes
348	10_macs2_SKNMC.shGFP96.H3K27ac.WCE_peak_25508_lociStitched	16	29814665	29833925	20	19156	1209.53	17946.5	MAZ,PRRT2,PAGR1,MVP,KIF22	yes
349	4_macs2_SKNMC.shGFP96.H3K27ac.WCE_peak_11101_lociStitched	11	65186980	65197804	8	19008	1061.83	17946.2	NEAT1	yes
350	15_macs2_SKNMC.shGFP96.H3K27ac.WCE_peak_21021_lociStitched	14	68570969	68626827	30	24063.6	6183.48	17880.1	RAD51B	yes
351	5_macs2_SKNMC.shGFP96.H3K27ac.WCE_peak_13365_lociStitched	12	12870005	12889986	10	19489.5	1626.45	17863	CDKN1B,APOLD1,GPR19	yes
352	7_macs2_SKNMC.shGFP96.H3K27ac.WCE_peak_60406_lociStitched	6	102354341	102379331	14	20381.8	2531.49	17850.4	GRIK2	yes
353	12_macs2_SKNMC.shGFP96.H3K27ac.WCE_peak_24540_lociStitched	15	99385977	99418176	24	20942.2	3142.62	17799.6	IGF1R	yes
354	16_macs2_SKNMC.shGFP96.H3K27ac.WCE_peak_54588_lociStitched	5	70622751	70669124	32	22184.8	4405.44	17779.4	PMCHL2	yes
355	8_macs2_SKNMC.shGFP96.H3K27ac.WCE_peak_25358_lociStitched	16	24986237	25001582	16	19345.4	1568.26	17777.2	ARHGAP17	yes
356	7_macs2_SKNMC.shGFP96.H3K27ac.WCE_peak_28339_lociStitched	17	55995783	56034805	14	20989.9	3219.32	17770.6	CUEDC1	yes
357	2_macs2_SKNMC.shGFP96.H3K27ac.WCE_peak_72645_lociStitched	9	93955034	93959829	4	18171.6	401.341	17770.3	AUH	yes
358	8_macs2_SKNMC.shGFP96.H3K27ac.WCE_peak_26678_lociStitched	17	7737557	7761139	16	19214.6	1473.88	17740.7	TMEM88,NAA38,CYB5D1,KDM6B	yes
359	8_macs2_SKNMC.shGFP96.H3K27ac.WCE_peak_17339_lociStitched	13	25848716	25893125	16	21702.7	3970.16	17732.5	NUP58,MTMR6	yes
360	8_macs2_SKNMC.shGFP96.H3K27ac.WCE_peak_60651_lociStitched	6	108764289	108785323	16	19828.8	2132.85	17695.9	LACE1	yes
361	22_macs2_SKNMC.shGFP96.H3K27ac.WCE_peak_32744_lociStitched	19	49588865	49639239	44	21252.8	3672.26	17580.5	LIN7B,C19orf73,PPFIA3,SNRNP70	yes
362	24_macs2_SKNMC.shGFP96.H3K27ac.WCE_peak_70945_lociStitched	8	145002966	145035194	48	20397.1	2819.95	17577.2	PLEC	yes
363	10_macs2_SKNMC.shGFP96.H3K27ac.WCE_peak_60571_lociStitched	6	106961638	106994746	20	21020.3	3443.23	17577	AIM1	yes
364	6_macs2_SKNMC.shGFP96.H3K27ac.WCE_peak_53834_lociStitched	5	53809042	53834187	12	19698.6	2180.07	17518.5	SNX18	yes
365	20_macs2_SKNMC.shGFP96.H3K27ac.WCE_peak_57010_lociStitched	5	180634218	180688807	40	21748.3	4230.65	17517.6	MIR4638,TRIM41,RACK1,SNORD96A,SNORD95,CTC-338M12.4,TRIM52,TRIM52-AS1	yes
366	8_macs2_SKNMC.shGFP96.H3K27ac.WCE_peak_70405_lociStitched	8	126527361	126540887	16	19574.8	2091.12	17483.7	TRIB1	yes
367	8_macs2_SKNMC.shGFP96.H3K27ac.WCE_peak_49735_lociStitched	4	83093616	83123129	16	20443.7	2998.52	17445.1	HNRNPD	yes
368	6_macs2_SKNMC.shGFP96.H3K27ac.WCE_peak_37036_lociStitched	2	163598351	163616538	12	19178.2	1733.22	17445	KCNH7	yes
369	11_macs2_SKNMC.shGFP96.H3K27ac.WCE_peak_45669_lociStitched	3	122964542	122991878	22	21412.3	3974.65	17437.6	SEC22A	yes
370	7_macs2_SKNMC.shGFP96.H3K27ac.WCE_peak_30444_lociStitched	18	61023663	61047528	14	18848.6	1465.31	17383.3	KDSR	yes
371	15_macs2_SKNMC.shGFP96.H3K27ac.WCE_peak_37424_lociStitched	2	176943504	176974203	30	19877.6	2508.11	17369.5	EVX2,HOXD13,HOXD12,HOXD11	yes
372	4_macs2_SKNMC.shGFP96.H3K27ac.WCE_peak_57512_lociStitched	6	14367621	14391340	8	19684.4	2341.07	17343.3	LINC01108	yes
373	8_macs2_SKNMC.shGFP96.H3K27ac.WCE_peak_62506_lociStitched	6	168404656	168435834	16	20156.6	2834.08	17322.5	KIF25	yes
374	8_macs2_SKNMC.shGFP96.H3K27ac.WCE_peak_39677_lociStitched	20	1920583	1946181	16	19521	2224.47	17296.6	LOC727993	yes
375	13_macs2_SKNMC.shGFP96.H3K27ac.WCE_peak_71022_lociStitched	8	145980504	146029429	26	23307.9	6027.56	17280.3	ZNF34,RPL8,MIR6850,ZNF517,ZNF251	yes
376	7_macs2_SKNMC.shGFP96.H3K27ac.WCE_peak_20082_lociStitched	14	36635281	36652587	14	18998.5	1737.52	17261	LINC00609	yes
377	3_macs2_SKNMC.shGFP96.H3K27ac.WCE_peak_6474_lociStitched	1	224686220	224695913	6	18100.7	877.216	17223.5	CNIH3	yes
378	15_macs2_SKNMC.shGFP96.H3K27ac.WCE_peak_43037_lociStitched	22	39673702	39716158	30	20247.3	3039.85	17207.4	RPL3,SNORD83B,SNORD83A,SNORD43	yes
379	8_macs2_SKNMC.shGFP96.H3K27ac.WCE_peak_100_lociStitched	1	1656201	1677668	16	18927.5	1728.09	17199.4	SLC35E2	yes
380	14_macs2_SKNMC.shGFP96.H3K27ac.WCE_peak_68036_lociStitched	8	38177074	38218931	28	23887.8	6730.61	17157.2	WHSC1L1	yes
381	4_macs2_SKNMC.shGFP96.H3K27ac.WCE_peak_43301_lociStitched	22	44538577	44550560	8	18147.1	992.192	17154.9	PARVB	yes
382	16_macs2_SKNMC.shGFP96.H3K27ac.WCE_peak_11533_lociStitched	11	74130069	74183064	32	21945.2	4843.74	17101.5	KCNE3	yes
383	4_macs2_SKNMC.shGFP96.H3K27ac.WCE_peak_26685_lociStitched	17	7784885	7791313	8	17543.9	442.889	17101.1	CHD3,NAA38	yes
384	8_macs2_SKNMC.shGFP96.H3K27ac.WCE_peak_40293_lociStitched	20	21478552	21501413	16	18634	1545.4	17088.6	NKX2-2	yes
385	19_macs2_SKNMC.shGFP96.H3K27ac.WCE_peak_1067_lociStitched	1	25645830	25700102	38	21708.8	4672.82	17036	TMEM50A,RHCE,RHD	yes
386	3_macs2_SKNMC.shGFP96.H3K27ac.WCE_peak_35060_lociStitched	2	67090338	67105845	6	18608.4	1587.92	17020.5	LOC101060019	yes
387	9_macs2_SKNMC.shGFP96.H3K27ac.WCE_peak_30401_lociStitched	18	59607675	59627073	18	18364.1	1348.16	17015.9	RNF152	yes
388	14_macs2_SKNMC.shGFP96.H3K27ac.WCE_peak_57203_lociStitched	6	6832450	6853427	28	18896.1	1902.61	16993.5	LY86	yes
389	4_macs2_SKNMC.shGFP96.H3K27ac.WCE_peak_58353_lociStitched	6	30580774	30594846	8	18275.3	1319.95	16955.4	MRPS18B,ATAT1,PPP1R10	yes
390	8_macs2_SKNMC.shGFP96.H3K27ac.WCE_peak_72556_lociStitched	9	89938307	89969316	16	19855.1	2911.75	16943.3	DAPK1	yes
391	3_macs2_SKNMC.shGFP96.H3K27ac.WCE_peak_46333_lociStitched	3	148608146	148624421	6	19272.9	2335.46	16937.4	CPA3	yes
392	11_macs2_SKNMC.shGFP96.H3K27ac.WCE_peak_2234_lociStitched	1	64973655	65011700	22	20609	3675.15	16933.8	CACHD1	yes
393	2_macs2_SKNMC.shGFP96.H3K27ac.WCE_peak_29542_lociStitched	18	10061894	10071064	4	17747.6	819.798	16927.8	VAPA	yes
394	19_macs2_SKNMC.shGFP96.H3K27ac.WCE_peak_2084_lociStitched	1	61543002	61605195	38	22800	5908.34	16891.6	NFIA	yes
395	8_macs2_SKNMC.shGFP96.H3K27ac.WCE_peak_67075_lociStitched	8	9534528	9571625	16	23397.1	6514.23	16882.8	TNKS	yes
396	7_macs2_SKNMC.shGFP96.H3K27ac.WCE_peak_62272_lociStitched	6	157095754	157112297	14	18342.9	1500.45	16842.4	ARID1B,MIR4466	yes
397	11_macs2_SKNMC.shGFP96.H3K27ac.WCE_peak_32923_lociStitched	19	51224381	51249238	22	18906.2	2073.07	16833.2	CLEC11A	yes
398	7_macs2_SKNMC.shGFP96.H3K27ac.WCE_peak_37396_lociStitched	2	176261686	176280054	14	18566.4	1733.94	16832.4	ATP5G3	yes
399	11_macs2_SKNMC.shGFP96.H3K27ac.WCE_peak_3318_lociStitched	1	101185083	101214041	22	19627.7	2884.22	16743.5	VCAM1	yes
400	10_macs2_SKNMC.shGFP96.H3K27ac.WCE_peak_57928_lociStitched	6	24376632	24391013	20	18166.1	1445.29	16720.8	DCDC2	yes
401	10_macs2_SKNMC.shGFP96.H3K27ac.WCE_peak_32783_lociStitched	19	49946574	49964567	20	18065	1392.66	16672.3	PIH1D1,ALDH16A1	yes
402	3_macs2_SKNMC.shGFP96.H3K27ac.WCE_peak_69613_lociStitched	8	97588179	97596891	6	18072.2	1440.96	16631.2	SDC2	yes
403	7_macs2_SKNMC.shGFP96.H3K27ac.WCE_peak_20593_lociStitched	14	56179853	56192234	14	17953.7	1356.96	16596.7	KTN1	yes
404	6_macs2_SKNMC.shGFP96.H3K27ac.WCE_peak_52263_lociStitched	4	169914242	169937441	12	18995.3	2398.78	16596.6	CBR4	yes
405	18_macs2_SKNMC.shGFP96.H3K27ac.WCE_peak_58450_lociStitched	6	31763648	31808993	36	20400.7	3827.12	16573.6	LSM2,HSPA1L,HSPA1A,HSPA1B,C6orf48,VARS	yes
406	14_macs2_SKNMC.shGFP96.H3K27ac.WCE_peak_14583_lociStitched	12	54743142	54786694	28	20038.3	3475.45	16562.8	GPR84,LOC102724050,ZNF385A,COPZ1	yes
407	9_macs2_SKNMC.shGFP96.H3K27ac.WCE_peak_75953_lociStitched	X	112069436	112085095	18	17655.5	1132.15	16523.4	AMOT	yes
408	7_macs2_SKNMC.shGFP96.H3K27ac.WCE_peak_16089_lociStitched	12	98879265	98914642	14	19651.9	3141.48	16510.4	LOC643770,TMPO-AS1,TMPO	yes
409	8_macs2_SKNMC.shGFP96.H3K27ac.WCE_peak_28776_lociStitched	17	73008293	73042822	16	19432.9	2934.97	16498	ICT1,KCTD2,ATP5H	yes
410	13_macs2_SKNMC.shGFP96.H3K27ac.WCE_peak_34337_lociStitched	2	39347422	39384729	26	20011.5	3544.16	16467.3	SOS1	yes
411	13_macs2_SKNMC.shGFP96.H3K27ac.WCE_peak_18208_lociStitched	13	52189076	52218184	26	19362.6	2896.25	16466.4	WDFY2	yes
412	9_macs2_SKNMC.shGFP96.H3K27ac.WCE_peak_15250_lociStitched	12	72264380	72290065	18	19040.3	2576.21	16464.1	TBC1D15	yes
413	5_macs2_SKNMC.shGFP96.H3K27ac.WCE_peak_58895_lociStitched	6	42748398	42758600	10	17228.1	771.271	16456.8	LOC401261	yes
414	14_macs2_SKNMC.shGFP96.H3K27ac.WCE_peak_13323_lociStitched	12	12306868	12348078	28	20539.1	4083.91	16455.2	LRP6	yes
415	17_macs2_SKNMC.shGFP96.H3K27ac.WCE_peak_27531_lociStitched	17	38459104	38484532	34	18404.8	1950.33	16454.5	RARA,CDC6	yes
416	6_macs2_SKNMC.shGFP96.H3K27ac.WCE_peak_49533_lociStitched	4	76516881	76530869	12	17851.5	1416.98	16434.5	CDKL2	yes
417	9_macs2_SKNMC.shGFP96.H3K27ac.WCE_peak_29279_lociStitched	17	80844003	80876386	18	18772.4	2341.29	16431.1	TBCD	yes
418	11_macs2_SKNMC.shGFP96.H3K27ac.WCE_peak_31336_lociStitched	19	10046855	10069585	22	18102.2	1700.2	16402	OLFM2	yes
419	6_macs2_SKNMC.shGFP96.H3K27ac.WCE_peak_56320_lociStitched	5	147000944	147018737	12	18486.9	2085.34	16401.6	JAKMIP2-AS1,JAKMIP2	yes
420	16_macs2_SKNMC.shGFP96.H3K27ac.WCE_peak_40171_lociStitched	20	17917809	17955497	32	19854	3474.83	16379.2	SNX5,SNORD17,MGME1	yes
421	6_macs2_SKNMC.shGFP96.H3K27ac.WCE_peak_68361_lociStitched	8	49422884	49450061	12	20814.9	4533.12	16281.7	LOC101929268	yes
422	10_macs2_SKNMC.shGFP96.H3K27ac.WCE_peak_16293_lociStitched	12	106664245	106696908	20	18990.3	2714.3	16276	TCP11L2	yes
423	3_macs2_SKNMC.shGFP96.H3K27ac.WCE_peak_66040_lociStitched	7	124342389	124354438	6	17439.7	1165.14	16274.6	GPR37	yes
424	16_macs2_SKNMC.shGFP96.H3K27ac.WCE_peak_43492_lociStitched	22	50311936	50364738	32	18971.8	2698.18	16273.6	CRELD2,PIM3,MIR6821,ALG12	yes
425	9_macs2_SKNMC.shGFP96.H3K27ac.WCE_peak_30697_lociStitched	18	74187432	74215772	18	18007.2	1740.08	16267.2	ZNF516	yes
426	6_macs2_SKNMC.shGFP96.H3K27ac.WCE_peak_51056_lociStitched	4	126746996	126771049	12	18607.4	2340.36	16267	FAT4	yes
427	6_macs2_SKNMC.shGFP96.H3K27ac.WCE_peak_10499_lociStitched	11	44186915	44214332	12	18934.2	2675.9	16258.3	EXT2	yes
428	6_macs2_SKNMC.shGFP96.H3K27ac.WCE_peak_23536_lociStitched	15	67176212	67203139	12	18698.1	2455.74	16242.4	LOC102723493	yes
429	10_macs2_SKNMC.shGFP96.H3K27ac.WCE_peak_62772_lociStitched	7	3781848	3807828	20	18515.9	2301.83	16214.1	SDK1	yes
430	18_macs2_SKNMC.shGFP96.H3K27ac.WCE_peak_11753_lociStitched	11	83309626	83360532	36	21411.1	5207.68	16203.4	DLG2	yes
431	14_macs2_SKNMC.shGFP96.H3K27ac.WCE_peak_25188_lociStitched	16	21601682	21654371	28	20785.8	4583.94	16201.9	METTL9,IGSF6,LOC101927814	yes
432	11_macs2_SKNMC.shGFP96.H3K27ac.WCE_peak_39988_lociStitched	20	10467766	10500108	22	19369.6	3169.52	16200.1	SLX4IP	yes
433	22_macs2_SKNMC.shGFP96.H3K27ac.WCE_peak_17154_lociStitched	12	133260913	133313237	44	19553.5	3364.43	16189	PXMP2,PGAM5,ANKLE2,POLE	yes
434	5_macs2_SKNMC.shGFP96.H3K27ac.WCE_peak_67581_lociStitched	8	26052529	26061812	10	17612.6	1436.08	16176.6	PPP2R2A	yes
435	24_macs2_SKNMC.shGFP96.H3K27ac.WCE_peak_58368_lociStitched	6	30710313	30796647	48	23456.9	7321.12	16135.8	LOC105379695,IER3,LINC00243,FLOT1	yes
436	6_macs2_SKNMC.shGFP96.H3K27ac.WCE_peak_2954_lociStitched	1	90532139	90551833	12	18000.3	1865.02	16135.3	ZNF326	yes
437	6_macs2_SKNMC.shGFP96.H3K27ac.WCE_peak_13752_lociStitched	12	29360150	29377496	12	17783.1	1649.6	16133.5	FAR2	yes
438	2_macs2_SKNMC.shGFP96.H3K27ac.WCE_peak_29668_lociStitched	18	13675387	13685173	4	16950.3	832.789	16117.5	FAM210A	yes
439	11_macs2_SKNMC.shGFP96.H3K27ac.WCE_peak_3482_lociStitched	1	108188913	108233475	22	20329.2	4220.02	16109.2	VAV3	yes
440	12_macs2_SKNMC.shGFP96.H3K27ac.WCE_peak_68992_lociStitched	8	75231183	75269975	24	22677.8	6594.64	16083.2	GDAP1,JPH1	yes
441	13_macs2_SKNMC.shGFP96.H3K27ac.WCE_peak_14494_lociStitched	12	53985093	54026706	26	20136.5	4090.56	16046	ATF7	yes
442	10_macs2_SKNMC.shGFP96.H3K27ac.WCE_peak_53430_lociStitched	5	36046019	36073341	20	18666.4	2631.11	16035.3	UGT3A2	yes
443	12_macs2_SKNMC.shGFP96.H3K27ac.WCE_peak_43087_lociStitched	22	39953486	39971072	24	17250.1	1220.47	16029.6	CACNA1I	yes
444	9_macs2_SKNMC.shGFP96.H3K27ac.WCE_peak_56198_lociStitched	5	140868765	140905206	18	18923.8	2929.86	15994	PCDHGC5,DIAPH1,PCDHGA1,PCDHGA2,PCDHGA3,PCDHGB1,PCDHGA4,PCDHGB2,PCDHGA5,PCDHGB3,PCDHGA6,PCDHGA7,PCDHGB4,PCDHGA8,PCDHGB5,PCDHGA9,PCDHGB6,PCDHGA10,PCDHGB7,PCDHGA11,PCDHGA12,PCDHGC3,PCDHGC4	yes
445	14_macs2_SKNMC.shGFP96.H3K27ac.WCE_peak_10012_lociStitched	11	16009588	16054289	28	20227.2	4246.6	15980.6	SOX6	yes
446	21_macs2_SKNMC.shGFP96.H3K27ac.WCE_peak_5459_lociStitched	1	185796573	185839021	42	20341.1	4367.9	15973.2	HMCN1	yes
447	7_macs2_SKNMC.shGFP96.H3K27ac.WCE_peak_25374_lociStitched	16	25281677	25313722	14	18916.2	2970.57	15945.6	ZKSCAN2	yes
448	5_macs2_SKNMC.shGFP96.H3K27ac.WCE_peak_67458_lociStitched	8	19028527	19050184	10	19261.7	3320.02	15941.7	LOC100128993	yes
449	10_macs2_SKNMC.shGFP96.H3K27ac.WCE_peak_58094_lociStitched	6	26271434	26292798	20	17828.3	1890.71	15937.5	HIST1H2BI,HIST1H4H,HIST1H3G	yes
450	8_macs2_SKNMC.shGFP96.H3K27ac.WCE_peak_4021_lociStitched	1	144923709	144944923	16	20250.9	4329.78	15921.1	PDE4DIP	yes
451	13_macs2_SKNMC.shGFP96.H3K27ac.WCE_peak_27060_lociStitched	17	26419585	26446131	26	18441.5	2617.44	15824.1	NLK	yes
452	8_macs2_SKNMC.shGFP96.H3K27ac.WCE_peak_63118_lociStitched	7	17055229	17087807	16	19084.2	3261.06	15823.1	AGR3	yes
453	4_macs2_SKNMC.shGFP96.H3K27ac.WCE_peak_19739_lociStitched	14	22189318	22198256	8	16697.1	906.313	15790.8	TRAV5	yes
454	6_macs2_SKNMC.shGFP96.H3K27ac.WCE_peak_47821_lociStitched	3	190409367	190426781	12	18378.7	2662.6	15716.1	IL1RAP	yes
455	6_macs2_SKNMC.shGFP96.H3K27ac.WCE_peak_34942_lociStitched	2	65966238	65978734	12	17004.6	1297.08	15707.5	LOC101927533	yes
456	12_macs2_SKNMC.shGFP96.H3K27ac.WCE_peak_22383_lociStitched	14	104219520	104255048	24	18886.7	3197.52	15689.2	PPP1R13B	yes
457	5_macs2_SKNMC.shGFP96.H3K27ac.WCE_peak_15875_lociStitched	12	91632623	91647793	10	17066.2	1394.12	15672.1	DCN	yes
458	8_macs2_SKNMC.shGFP96.H3K27ac.WCE_peak_64836_lociStitched	7	90574789	90602892	16	18309.1	2647.3	15661.8	CDK14	yes
459	11_macs2_SKNMC.shGFP96.H3K27ac.WCE_peak_48117_lociStitched	3	197668635	197687703	22	18291.9	2658.08	15633.9	RPL35A,LMLN,IQCG	yes
460	17_macs2_SKNMC.shGFP96.H3K27ac.WCE_peak_30909_lociStitched	19	1848610	1887296	34	17826.5	2193.5	15633	KLF16,ABHD17A	yes
461	4_macs2_SKNMC.shGFP96.H3K27ac.WCE_peak_23651_lociStitched	15	69110408	69115141	8	15904.3	333.203	15571.1	ANP32A	yes
462	6_macs2_SKNMC.shGFP96.H3K27ac.WCE_peak_17024_lociStitched	12	126454202	126468121	12	16954.7	1390.51	15564.2	LINC00939	yes
463	4_macs2_SKNMC.shGFP96.H3K27ac.WCE_peak_25979_lociStitched	16	69301524	69321336	8	16598.5	1046.07	15552.4	SNTB2	yes
464	11_macs2_SKNMC.shGFP96.H3K27ac.WCE_peak_11264_lociStitched	11	67033676	67060331	22	17136.5	1596.63	15539.9	ADRBK1,ANKRD13D	yes
465	8_macs2_SKNMC.shGFP96.H3K27ac.WCE_peak_38628_lociStitched	2	213758763	213777448	16	17281.8	1752.65	15529.1	LOC102725079	yes
466	9_macs2_SKNMC.shGFP96.H3K27ac.WCE_peak_20450_lociStitched	14	52143984	52170864	18	18297.2	2779.39	15517.8	FRMD6	yes
467	8_macs2_SKNMC.shGFP96.H3K27ac.WCE_peak_20005_lociStitched	14	35008613	35028951	16	17090	1608.74	15481.3	RNU1-27P,RNU1-28P,EAPP	yes
468	8_macs2_SKNMC.shGFP96.H3K27ac.WCE_peak_16573_lociStitched	12	112968918	112981353	16	16589.5	1114.18	15475.4	PTPN11	yes
469	11_macs2_SKNMC.shGFP96.H3K27ac.WCE_peak_40211_lociStitched	20	19188273	19212084	22	17624.9	2185.85	15439.1	SLC24A3	yes
470	3_macs2_SKNMC.shGFP96.H3K27ac.WCE_peak_11191_lociStitched	11	66079914	66085815	6	15853.6	426.052	15427.6	CD248	yes
471	6_macs2_SKNMC.shGFP96.H3K27ac.WCE_peak_35676_lociStitched	2	97994903	98010298	12	17123.9	1702.69	15421.2	ANKRD36	yes
472	12_macs2_SKNMC.shGFP96.H3K27ac.WCE_peak_41137_lociStitched	20	52196440	52238478	24	19333.3	3913.74	15419.5	LOC105372672,ZNF217	yes
473	4_macs2_SKNMC.shGFP96.H3K27ac.WCE_peak_35680_lociStitched	2	98028616	98037212	8	16293.7	881.95	15411.8	ANKRD36	yes
474	7_macs2_SKNMC.shGFP96.H3K27ac.WCE_peak_33041_lociStitched	19	56092063	56116258	14	16989.7	1604.13	15385.6	FIZ1,ZNF524,ZNF579	yes
475	5_macs2_SKNMC.shGFP96.H3K27ac.WCE_peak_68414_lociStitched	8	50870042	50893458	10	18842.9	3481.96	15360.9	SNTG1	yes
476	9_macs2_SKNMC.shGFP96.H3K27ac.WCE_peak_20046_lociStitched	14	35619971	35639664	18	17107.3	1754.65	15352.7	KIAA0391	yes
477	2_macs2_SKNMC.shGFP96.H3K27ac.WCE_peak_63605_lociStitched	7	31376981	31382522	4	15926.5	588.454	15338	NEUROD6	yes
478	12_macs2_SKNMC.shGFP96.H3K27ac.WCE_peak_12161_lociStitched	11	102009202	102068600	24	20664.6	5399.28	15265.3	YAP1	yes
479	5_macs2_SKNMC.shGFP96.H3K27ac.WCE_peak_70229_lociStitched	8	119105774	119124502	10	18156.8	2899.09	15257.7	EXT1	yes
480	10_macs2_SKNMC.shGFP96.H3K27ac.WCE_peak_3839_lociStitched	1	117213638	117241382	20	17953.1	2710.59	15242.6	MIR320B1	yes
481	6_macs2_SKNMC.shGFP96.H3K27ac.WCE_peak_72633_lociStitched	9	91925512	91935057	12	16217	993.635	15223.3	CKS2,MIR3153,SECISBP2	yes
482	17_macs2_SKNMC.shGFP96.H3K27ac.WCE_peak_32002_lociStitched	19	31821189	31846611	34	17225.9	2092.23	15133.7	TSHZ3	yes
483	9_macs2_SKNMC.shGFP96.H3K27ac.WCE_peak_51105_lociStitched	4	127876299	127898673	18	17445	2335.85	15109.2	INTU	yes
484	13_macs2_SKNMC.shGFP96.H3K27ac.WCE_peak_13409_lociStitched	12	14518751	14557808	26	18782.5	3675.26	15107.2	ATF7IP	yes
485	12_macs2_SKNMC.shGFP96.H3K27ac.WCE_peak_35251_lociStitched	2	72736332	72762034	24	17659.8	2565.06	15094.8	EXOC6B	yes
486	10_macs2_SKNMC.shGFP96.H3K27ac.WCE_peak_64222_lociStitched	7	70765281	70794165	20	17607.7	2536.02	15071.7	WBSCR17	yes
487	8_macs2_SKNMC.shGFP96.H3K27ac.WCE_peak_47194_lociStitched	3	177055586	177078064	16	17899.2	2856.95	15042.3	LINC00501	yes
488	14_macs2_SKNMC.shGFP96.H3K27ac.WCE_peak_40930_lociStitched	20	47892597	47920252	28	17381.2	2342.38	15038.8	ZFAS1,SNORD12,ZNFX1	yes
489	5_macs2_SKNMC.shGFP96.H3K27ac.WCE_peak_51838_lociStitched	4	154641439	154657788	10	16676	1647.98	15028	RNF175	yes
490	19_macs2_SKNMC.shGFP96.H3K27ac.WCE_peak_37730_lociStitched	2	183847738	183902998	38	20413	5387.85	15025.2	NCKAP1	yes
491	9_macs2_SKNMC.shGFP96.H3K27ac.WCE_peak_48836_lociStitched	4	40315744	40340881	18	17369.7	2357.85	15011.8	CHRNA9,LOC101060498	yes
492	14_macs2_SKNMC.shGFP96.H3K27ac.WCE_peak_335_lociStitched	1	8914736	8939988	28	17017.3	2012.58	15004.7	ENO1,MIR6728,ENO1-AS1	yes
493	9_macs2_SKNMC.shGFP96.H3K27ac.WCE_peak_75672_lociStitched	X	78337126	78373892	18	17621.9	2625.09	14996.9	GPR174	yes
494	10_macs2_SKNMC.shGFP96.H3K27ac.WCE_peak_14477_lociStitched	12	53869057	53900024	20	17288.9	2313.23	14975.6	MAP3K12,TARBP2,PCBP2	yes
495	10_macs2_SKNMC.shGFP96.H3K27ac.WCE_peak_50810_lociStitched	4	116030515	116048220	20	16848.1	1873.19	14974.9	NDST4	yes
496	9_macs2_SKNMC.shGFP96.H3K27ac.WCE_peak_25799_lociStitched	16	57869157	57897440	18	16423.9	1450.92	14973	KIFC3	yes
497	19_macs2_SKNMC.shGFP96.H3K27ac.WCE_peak_61592_lociStitched	6	137072675	137119194	38	19300.7	4354.18	14946.6	LOC101928429,MAP3K5	yes
498	13_macs2_SKNMC.shGFP96.H3K27ac.WCE_peak_37637_lociStitched	2	181843715	181888355	26	19061.3	4160.45	14900.8	UBE2E3	yes
499	15_macs2_SKNMC.shGFP96.H3K27ac.WCE_peak_27438_lociStitched	17	37001060	37039078	30	18028.1	3132.68	14895.5	RPL23,LASP1	yes
500	9_macs2_SKNMC.shGFP96.H3K27ac.WCE_peak_32173_lociStitched	19	39322160	39356677	18	17541.5	2695.78	14845.8	HNRNPL,ECH1	yes
501	15_macs2_SKNMC.shGFP96.H3K27ac.WCE_peak_22129_lociStitched	14	100842184	100889491	30	18771.4	3931.21	14840.2	WDR25,WARS	yes
502	9_macs2_SKNMC.shGFP96.H3K27ac.WCE_peak_13841_lociStitched	12	33042500	33069987	18	17091.4	2273.17	14818.2	PKP2	yes
503	23_macs2_SKNMC.shGFP96.H3K27ac.WCE_peak_22336_lociStitched	14	103848298	103899687	46	19548.4	4732.93	14815.4	MARK3	yes
504	10_macs2_SKNMC.shGFP96.H3K27ac.WCE_peak_12781_lociStitched	11	125034846	125048993	20	15844.6	1055.37	14789.3	PKNOX2	yes
505	9_macs2_SKNMC.shGFP96.H3K27ac.WCE_peak_44161_lociStitched	3	47702906	47714278	18	15431.8	667.536	14764.3	SMARCC1	yes
506	3_macs2_SKNMC.shGFP96.H3K27ac.WCE_peak_54504_lociStitched	5	70000896	70007770	6	15446.6	684.65	14761.9	PMCHL2	yes
507	6_macs2_SKNMC.shGFP96.H3K27ac.WCE_peak_19149_lociStitched	13	98595525	98609007	12	15919.5	1218.77	14700.8	IPO5	yes
508	7_macs2_SKNMC.shGFP96.H3K27ac.WCE_peak_73227_lociStitched	9	115818882	115849544	14	18087.5	3388.15	14699.4	ZFP37	yes
509	12_macs2_SKNMC.shGFP96.H3K27ac.WCE_peak_32884_lociStitched	19	50352237	50380456	24	16629.5	1938.65	14690.8	MIR4749,PTOV1-AS2,PNKP,AKT1S1,PTOV1-AS1,PTOV1	yes
510	13_macs2_SKNMC.shGFP96.H3K27ac.WCE_peak_10862_lociStitched	11	62311345	62341997	26	17205	2516.53	14688.4	EEF1G,MIR6747,AHNAK	yes
511	4_macs2_SKNMC.shGFP96.H3K27ac.WCE_peak_71282_lociStitched	9	13140038	13146845	8	15395.4	716.096	14679.3	MPDZ	yes
512	6_macs2_SKNMC.shGFP96.H3K27ac.WCE_peak_3777_lociStitched	1	116609762	116635593	12	17283.5	2621.85	14661.7	MAB21L3,SLC22A15	yes
513	8_macs2_SKNMC.shGFP96.H3K27ac.WCE_peak_34934_lociStitched	2	65840383	65867705	16	17423.2	2762.25	14661	SPRED2	yes
514	7_macs2_SKNMC.shGFP96.H3K27ac.WCE_peak_39162_lociStitched	2	228796649	228806972	14	15667.2	1027.14	14640.1	DAW1	yes
515	9_macs2_SKNMC.shGFP96.H3K27ac.WCE_peak_20208_lociStitched	14	42106379	42139866	18	17764.9	3127.69	14637.2	LRFN5	yes
516	15_macs2_SKNMC.shGFP96.H3K27ac.WCE_peak_64340_lociStitched	7	73832762	73872029	30	17733	3098.17	14634.8	GTF2IRD1	yes
517	4_macs2_SKNMC.shGFP96.H3K27ac.WCE_peak_13633_lociStitched	12	25097797	25103619	8	15214.1	589.769	14624.3	BCAT1	yes
518	6_macs2_SKNMC.shGFP96.H3K27ac.WCE_peak_42575_lociStitched	22	23860756	23879849	12	16110.7	1506.44	14604.2	LOC388882	yes
519	13_macs2_SKNMC.shGFP96.H3K27ac.WCE_peak_1691_lociStitched	1	44223478	44261573	26	18209.4	3607.6	14601.8	ST3GAL3	yes
520	2_macs2_SKNMC.shGFP96.H3K27ac.WCE_peak_47904_lociStitched	3	193852999	193859664	4	15520.1	932.433	14587.7	HES1	yes
521	5_macs2_SKNMC.shGFP96.H3K27ac.WCE_peak_52488_lociStitched	4	178363495	178377447	10	15820.2	1250.1	14570.1	LOC285500,AGA	yes
522	8_macs2_SKNMC.shGFP96.H3K27ac.WCE_peak_31977_lociStitched	19	31491320	31509971	16	16381.2	1853.91	14527.3	TSHZ3	yes
523	5_macs2_SKNMC.shGFP96.H3K27ac.WCE_peak_29987_lociStitched	18	41167463	41183681	10	15569.3	1070.39	14498.9	SYT4	yes
524	12_macs2_SKNMC.shGFP96.H3K27ac.WCE_peak_4769_lociStitched	1	162574334	162602441	24	17069.4	2583.03	14486.3	DDR2	yes
525	5_macs2_SKNMC.shGFP96.H3K27ac.WCE_peak_21970_lociStitched	14	98086918	98106736	10	16490.6	2041.25	14449.3	LOC100129345	yes
526	7_macs2_SKNMC.shGFP96.H3K27ac.WCE_peak_33571_lociStitched	2	16862037	16875198	14	15589.2	1150.27	14438.9	FAM49A	yes
527	10_macs2_SKNMC.shGFP96.H3K27ac.WCE_peak_39964_lociStitched	20	10309603	10348180	20	18135	3707.25	14427.8	SNAP25	yes
528	4_macs2_SKNMC.shGFP96.H3K27ac.WCE_peak_29385_lociStitched	18	3447961	3463484	8	15762.1	1352.05	14410	TGIF1	yes
529	11_macs2_SKNMC.shGFP96.H3K27ac.WCE_peak_37903_lociStitched	2	189980795	190015012	22	17967.3	3579.1	14388.2	COL5A2	yes
530	9_macs2_SKNMC.shGFP96.H3K27ac.WCE_peak_65149_lociStitched	7	100023185	100034439	18	15289.7	902.571	14387.1	MEPCE,PPP1R35,ZCWPW1	yes
531	17_macs2_SKNMC.shGFP96.H3K27ac.WCE_peak_37519_lociStitched	2	178076956	178117249	34	18075.4	3723.07	14352.4	HNRNPA3,MIR4444-1,NFE2L2	yes
532	10_macs2_SKNMC.shGFP96.H3K27ac.WCE_peak_74341_lociStitched	GL000214.1	117133	136754	20	52411.6	38094.2	14317.4	NA	yes
533	9_macs2_SKNMC.shGFP96.H3K27ac.WCE_peak_63227_lociStitched	7	18826918	18841563	18	15781.5	1512.83	14268.6	HDAC9	yes
534	16_macs2_SKNMC.shGFP96.H3K27ac.WCE_peak_72570_lociStitched	9	90079655	90152863	32	21032.7	6764.42	14268.2	DAPK1	yes
535	9_macs2_SKNMC.shGFP96.H3K27ac.WCE_peak_31094_lociStitched	19	5089154	5113213	18	15915	1648.04	14267	KDM4B	yes
536	10_macs2_SKNMC.shGFP96.H3K27ac.WCE_peak_56523_lociStitched	5	157237263	157269878	20	17422.9	3166.92	14256	CLINT1	yes
537	3_macs2_SKNMC.shGFP96.H3K27ac.WCE_peak_49459_lociStitched	4	72733750	72742963	6	15171	941.569	14229.5	GC	yes
538	10_macs2_SKNMC.shGFP96.H3K27ac.WCE_peak_46257_lociStitched	3	145852642	145884751	20	18713.1	4492.05	14221.1	PLOD2	yes
539	16_macs2_SKNMC.shGFP96.H3K27ac.WCE_peak_43169_lociStitched	22	41204784	41259990	32	19554	5332.9	14221.1	MIR4766,ST13,XPNPEP3,DNAJB7,SLC25A17	yes
540	11_macs2_SKNMC.shGFP96.H3K27ac.WCE_peak_27840_lociStitched	17	42263854	42296756	22	16418.1	2197.85	14220.2	TMUB2,ATXN7L3,UBTF,MIR6782,ASB16-AS1	yes
541	2_macs2_SKNMC.shGFP96.H3K27ac.WCE_peak_61486_lociStitched	6	133824015	133827849	4	14651.6	435.542	14216.1	EYA4,TARID	yes
542	16_macs2_SKNMC.shGFP96.H3K27ac.WCE_peak_1696_lociStitched	1	44301803	44347757	32	18174.8	3988.81	14186	ST3GAL3	yes
543	11_macs2_SKNMC.shGFP96.H3K27ac.WCE_peak_65690_lociStitched	7	115970334	116004371	22	17484.8	3304.99	14179.8	LOC102724434	yes
544	15_macs2_SKNMC.shGFP96.H3K27ac.WCE_peak_10020_lociStitched	11	16117348	16149957	30	17661	3515.25	14145.8	SOX6	yes
545	6_macs2_SKNMC.shGFP96.H3K27ac.WCE_peak_63220_lociStitched	7	18796500	18814120	12	15877.4	1746.14	14131.2	HDAC9	yes
546	8_macs2_SKNMC.shGFP96.H3K27ac.WCE_peak_17625_lociStitched	13	33752994	33779071	16	16811.8	2685.93	14125.9	STARD13	yes
547	7_macs2_SKNMC.shGFP96.H3K27ac.WCE_peak_45774_lociStitched	3	125918036	125936145	14	16366.9	2256.38	14110.5	ALDH1L1-AS2	yes
548	8_macs2_SKNMC.shGFP96.H3K27ac.WCE_peak_58487_lociStitched	6	32144371	32171164	16	16239.2	2135.4	14103.8	AGER,PBX2,GPSM3,NOTCH4,AGPAT1	yes
549	7_macs2_SKNMC.shGFP96.H3K27ac.WCE_peak_13037_lociStitched	12	2393275	2420676	14	16333.7	2233.18	14100.6	CACNA1C	yes
550	2_macs2_SKNMC.shGFP96.H3K27ac.WCE_peak_59798_lociStitched	6	74223176	74230527	4	14879.2	780.676	14098.5	EEF1A1	yes
551	11_macs2_SKNMC.shGFP96.H3K27ac.WCE_peak_35298_lociStitched	2	73566033	73587783	22	16084.1	1998.83	14085.3	ALMS1	yes
552	9_macs2_SKNMC.shGFP96.H3K27ac.WCE_peak_26504_lociStitched	17	2296850	2308649	18	14884.4	809.411	14075	MNT	yes
553	9_macs2_SKNMC.shGFP96.H3K27ac.WCE_peak_54383_lociStitched	5	69145153	69172688	18	16947.8	2885.67	14062.1	GTF2H2C	yes
554	5_macs2_SKNMC.shGFP96.H3K27ac.WCE_peak_28650_lociStitched	17	65241519	65261991	10	15650.8	1594.77	14056.1	HELZ	yes
555	13_macs2_SKNMC.shGFP96.H3K27ac.WCE_peak_19575_lociStitched	13	113366458	113414342	26	17741	3715.8	14025.2	ATP11A	yes
556	2_macs2_SKNMC.shGFP96.H3K27ac.WCE_peak_4905_lociStitched	1	165153809	165157214	4	14320.4	299.64	14020.8	LMX1A	yes
557	4_macs2_SKNMC.shGFP96.H3K27ac.WCE_peak_53649_lociStitched	5	41785662	41794518	8	14844.4	840.434	14004	OXCT1	yes
558	5_macs2_SKNMC.shGFP96.H3K27ac.WCE_peak_14198_lociStitched	12	48805821	48819204	10	15449.3	1458.75	13990.6	C12orf54	yes
559	4_macs2_SKNMC.shGFP96.H3K27ac.WCE_peak_20856_lociStitched	14	64966713	64977596	8	14895.6	934.85	13960.7	ZBTB1,ZBTB25	yes
560	11_macs2_SKNMC.shGFP96.H3K27ac.WCE_peak_67253_lociStitched	8	12937838	12988006	22	21988.6	8041.93	13946.7	DLC1	yes
561	7_macs2_SKNMC.shGFP96.H3K27ac.WCE_peak_36590_lociStitched	2	145794613	145807125	14	15173.3	1232.43	13940.9	TEX41	yes
562	8_macs2_SKNMC.shGFP96.H3K27ac.WCE_peak_15993_lociStitched	12	94153462	94176745	16	16249.2	2309.67	13939.5	CRADD	yes
563	5_macs2_SKNMC.shGFP96.H3K27ac.WCE_peak_1731_lociStitched	1	45186916	45205781	10	15382.5	1490.34	13892.2	RNU5F-1,KIF2C,C1orf228	yes
564	8_macs2_SKNMC.shGFP96.H3K27ac.WCE_peak_32761_lociStitched	19	49700304	49729179	16	16470.3	2590.09	13880.2	TRPM4	yes
565	15_macs2_SKNMC.shGFP96.H3K27ac.WCE_peak_74082_lociStitched	9	137294630	137329598	30	15893	2017.65	13875.3	RXRA	yes
566	9_macs2_SKNMC.shGFP96.H3K27ac.WCE_peak_20554_lociStitched	14	55557138	55574757	18	15578.7	1712.57	13866.2	MAPK1IP1L	yes
567	8_macs2_SKNMC.shGFP96.H3K27ac.WCE_peak_71905_lociStitched	9	35488658	35538786	16	18366.9	4506.51	13860.4	RUSC2	yes
568	8_macs2_SKNMC.shGFP96.H3K27ac.WCE_peak_63456_lociStitched	7	26223641	26241543	16	15726.9	1885.08	13841.8	HNRNPA2B1,CBX3,NFE2L3	yes
569	6_macs2_SKNMC.shGFP96.H3K27ac.WCE_peak_14569_lociStitched	12	54642337	54659316	12	15690.3	1862.6	13827.7	CBX5	yes
570	11_macs2_SKNMC.shGFP96.H3K27ac.WCE_peak_29377_lociStitched	18	3242708	3282589	22	17097	3274.23	13822.8	MYL12A,LOC104968399,MYL12B	yes
571	15_macs2_SKNMC.shGFP96.H3K27ac.WCE_peak_24228_lociStitched	15	89974267	90018624	30	17343.6	3548.56	13795	RHCG	yes
572	10_macs2_SKNMC.shGFP96.H3K27ac.WCE_peak_74928_lociStitched	X	25066407	25095599	20	16251.2	2463.8	13787.4	ARX	yes
573	5_macs2_SKNMC.shGFP96.H3K27ac.WCE_peak_61724_lociStitched	6	140061965	140085847	10	16387.8	2603.14	13784.7	LOC100132735	yes
574	7_macs2_SKNMC.shGFP96.H3K27ac.WCE_peak_33410_lociStitched	2	10128653	10158917	14	16039.9	2257.69	13782.2	GRHL1	yes
575	3_macs2_SKNMC.shGFP96.H3K27ac.WCE_peak_5890_lociStitched	1	199195172	199211521	6	15361.5	1580.95	13780.6	LINC01221	yes
576	21_macs2_SKNMC.shGFP96.H3K27ac.WCE_peak_24736_lociStitched	16	2042592	2093151	42	16821	3053.76	13767.2	ZNF598,NPW,SLC9A3R2,NTHL1,SYNGR3	yes
577	14_macs2_SKNMC.shGFP96.H3K27ac.WCE_peak_10577_lociStitched	11	46115051	46142460	28	16472.8	2727.2	13745.6	PHF21A	yes
578	6_macs2_SKNMC.shGFP96.H3K27ac.WCE_peak_50418_lociStitched	4	106526684	106555930	12	16702.4	2965.54	13736.8	ARHGEF38	yes
579	7_macs2_SKNMC.shGFP96.H3K27ac.WCE_peak_13123_lociStitched	12	6639805	6650454	14	14547.6	818.908	13728.7	GAPDH,IFFO1,NCAPD2	yes
580	25_macs2_SKNMC.shGFP96.H3K27ac.WCE_peak_36529_lociStitched	2	145188681	145238867	50	18518.6	4797.78	13720.9	ZEB2	yes
581	4_macs2_SKNMC.shGFP96.H3K27ac.WCE_peak_48060_lociStitched	3	197025310	197044446	8	16443.6	2751.76	13691.8	DLG1,DLG1-AS1	yes
582	3_macs2_SKNMC.shGFP96.H3K27ac.WCE_peak_63141_lociStitched	7	17501409	17507591	6	14330.5	642.928	13687.6	LOC101927630,KCCAT333	yes
583	2_macs2_SKNMC.shGFP96.H3K27ac.WCE_peak_34520_lociStitched	2	47416694	47420698	4	14202.6	515.315	13687.3	LOC101927043	yes
584	4_macs2_SKNMC.shGFP96.H3K27ac.WCE_peak_96_lociStitched	1	1612643	1624421	8	14642.4	963.44	13679	SLC35E2B	yes
585	6_macs2_SKNMC.shGFP96.H3K27ac.WCE_peak_62073_lociStitched	6	151711127	151722826	12	14566.4	924.221	13642.2	ZBTB2	yes
586	8_macs2_SKNMC.shGFP96.H3K27ac.WCE_peak_61712_lociStitched	6	139845023	139868401	16	15817.6	2181.17	13636.4	LINC01625	yes
587	13_macs2_SKNMC.shGFP96.H3K27ac.WCE_peak_31501_lociStitched	19	12889223	12917488	26	15721	2085.96	13635	MIR5684,JUNB,PRDX2,RNASEH2A,HOOK2	yes
588	5_macs2_SKNMC.shGFP96.H3K27ac.WCE_peak_57222_lociStitched	6	7036447	7048172	10	14714.9	1079.87	13635	RREB1	yes
589	5_macs2_SKNMC.shGFP96.H3K27ac.WCE_peak_2153_lociStitched	1	63180907	63201644	10	15486.4	1876.7	13609.7	DOCK7	yes
590	19_macs2_SKNMC.shGFP96.H3K27ac.WCE_peak_157_lociStitched	1	2120862	2166298	38	16411.5	2839.75	13571.7	LOC105378592,SKI,FAAP20	yes
591	8_macs2_SKNMC.shGFP96.H3K27ac.WCE_peak_13777_lociStitched	12	30849107	30878599	16	16450.6	2896.11	13554.5	CAPRIN2	yes
592	6_macs2_SKNMC.shGFP96.H3K27ac.WCE_peak_68086_lociStitched	8	38757105	38783735	12	17203	3650.97	13552	PLEKHA2	yes
593	4_macs2_SKNMC.shGFP96.H3K27ac.WCE_peak_12408_lociStitched	11	109992536	110004114	8	14927.5	1378.94	13548.6	ZC3H12C	yes
594	8_macs2_SKNMC.shGFP96.H3K27ac.WCE_peak_46057_lociStitched	3	134183251	134213330	16	17301.4	3756.87	13544.6	ANAPC13,CEP63	yes
595	11_macs2_SKNMC.shGFP96.H3K27ac.WCE_peak_4188_lociStitched	1	149379437	149414173	22	16197.4	2695.51	13501.9	LOC388692	yes
596	16_macs2_SKNMC.shGFP96.H3K27ac.WCE_peak_34313_lociStitched	2	38964978	39012039	32	18297.3	4814.34	13483	SRSF7,GEMIN6	yes
597	10_macs2_SKNMC.shGFP96.H3K27ac.WCE_peak_30109_lociStitched	18	46441137	46461335	20	14665.8	1203.8	13462	SMAD7	yes
598	14_macs2_SKNMC.shGFP96.H3K27ac.WCE_peak_31602_lociStitched	19	13958392	13991418	28	15842.6	2404.29	13438.3	MIR181C,NANOS3	yes
599	13_macs2_SKNMC.shGFP96.H3K27ac.WCE_peak_64606_lociStitched	7	82006089	82027433	26	15600.3	2166.42	13433.9	CACNA2D1	yes
600	6_macs2_SKNMC.shGFP96.H3K27ac.WCE_peak_33839_lociStitched	2	27432752	27445126	12	14631	1213.89	13417.1	ATRAID,CAD,SLC5A6	yes
601	12_macs2_SKNMC.shGFP96.H3K27ac.WCE_peak_37109_lociStitched	2	166289274	166329828	24	17211.1	3808.02	13403.1	CSRNP3	yes
602	6_macs2_SKNMC.shGFP96.H3K27ac.WCE_peak_49804_lociStitched	4	84624688	84648594	12	15789.9	2433.63	13356.3	GPAT3	yes
603	8_macs2_SKNMC.shGFP96.H3K27ac.WCE_peak_22805_lociStitched	15	40556757	40583402	16	15238.3	1889.13	13349.1	ANKRD63,PLCB2,PAK6	yes
604	7_macs2_SKNMC.shGFP96.H3K27ac.WCE_peak_29967_lociStitched	18	39843158	39860725	14	14643.9	1296.44	13347.4	LINC00907	yes
605	5_macs2_SKNMC.shGFP96.H3K27ac.WCE_peak_10172_lociStitched	11	21567759	21583133	10	14737.5	1394.42	13343.1	NELL1	yes
606	10_macs2_SKNMC.shGFP96.H3K27ac.WCE_peak_4830_lociStitched	1	163531718	163559205	20	16090.9	2767.94	13322.9	LOC100422212	yes
607	5_macs2_SKNMC.shGFP96.H3K27ac.WCE_peak_63867_lociStitched	7	41853343	41862255	10	14114.8	818.122	13296.7	INHBA-AS1	yes
608	7_macs2_SKNMC.shGFP96.H3K27ac.WCE_peak_28060_lociStitched	17	46671944	46690181	14	14801.1	1504.55	13296.6	HOXB7,HOXB8,HOXB-AS3,HOXB6	yes
609	14_macs2_SKNMC.shGFP96.H3K27ac.WCE_peak_37549_lociStitched	2	178402356	178437672	28	16838.7	3552.79	13285.9	TTC30B,AGPS	yes
610	4_macs2_SKNMC.shGFP96.H3K27ac.WCE_peak_2662_lociStitched	1	78873850	78903380	8	16250.4	2988.44	13261.9	PTGFR	yes
611	7_macs2_SKNMC.shGFP96.H3K27ac.WCE_peak_45677_lociStitched	3	123111244	123130231	14	15390.9	2134.14	13256.7	ADCY5	yes
612	19_macs2_SKNMC.shGFP96.H3K27ac.WCE_peak_3727_lociStitched	1	115203100	115245236	38	17376.9	4120.9	13256	AMPD1,DENND2C	yes
613	15_macs2_SKNMC.shGFP96.H3K27ac.WCE_peak_31023_lociStitched	19	3968577	3990550	30	14985.6	1768.83	13216.8	EEF2,SNORD37,DAPK3	yes
614	8_macs2_SKNMC.shGFP96.H3K27ac.WCE_peak_58588_lociStitched	6	34625558	34647829	16	15291.3	2075.66	13215.6	C6orf106	yes
615	7_macs2_SKNMC.shGFP96.H3K27ac.WCE_peak_47143_lociStitched	3	176485450	176517405	14	17556.1	4345.88	13210.2	LINC01209	yes
616	5_macs2_SKNMC.shGFP96.H3K27ac.WCE_peak_59357_lociStitched	6	54327895	54339344	10	14437.2	1234.2	13203	TINAG	yes
617	5_macs2_SKNMC.shGFP96.H3K27ac.WCE_peak_17289_lociStitched	13	24837939	24853477	10	14719.1	1518.06	13201.1	SPATA13	yes
618	10_macs2_SKNMC.shGFP96.H3K27ac.WCE_peak_47772_lociStitched	3	189750158	189769670	20	16029.1	2831.19	13197.9	P3H2	yes
619	4_macs2_SKNMC.shGFP96.H3K27ac.WCE_peak_21427_lociStitched	14	77413907	77425019	8	14041.1	850.068	13191.1	IRF2BPL	yes
620	9_macs2_SKNMC.shGFP96.H3K27ac.WCE_peak_47478_lociStitched	3	184398308	184442831	18	18908.9	5721.21	13187.7	MAGEF1	yes
621	7_macs2_SKNMC.shGFP96.H3K27ac.WCE_peak_40302_lociStitched	20	21552522	21564420	14	14306.2	1138.64	13167.5	LOC101929608	yes
622	6_macs2_SKNMC.shGFP96.H3K27ac.WCE_peak_58148_lociStitched	6	26932125	26944549	12	14319.9	1171.58	13148.3	LINC00240	yes
623	12_macs2_SKNMC.shGFP96.H3K27ac.WCE_peak_47619_lociStitched	3	187437976	187463398	24	16298	3149.79	13148.3	BCL6,LOC100131635	yes
624	18_macs2_SKNMC.shGFP96.H3K27ac.WCE_peak_57234_lociStitched	6	7136630	7174575	36	16578.2	3430.23	13147.9	RREB1	yes
625	13_macs2_SKNMC.shGFP96.H3K27ac.WCE_peak_20063_lociStitched	14	35836695	35875863	26	16293.9	3149.11	13144.8	NFKBIA	yes
626	11_macs2_SKNMC.shGFP96.H3K27ac.WCE_peak_67441_lociStitched	8	18815359	18854397	22	19187.2	6054.79	13132.4	PSD3	yes
627	9_macs2_SKNMC.shGFP96.H3K27ac.WCE_peak_57707_lociStitched	6	16928612	16972970	18	17446	4316.03	13130	STMND1	yes
628	11_macs2_SKNMC.shGFP96.H3K27ac.WCE_peak_66170_lociStitched	7	129469783	129505908	22	16310.4	3218.74	13091.7	UBE2H	yes
629	10_macs2_SKNMC.shGFP96.H3K27ac.WCE_peak_53007_lociStitched	5	17110691	17147000	20	16248.3	3206.08	13042.2	LOC285696	yes
630	9_macs2_SKNMC.shGFP96.H3K27ac.WCE_peak_47960_lociStitched	3	194903457	194931238	18	16621.4	3603.2	13018.2	XXYLT1	yes
631	3_macs2_SKNMC.shGFP96.H3K27ac.WCE_peak_59060_lociStitched	6	45160874	45169546	6	13909.9	898.419	13011.5	SUPT3H	yes
632	10_macs2_SKNMC.shGFP96.H3K27ac.WCE_peak_30310_lociStitched	18	56594764	56620767	20	14774.9	1776	12998.9	ZNF532	yes
633	8_macs2_SKNMC.shGFP96.H3K27ac.WCE_peak_32568_lociStitched	19	47353904	47377401	16	14821.9	1865.66	12956.2	AP2S1	yes
634	8_macs2_SKNMC.shGFP96.H3K27ac.WCE_peak_22167_lociStitched	14	102429209	102449358	16	15005	2057.21	12947.7	PPP2R5C	yes
635	10_macs2_SKNMC.shGFP96.H3K27ac.WCE_peak_43014_lociStitched	22	39164883	39199775	20	15572.3	2630.86	12941.4	DNAL4	yes
636	6_macs2_SKNMC.shGFP96.H3K27ac.WCE_peak_43428_lociStitched	22	48634805	48650588	12	14274.1	1363.65	12910.5	MIR3201	yes
637	7_macs2_SKNMC.shGFP96.H3K27ac.WCE_peak_68923_lociStitched	8	74569504	74604038	14	18600	5701.56	12898.4	STAU2	yes
638	17_macs2_SKNMC.shGFP96.H3K27ac.WCE_peak_54826_lociStitched	5	78836968	78872767	34	16363.7	3483.24	12880.5	HOMER1	yes
639	7_macs2_SKNMC.shGFP96.H3K27ac.WCE_peak_67056_lociStitched	8	9439097	9472474	14	18954.8	6077.95	12876.8	TNKS	yes
640	6_macs2_SKNMC.shGFP96.H3K27ac.WCE_peak_71832_lociStitched	9	33149480	33167240	12	14390.9	1548.67	12842.3	B4GALT1	yes
641	7_macs2_SKNMC.shGFP96.H3K27ac.WCE_peak_17710_lociStitched	13	36942234	36953752	14	14045	1211.69	12833.4	SPG20,SPG20-AS1	yes
642	13_macs2_SKNMC.shGFP96.H3K27ac.WCE_peak_58777_lociStitched	6	39606128	39635308	26	15949.8	3131.01	12818.8	KIF6	yes
643	5_macs2_SKNMC.shGFP96.H3K27ac.WCE_peak_525_lociStitched	1	14020498	14041937	10	14754.3	1935.94	12818.4	PRDM2	yes
644	6_macs2_SKNMC.shGFP96.H3K27ac.WCE_peak_45088_lociStitched	3	100322122	100335007	12	14138.7	1338.75	12800	ADGRG7	yes
645	7_macs2_SKNMC.shGFP96.H3K27ac.WCE_peak_57184_lociStitched	6	6676204	6700678	14	15002.6	2207.55	12795	LY86	yes
646	9_macs2_SKNMC.shGFP96.H3K27ac.WCE_peak_3671_lociStitched	1	114393554	114423789	18	16000.4	3223.05	12777.3	AP4B1-AS1	yes
647	8_macs2_SKNMC.shGFP96.H3K27ac.WCE_peak_36485_lociStitched	2	144577723	144600826	16	14919.9	2146.27	12773.6	ARHGAP15	yes
648	8_macs2_SKNMC.shGFP96.H3K27ac.WCE_peak_45538_lociStitched	3	116803680	116841486	16	16245.2	3478.15	12767.1	LINC00901	yes
649	8_macs2_SKNMC.shGFP96.H3K27ac.WCE_peak_45902_lociStitched	3	129312515	129326045	16	14230.9	1465.3	12765.6	PLXND1	yes
650	15_macs2_SKNMC.shGFP96.H3K27ac.WCE_peak_10952_lociStitched	11	63435836	63481179	30	16976.4	4212.36	12764.1	RTN3,ATL3	yes
651	8_macs2_SKNMC.shGFP96.H3K27ac.WCE_peak_63182_lociStitched	7	18531814	18555135	16	15107.3	2346.09	12761.3	HDAC9	yes
652	12_macs2_SKNMC.shGFP96.H3K27ac.WCE_peak_3950_lociStitched	1	120891108	120925865	24	15689.3	2940.44	12748.9	SRGAP2-AS1	yes
653	4_macs2_SKNMC.shGFP96.H3K27ac.WCE_peak_72219_lociStitched	9	73029144	73034867	8	13186.4	442.388	12744	KLF9	yes
654	7_macs2_SKNMC.shGFP96.H3K27ac.WCE_peak_31329_lociStitched	19	10000985	10028380	14	14735.8	2024.49	12711.3	OLFM2	yes
655	9_macs2_SKNMC.shGFP96.H3K27ac.WCE_peak_34145_lociStitched	2	34142537	34163450	18	14599.4	1938.64	12660.7	LINC01317	yes
656	10_macs2_SKNMC.shGFP96.H3K27ac.WCE_peak_61320_lociStitched	6	130195569	130217132	20	14897.9	2257.65	12640.2	TMEM244	yes
657	9_macs2_SKNMC.shGFP96.H3K27ac.WCE_peak_51408_lociStitched	4	140492971	140530861	18	15959.3	3334.32	12624.9	SETD7	yes
658	8_macs2_SKNMC.shGFP96.H3K27ac.WCE_peak_17637_lociStitched	13	33839146	33861389	16	15038.5	2420.04	12618.5	STARD13	yes
659	11_macs2_SKNMC.shGFP96.H3K27ac.WCE_peak_34878_lociStitched	2	64860771	64882656	22	14625.7	2039.68	12586.1	SERTAD2	yes
660	15_macs2_SKNMC.shGFP96.H3K27ac.WCE_peak_48170_lociStitched	4	693444	761657	30	16985	4399.74	12585.3	PCGF3	yes
661	6_macs2_SKNMC.shGFP96.H3K27ac.WCE_peak_3009_lociStitched	1	92246807	92284083	12	16084.6	3515.13	12569.5	TGFBR3	yes
662	3_macs2_SKNMC.shGFP96.H3K27ac.WCE_peak_4301_lociStitched	1	150334541	150348788	6	13897.9	1330.67	12567.3	RPRD2	yes
663	8_macs2_SKNMC.shGFP96.H3K27ac.WCE_peak_52677_lociStitched	5	337857	356013	16	14099.9	1546.89	12553.1	AHRR	yes
664	5_macs2_SKNMC.shGFP96.H3K27ac.WCE_peak_40363_lociStitched	20	30183750	30195801	10	13546.5	995.413	12551.1	ID1,MIR3193	yes
665	12_macs2_SKNMC.shGFP96.H3K27ac.WCE_peak_10880_lociStitched	11	62358813	62390897	24	14890.2	2348.55	12541.6	MTA2,EML3,ROM1,B3GAT3,TUT1	yes
666	19_macs2_SKNMC.shGFP96.H3K27ac.WCE_peak_732_lociStitched	1	18958773	19008747	38	16201.6	3688.08	12513.5	PAX7	yes
667	7_macs2_SKNMC.shGFP96.H3K27ac.WCE_peak_21845_lociStitched	14	93928707	93945080	14	14031.7	1535.79	12495.9	UNC79	yes
668	6_macs2_SKNMC.shGFP96.H3K27ac.WCE_peak_67022_lociStitched	8	8930943	8952001	12	15759.8	3287.15	12472.7	ERI1	yes
669	3_macs2_SKNMC.shGFP96.H3K27ac.WCE_peak_52013_lociStitched	4	160347325	160356443	6	13439.9	969.243	12470.7	RAPGEF2	yes
670	14_macs2_SKNMC.shGFP96.H3K27ac.WCE_peak_76493_lociStitched	X	153594193	153640118	28	14783.3	2346.77	12436.5	EMD,RPL10,SNORA70,DNASE1L1,TAZ,FLNA	yes
671	7_macs2_SKNMC.shGFP96.H3K27ac.WCE_peak_26467_lociStitched	17	1613947	1639807	14	13961.8	1528.33	12433.5	MIR22HG,WDR81	yes
672	4_macs2_SKNMC.shGFP96.H3K27ac.WCE_peak_70702_lociStitched	8	133765473	133772672	8	13747.9	1326.78	12421.2	TMEM71	yes
673	7_macs2_SKNMC.shGFP96.H3K27ac.WCE_peak_4422_lociStitched	1	154435760	154457835	14	14304.6	1907.28	12397.3	SHE,IL6R	yes
674	8_macs2_SKNMC.shGFP96.H3K27ac.WCE_peak_65630_lociStitched	7	115533918	115556811	16	14731.6	2335.09	12396.6	TFEC	yes
675	4_macs2_SKNMC.shGFP96.H3K27ac.WCE_peak_17442_lociStitched	13	29125858	29135983	8	13253.6	859.612	12394	FLT1	yes
676	12_macs2_SKNMC.shGFP96.H3K27ac.WCE_peak_16481_lociStitched	12	111837277	111851223	24	13612.7	1238.4	12374.3	SH2B3,LOC105369984	yes
677	9_macs2_SKNMC.shGFP96.H3K27ac.WCE_peak_17743_lociStitched	13	37411383	37433464	18	14388	2035.87	12352.1	SMAD9	yes
678	9_macs2_SKNMC.shGFP96.H3K27ac.WCE_peak_73957_lociStitched	9	133700506	133744146	18	16094.4	3770.5	12323.9	ABL1	yes
679	7_macs2_SKNMC.shGFP96.H3K27ac.WCE_peak_8173_lociStitched	10	63797594	63819675	14	13381.1	1064.3	12316.8	ARID5B	yes
680	9_macs2_SKNMC.shGFP96.H3K27ac.WCE_peak_39270_lociStitched	2	232560763	232582547	18	14042	1727.47	12314.5	PTMA	yes
681	12_macs2_SKNMC.shGFP96.H3K27ac.WCE_peak_71387_lociStitched	9	14902908	14936331	24	15802.4	3489.36	12313	FREM1	yes
682	6_macs2_SKNMC.shGFP96.H3K27ac.WCE_peak_51020_lociStitched	4	126226851	126244863	12	13998.9	1691.33	12307.6	FAT4	yes
683	10_macs2_SKNMC.shGFP96.H3K27ac.WCE_peak_5865_lociStitched	1	198966945	198989576	20	14621.9	2335.52	12286.4	LINC01221	yes
684	6_macs2_SKNMC.shGFP96.H3K27ac.WCE_peak_13076_lociStitched	12	3490182	3497543	12	12964.2	697.087	12267.1	PRMT8	yes
685	6_macs2_SKNMC.shGFP96.H3K27ac.WCE_peak_281_lociStitched	1	8456900	8489762	12	15067.2	2816.27	12251	RERE	yes
686	10_macs2_SKNMC.shGFP96.H3K27ac.WCE_peak_61731_lociStitched	6	140163043	140210082	20	16929.3	4680.38	12249	LOC100132735	yes
687	3_macs2_SKNMC.shGFP96.H3K27ac.WCE_peak_2459_lociStitched	1	71173068	71185791	6	13621.2	1390.62	12230.6	LOC101927244	yes
688	10_macs2_SKNMC.shGFP96.H3K27ac.WCE_peak_14462_lociStitched	12	53762605	53785532	20	14219.3	1992.36	12227	SP1	yes
689	3_macs2_SKNMC.shGFP96.H3K27ac.WCE_peak_68194_lociStitched	8	40790832	40804609	6	14165.5	1960.47	12205	ZMAT4	yes
690	11_macs2_SKNMC.shGFP96.H3K27ac.WCE_peak_45515_lociStitched	3	116142555	116173413	22	15472.2	3274.03	12198.2	LSAMP	yes
691	8_macs2_SKNMC.shGFP96.H3K27ac.WCE_peak_73707_lociStitched	9	130829400	130860446	16	14703.4	2545.77	12157.6	SLC25A25,NAIF1	yes
692	13_macs2_SKNMC.shGFP96.H3K27ac.WCE_peak_48782_lociStitched	4	39929782	39949504	26	13904	1773.01	12131	PDS5A	yes
693	21_macs2_SKNMC.shGFP96.H3K27ac.WCE_peak_31532_lociStitched	19	13101040	13151753	42	15487.8	3357.2	12130.5	NFIX	yes
694	8_macs2_SKNMC.shGFP96.H3K27ac.WCE_peak_66393_lociStitched	7	136074780	136090973	16	13553.5	1450.89	12102.6	c("LUZP6", "MTPN")	yes
695	3_macs2_SKNMC.shGFP96.H3K27ac.WCE_peak_72859_lociStitched	9	100743878	100748553	6	12357.4	258.06	12099.4	ANP32B	yes
696	13_macs2_SKNMC.shGFP96.H3K27ac.WCE_peak_30495_lociStitched	18	61615789	61643967	26	13948.1	1856.93	12091.2	HMSD,SERPINB8	yes
697	8_macs2_SKNMC.shGFP96.H3K27ac.WCE_peak_55828_lociStitched	5	125967491	125991999	16	14383.7	2301.3	12082.4	TEX43	yes
698	8_macs2_SKNMC.shGFP96.H3K27ac.WCE_peak_19539_lociStitched	13	111017643	111045430	16	14779.9	2709.23	12070.7	COL4A2	yes
699	10_macs2_SKNMC.shGFP96.H3K27ac.WCE_peak_41868_lociStitched	21	31078718	31109510	20	14737.1	2666.59	12070.5	GRIK1	yes
700	5_macs2_SKNMC.shGFP96.H3K27ac.WCE_peak_41501_lociStitched	21	17490341	17499413	10	12903.1	853.675	12049.4	USP25	yes
701	11_macs2_SKNMC.shGFP96.H3K27ac.WCE_peak_19715_lociStitched	14	21963968	22011740	22	15989.3	3950.74	12038.5	METTL3,SALL2,TOX4	yes
702	19_macs2_SKNMC.shGFP96.H3K27ac.WCE_peak_42674_lociStitched	22	28228070	28283125	38	16230.2	4211.71	12018.5	PITPNB	yes
703	13_macs2_SKNMC.shGFP96.H3K27ac.WCE_peak_68124_lociStitched	8	39744317	39770518	26	16187	4173.82	12013.2	IDO1	yes
704	6_macs2_SKNMC.shGFP96.H3K27ac.WCE_peak_23863_lociStitched	15	75736579	75754590	12	13556.9	1559.75	11997.1	SIN3A	yes
705	5_macs2_SKNMC.shGFP96.H3K27ac.WCE_peak_30904_lociStitched	19	1642047	1661141	10	13115.7	1118.91	11996.8	TCF3	yes
706	12_macs2_SKNMC.shGFP96.H3K27ac.WCE_peak_39053_lociStitched	2	224589801	224630472	24	15825.1	3835.28	11989.8	AP1S3	yes
707	15_macs2_SKNMC.shGFP96.H3K27ac.WCE_peak_6787_lociStitched	1	236653206	236699950	30	16323	4337.84	11985.2	LGALS8,LGALS8-AS1,HEATR1	yes
708	5_macs2_SKNMC.shGFP96.H3K27ac.WCE_peak_47563_lociStitched	3	186501207	186510647	10	13418	1439.6	11978.4	EIF4A2,MIR1248,SNORA81,SNORA4,RFC4	yes
709	10_macs2_SKNMC.shGFP96.H3K27ac.WCE_peak_2344_lociStitched	1	66702099	66737367	20	15475.6	3523.27	11952.3	PDE4B	yes
710	7_macs2_SKNMC.shGFP96.H3K27ac.WCE_peak_40467_lociStitched	20	32778813	32787782	14	12901	957.889	11943.1	ASIP	yes
711	7_macs2_SKNMC.shGFP96.H3K27ac.WCE_peak_46396_lociStitched	3	149982846	149996213	14	13861.6	1947.57	11914	LINC01214	yes
712	8_macs2_SKNMC.shGFP96.H3K27ac.WCE_peak_29468_lociStitched	18	6729464	6752555	16	14092.4	2182.1	11910.3	ARHGAP28	yes
713	8_macs2_SKNMC.shGFP96.H3K27ac.WCE_peak_26230_lociStitched	16	82166522	82204126	16	13924.8	2019.33	11905.4	MPHOSPH6	yes
714	13_macs2_SKNMC.shGFP96.H3K27ac.WCE_peak_67400_lociStitched	8	17346128	17398436	26	19981.7	8086.82	11894.8	SLC7A2	yes
715	12_macs2_SKNMC.shGFP96.H3K27ac.WCE_peak_6400_lociStitched	1	223060487	223104162	24	15976.3	4083.61	11892.7	DISP1	yes
716	13_macs2_SKNMC.shGFP96.H3K27ac.WCE_peak_4047_lociStitched	1	145114486	145159143	26	20546.7	8681.32	11865.4	LOC100996763	yes
717	12_macs2_SKNMC.shGFP96.H3K27ac.WCE_peak_74503_lociStitched	X	2714726	2739425	24	13604.2	1741.28	11862.9	XG	yes
718	5_macs2_SKNMC.shGFP96.H3K27ac.WCE_peak_72503_lociStitched	9	89150238	89164856	10	13163.5	1305.39	11858.1	ZCCHC6	yes
719	7_macs2_SKNMC.shGFP96.H3K27ac.WCE_peak_56836_lociStitched	5	174155631	174178296	14	13805.3	1974.12	11831.1	MSX2	yes
720	14_macs2_SKNMC.shGFP96.H3K27ac.WCE_peak_55903_lociStitched	5	130587520	130617221	28	14348.6	2521.61	11826.9	CDC42SE2	yes
721	6_macs2_SKNMC.shGFP96.H3K27ac.WCE_peak_21073_lociStitched	14	69252571	69261724	12	12539.6	718.51	11821.1	ZFP36L1	yes
722	8_macs2_SKNMC.shGFP96.H3K27ac.WCE_peak_29175_lociStitched	17	79818171	79832375	16	12756.6	947.407	11809.2	ARHGDIA,P4HB	yes
723	9_macs2_SKNMC.shGFP96.H3K27ac.WCE_peak_66850_lociStitched	7	158595093	158622491	18	14110	2304.17	11805.8	ESYT2	yes
724	2_macs2_SKNMC.shGFP96.H3K27ac.WCE_peak_36979_lociStitched	2	162136089	162138279	4	13639.8	1847.48	11792.3	LOC101929512	yes
725	7_macs2_SKNMC.shGFP96.H3K27ac.WCE_peak_73485_lociStitched	9	124110689	124136013	14	14080.1	2296.89	11783.3	STOM	yes
726	6_macs2_SKNMC.shGFP96.H3K27ac.WCE_peak_23460_lociStitched	15	65579311	65596887	12	13225.9	1453.54	11772.4	RNU5A-1	yes
727	7_macs2_SKNMC.shGFP96.H3K27ac.WCE_peak_14226_lociStitched	12	49519673	49532263	14	12913.6	1154.5	11759.1	TUBA1B	yes
728	5_macs2_SKNMC.shGFP96.H3K27ac.WCE_peak_34949_lociStitched	2	66014114	66024016	10	12654.8	903.062	11751.7	LOC101927533	yes
729	15_macs2_SKNMC.shGFP96.H3K27ac.WCE_peak_22825_lociStitched	15	40599524	40634044	30	14657.2	2906.58	11750.6	INAFM2,C15orf52,PLCB2	yes
730	16_macs2_SKNMC.shGFP96.H3K27ac.WCE_peak_68078_lociStitched	8	38614946	38663112	32	19242.3	7494.63	11747.7	TACC1	yes
731	7_macs2_SKNMC.shGFP96.H3K27ac.WCE_peak_27907_lociStitched	17	43225443	43253732	14	14209.6	2475.29	11734.3	HEXIM2,LOC105371795,HEXIM1	yes
732	6_macs2_SKNMC.shGFP96.H3K27ac.WCE_peak_11369_lociStitched	11	68967226	68979157	12	12780.5	1055.89	11724.6	LOC338694	yes
733	7_macs2_SKNMC.shGFP96.H3K27ac.WCE_peak_76442_lociStitched	X	152421048	152430237	14	12517.3	800.362	11716.9	LOC105373373	yes
734	13_macs2_SKNMC.shGFP96.H3K27ac.WCE_peak_12553_lociStitched	11	114010443	114038510	26	14036.3	2329.56	11706.7	ZBTB16	yes
735	16_macs2_SKNMC.shGFP96.H3K27ac.WCE_peak_31511_lociStitched	19	13030386	13067890	32	14525.3	2839.05	11686.2	MIR5695,FARSA,CALR,MIR6515,RAD23A,GADD45GIP1	yes
736	5_macs2_SKNMC.shGFP96.H3K27ac.WCE_peak_13379_lociStitched	12	13241543	13267524	10	13860.9	2179.81	11681.1	GSG1	yes
737	4_macs2_SKNMC.shGFP96.H3K27ac.WCE_peak_47204_lociStitched	3	177167419	177179934	8	13459.9	1785.89	11674	LINC00501	yes
738	4_macs2_SKNMC.shGFP96.H3K27ac.WCE_peak_11344_lociStitched	11	68606371	68623628	8	13111.9	1442.69	11669.2	CPT1A	yes
739	3_macs2_SKNMC.shGFP96.H3K27ac.WCE_peak_2432_lociStitched	1	70378629	70384382	6	12199.2	533.878	11665.4	LRRC7	yes
740	5_macs2_SKNMC.shGFP96.H3K27ac.WCE_peak_70595_lociStitched	8	129867188	129890165	10	15486.5	3825.67	11660.8	LINC00824	yes
741	13_macs2_SKNMC.shGFP96.H3K27ac.WCE_peak_24103_lociStitched	15	84144474	84187328	26	15384.6	3732.58	11652	SH3GL3	yes
742	6_macs2_SKNMC.shGFP96.H3K27ac.WCE_peak_15313_lociStitched	12	74709650	74716197	12	12267.1	621.31	11645.8	LOC100507377	yes
743	7_macs2_SKNMC.shGFP96.H3K27ac.WCE_peak_29752_lociStitched	18	23557749	23586201	14	14342.7	2697.25	11645.4	SS18	yes
744	6_macs2_SKNMC.shGFP96.H3K27ac.WCE_peak_10535_lociStitched	11	45354734	45377097	12	13844.9	2216.17	11628.8	LOC399886	yes
745	15_macs2_SKNMC.shGFP96.H3K27ac.WCE_peak_35935_lociStitched	2	114341918	114381557	30	16688	5065.86	11622.2	DDX11L2	yes
746	7_macs2_SKNMC.shGFP96.H3K27ac.WCE_peak_42116_lociStitched	21	44074725	44098294	14	13361.3	1765.32	11595.9	PDE9A	yes
747	7_macs2_SKNMC.shGFP96.H3K27ac.WCE_peak_40061_lociStitched	20	15537409	15560384	14	13743.6	2148.16	11595.5	MACROD2	yes
748	12_macs2_SKNMC.shGFP96.H3K27ac.WCE_peak_4885_lociStitched	1	164723427	164756649	24	14518	2923.54	11594.5	PBX1	yes
749	15_macs2_SKNMC.shGFP96.H3K27ac.WCE_peak_57354_lociStitched	6	10387329	10415957	30	13987.6	2399.03	11588.6	TFAP2A,TFAP2A-AS1	yes
750	5_macs2_SKNMC.shGFP96.H3K27ac.WCE_peak_53457_lociStitched	5	36271238	36279519	10	12377.6	793.32	11584.3	RANBP3L	yes
751	11_macs2_SKNMC.shGFP96.H3K27ac.WCE_peak_5053_lociStitched	1	172105571	172137342	22	14957.8	3389.97	11567.8	DNM3	yes
752	11_macs2_SKNMC.shGFP96.H3K27ac.WCE_peak_53172_lociStitched	5	22174070	22216846	22	15810	4243.38	11566.6	CDH12	yes
753	6_macs2_SKNMC.shGFP96.H3K27ac.WCE_peak_8748_lociStitched	10	90838686	90850932	12	12170.1	611.075	11559	FAS	yes
754	3_macs2_SKNMC.shGFP96.H3K27ac.WCE_peak_6960_lociStitched	1	245126011	245137645	6	12533.3	974.929	11558.4	LOC101928068,EFCAB2	yes
755	9_macs2_SKNMC.shGFP96.H3K27ac.WCE_peak_70909_lociStitched	8	144571259	144581861	18	12776.5	1220.29	11556.2	ZC3H3	yes
756	6_macs2_SKNMC.shGFP96.H3K27ac.WCE_peak_23024_lociStitched	15	47581945	47597613	12	13009.1	1457.12	11552	SEMA6D	yes
757	6_macs2_SKNMC.shGFP96.H3K27ac.WCE_peak_17794_lociStitched	13	39924993	39949396	12	13968.3	2432.98	11535.3	LHFP	yes
758	6_macs2_SKNMC.shGFP96.H3K27ac.WCE_peak_38719_lociStitched	2	216649189	216662464	12	12818.3	1322.19	11496.1	LINC00607	yes
759	6_macs2_SKNMC.shGFP96.H3K27ac.WCE_peak_74892_lociStitched	X	24167298	24185913	12	12954.2	1468.72	11485.5	ZFX	yes
760	11_macs2_SKNMC.shGFP96.H3K27ac.WCE_peak_26024_lociStitched	16	70117339	70132132	22	12335.9	852.077	11483.8	PDPR	yes
761	8_macs2_SKNMC.shGFP96.H3K27ac.WCE_peak_30338_lociStitched	18	56761410	56781852	16	12915.3	1449.34	11465.9	SEC11C	yes
762	9_macs2_SKNMC.shGFP96.H3K27ac.WCE_peak_17845_lociStitched	13	41224078	41256973	18	14404.7	2944.1	11460.6	FOXO1	yes
763	7_macs2_SKNMC.shGFP96.H3K27ac.WCE_peak_1306_lociStitched	1	32160607	32178150	14	12694.1	1235.03	11459.1	COL16A1	yes
764	5_macs2_SKNMC.shGFP96.H3K27ac.WCE_peak_15088_lociStitched	12	66445463	66458796	10	12594.4	1154.64	11439.7	MIR6074	yes
765	7_macs2_SKNMC.shGFP96.H3K27ac.WCE_peak_39818_lociStitched	20	4646564	4669344	14	13437.9	2031.98	11405.9	PRNP	yes
766	9_macs2_SKNMC.shGFP96.H3K27ac.WCE_peak_48127_lociStitched	3	197867627	197907257	18	17457	6055.46	11401.6	NA	yes
767	6_macs2_SKNMC.shGFP96.H3K27ac.WCE_peak_58119_lociStitched	6	26520828	26539626	12	13122.9	1740.69	11382.2	HCG11,HMGN4	yes
768	8_macs2_SKNMC.shGFP96.H3K27ac.WCE_peak_32730_lociStitched	19	49457823	49472991	16	12525.7	1143.67	11382.1	BAX,FTL,GYS1	yes
769	8_macs2_SKNMC.shGFP96.H3K27ac.WCE_peak_67599_lociStitched	8	26228025	26262645	16	16939.6	5570.36	11369.2	BNIP3L,PPP2R2A	yes
770	8_macs2_SKNMC.shGFP96.H3K27ac.WCE_peak_40979_lociStitched	20	48803733	48812109	16	11987.7	618.986	11368.7	CEBPB	yes
771	6_macs2_SKNMC.shGFP96.H3K27ac.WCE_peak_29782_lociStitched	18	24262577	24283086	12	13095	1726.86	11368.1	PCAT18	yes
772	6_macs2_SKNMC.shGFP96.H3K27ac.WCE_peak_46468_lociStitched	3	151362319	151382557	12	14217.2	2851.53	11365.7	IGSF10	yes
773	11_macs2_SKNMC.shGFP96.H3K27ac.WCE_peak_74489_lociStitched	X	2582864	2628240	22	14547.5	3189.93	11357.6	CD99	yes
774	14_macs2_SKNMC.shGFP96.H3K27ac.WCE_peak_46549_lociStitched	3	152147530	152188687	28	17298.3	5959.53	11338.8	MBNL1	yes
775	5_macs2_SKNMC.shGFP96.H3K27ac.WCE_peak_21579_lociStitched	14	85983463	86003279	10	13387.7	2056.9	11330.8	FLRT2	yes
776	4_macs2_SKNMC.shGFP96.H3K27ac.WCE_peak_61471_lociStitched	6	133628182	133644797	8	13109.2	1804.39	11304.8	EYA4	yes
777	6_macs2_SKNMC.shGFP96.H3K27ac.WCE_peak_18191_lociStitched	13	52068476	52078069	12	12328.9	1038.92	11290	INTS6-AS1	yes
778	14_macs2_SKNMC.shGFP96.H3K27ac.WCE_peak_70550_lociStitched	8	128858736	128919959	28	19585.2	8314.08	11271.2	PVT1	yes
779	7_macs2_SKNMC.shGFP96.H3K27ac.WCE_peak_62399_lociStitched	6	159421086	159440811	14	12931.7	1680.57	11251.1	RSPH3	yes
780	6_macs2_SKNMC.shGFP96.H3K27ac.WCE_peak_634_lociStitched	1	17058928	17074857	12	14723.2	3475.71	11247.5	LOC102723383	yes
781	10_macs2_SKNMC.shGFP96.H3K27ac.WCE_peak_34274_lociStitched	2	38319717	38340965	20	13265.1	2020.68	11244.4	CYP1B1	yes
782	9_macs2_SKNMC.shGFP96.H3K27ac.WCE_peak_67704_lociStitched	8	28221421	28260191	18	16690.5	5447.19	11243.3	ZNF395	yes
783	14_macs2_SKNMC.shGFP96.H3K27ac.WCE_peak_32553_lociStitched	19	46895825	46945029	28	15130.2	3887.12	11243.1	CCDC8	yes
784	8_macs2_SKNMC.shGFP96.H3K27ac.WCE_peak_7644_lociStitched	10	27813650	27831769	16	12157.8	931.317	11226.5	RAB18	yes
785	6_macs2_SKNMC.shGFP96.H3K27ac.WCE_peak_26638_lociStitched	17	7197324	7218903	12	12632.3	1415.58	11216.8	EIF5A,GPS2,YBX2	yes
786	8_macs2_SKNMC.shGFP96.H3K27ac.WCE_peak_58429_lociStitched	6	31582637	31607642	16	12987.6	1772.85	11214.7	AIF1,PRRC2A,BAG6	yes
787	7_macs2_SKNMC.shGFP96.H3K27ac.WCE_peak_48149_lociStitched	4	551442	573738	14	12766.7	1569.64	11197.1	PDE6B	yes
788	6_macs2_SKNMC.shGFP96.H3K27ac.WCE_peak_74149_lociStitched	9	138941199	138952230	12	11755.7	562.581	11193.2	NACC2	yes
789	4_macs2_SKNMC.shGFP96.H3K27ac.WCE_peak_4184_lociStitched	1	149215555	149231480	8	12849.9	1659.38	11190.5	RNVU1-18	yes
790	3_macs2_SKNMC.shGFP96.H3K27ac.WCE_peak_54458_lociStitched	5	69701903	69715064	6	12151.6	973.914	11177.6	GTF2H2C	yes
791	7_macs2_SKNMC.shGFP96.H3K27ac.WCE_peak_22985_lociStitched	15	45197112	45216908	14	13027.7	1868.74	11159	C15orf43	yes
792	17_macs2_SKNMC.shGFP96.H3K27ac.WCE_peak_4414_lociStitched	1	153917433	153968139	34	14988.7	3833.37	11155.3	CRTC2,SLC39A1,MIR6737,CREB3L4,JTB,RPS27,NUP210L,DENND4B	yes
793	2_macs2_SKNMC.shGFP96.H3K27ac.WCE_peak_14063_lociStitched	12	46119963	46123686	4	11490.7	335.442	11155.2	ARID2,LINC00938	yes
794	14_macs2_SKNMC.shGFP96.H3K27ac.WCE_peak_24853_lociStitched	16	3980632	4031230	28	15321.1	4184.45	11136.6	LOC102724927,ADCY9	yes
795	9_macs2_SKNMC.shGFP96.H3K27ac.WCE_peak_67259_lociStitched	8	13051154	13080965	18	15904.2	4784.67	11119.5	DLC1	yes
796	4_macs2_SKNMC.shGFP96.H3K27ac.WCE_peak_45713_lociStitched	3	124418139	124433108	8	13291	2179.49	11111.5	KALRN	yes
797	12_macs2_SKNMC.shGFP96.H3K27ac.WCE_peak_38861_lociStitched	2	219744625	219764105	24	12467.2	1357.76	11109.4	WNT10A	yes
798	4_macs2_SKNMC.shGFP96.H3K27ac.WCE_peak_1464_lociStitched	1	36615619	36628169	8	12143.4	1042.9	11100.5	MAP7D1,TRAPPC3	yes
799	4_macs2_SKNMC.shGFP96.H3K27ac.WCE_peak_47022_lociStitched	3	171844282	171860498	8	13417.1	2330.24	11086.9	FNDC3B	yes
800	8_macs2_SKNMC.shGFP96.H3K27ac.WCE_peak_14824_lociStitched	12	57908903	57916178	16	11749.9	678.758	11071.1	DDIT3,MIR616,MBD6,MARS	yes
801	8_macs2_SKNMC.shGFP96.H3K27ac.WCE_peak_16873_lociStitched	12	122985270	123011992	16	13529.3	2461.1	11068.3	RSRC2,KNTC1,ZCCHC8	yes
802	8_macs2_SKNMC.shGFP96.H3K27ac.WCE_peak_19097_lociStitched	13	94956412	94979285	16	13218.3	2172.93	11045.4	GPC6	yes
803	8_macs2_SKNMC.shGFP96.H3K27ac.WCE_peak_14992_lociStitched	12	64286133	64312683	16	13614.8	2578.01	11036.8	SRGAP1	yes
804	9_macs2_SKNMC.shGFP96.H3K27ac.WCE_peak_33145_lociStitched	19	59084645	59101273	18	12444.4	1425.02	11019.4	CENPBD1P1,MZF1-AS1,MZF1	yes
805	7_macs2_SKNMC.shGFP96.H3K27ac.WCE_peak_69206_lociStitched	8	81333307	81358990	14	14898.7	3896.11	11002.6	ZBTB10	yes
806	3_macs2_SKNMC.shGFP96.H3K27ac.WCE_peak_67914_lociStitched	8	34043803	34055811	6	13064.7	2062.97	11001.7	DUSP26	yes
807	2_macs2_SKNMC.shGFP96.H3K27ac.WCE_peak_2214_lociStitched	1	64709725	64714592	4	11508	507.628	11000.4	UBE2U	yes
808	4_macs2_SKNMC.shGFP96.H3K27ac.WCE_peak_14375_lociStitched	12	52060274	52081345	8	13234.7	2237.74	10997	SCN8A	yes
809	5_macs2_SKNMC.shGFP96.H3K27ac.WCE_peak_2872_lociStitched	1	88218212	88231264	10	12174.9	1204.7	10970.2	LINC01364	yes
810	7_macs2_SKNMC.shGFP96.H3K27ac.WCE_peak_24273_lociStitched	15	90568920	90584884	14	12271.5	1315.43	10956.1	ZNF710	yes
811	6_macs2_SKNMC.shGFP96.H3K27ac.WCE_peak_31835_lociStitched	19	18942939	18962514	12	12451.7	1507.28	10944.4	UPF1	yes
812	3_macs2_SKNMC.shGFP96.H3K27ac.WCE_peak_47604_lociStitched	3	187234362	187239407	6	11762.4	826.371	10936	RTP4	yes
813	3_macs2_SKNMC.shGFP96.H3K27ac.WCE_peak_6802_lociStitched	1	236815992	236826629	6	12009.2	1082.85	10926.3	ACTN2	yes
814	7_macs2_SKNMC.shGFP96.H3K27ac.WCE_peak_52781_lociStitched	5	10306644	10331961	14	13154.7	2250.68	10904	CMBL	yes
815	6_macs2_SKNMC.shGFP96.H3K27ac.WCE_peak_14237_lociStitched	12	49581909	49608772	12	13216.6	2318.28	10898.3	TUBA1A	yes
816	5_macs2_SKNMC.shGFP96.H3K27ac.WCE_peak_49331_lociStitched	4	67423994	67433622	10	11772.2	875.185	10897	MIR1269A	yes
817	3_macs2_SKNMC.shGFP96.H3K27ac.WCE_peak_631_lociStitched	1	16985576	17001792	6	14354.4	3475.09	10879.3	RNU1-3,FAM231A	yes
818	5_macs2_SKNMC.shGFP96.H3K27ac.WCE_peak_42699_lociStitched	22	28535703	28544429	10	11772.2	894.415	10877.8	TTC28	yes
819	3_macs2_SKNMC.shGFP96.H3K27ac.WCE_peak_68371_lociStitched	8	49489363	49503188	6	12952.6	2084.81	10867.8	LOC101929268	yes
820	4_macs2_SKNMC.shGFP96.H3K27ac.WCE_peak_68900_lociStitched	8	74197286	74214919	8	13547.4	2680.22	10867.2	RDH10,C8orf89	yes
821	3_macs2_SKNMC.shGFP96.H3K27ac.WCE_peak_939_lociStitched	1	24644603	24657243	6	12115.4	1258.94	10856.5	GRHL3	yes
822	9_macs2_SKNMC.shGFP96.H3K27ac.WCE_peak_71624_lociStitched	9	20601767	20641009	18	14845.2	4006.61	10838.6	MLLT3	yes
823	4_macs2_SKNMC.shGFP96.H3K27ac.WCE_peak_62693_lociStitched	7	2792154	2799486	8	11567.7	742.732	10825	AMZ1,GNA12	yes
824	10_macs2_SKNMC.shGFP96.H3K27ac.WCE_peak_40941_lociStitched	20	48293581	48312692	20	12506.2	1689.41	10816.8	B4GALT5	yes
825	10_macs2_SKNMC.shGFP96.H3K27ac.WCE_peak_3121_lociStitched	1	95367982	95404976	20	14042.9	3233.28	10809.6	LOC729970,CNN3	yes
826	14_macs2_SKNMC.shGFP96.H3K27ac.WCE_peak_124_lociStitched	1	1745724	1792777	28	14784.1	4008.92	10775.1	GNB1	yes
827	8_macs2_SKNMC.shGFP96.H3K27ac.WCE_peak_14691_lociStitched	12	56498563	56522153	16	12948.6	2189.15	10759.4	RPL41,ZC3H10,ESYT1,PA2G4	no
828	2_macs2_SKNMC.shGFP96.H3K27ac.WCE_peak_9854_lociStitched	11	10627558	10630639	4	11086.4	338.602	10747.8	MRVI1	no
829	6_macs2_SKNMC.shGFP96.H3K27ac.WCE_peak_67065_lociStitched	8	9485121	9509076	12	15211.4	4470	10741.4	TNKS	no
830	2_macs2_SKNMC.shGFP96.H3K27ac.WCE_peak_70755_lociStitched	8	137487476	137489841	4	11163.7	429.011	10734.7	KHDRBS3	no
831	7_macs2_SKNMC.shGFP96.H3K27ac.WCE_peak_5483_lociStitched	1	185902607	185910939	14	11629	895.69	10733.3	HMCN1	no
832	9_macs2_SKNMC.shGFP96.H3K27ac.WCE_peak_4204_lociStitched	1	149575682	149614565	18	14744.4	4036.06	10708.4	LOC100996721	no
833	20_macs2_SKNMC.shGFP96.H3K27ac.WCE_peak_31667_lociStitched	19	14625471	14672434	40	14182.8	3475.26	10707.6	DNAJB1,TECR,MIR639	no
834	11_macs2_SKNMC.shGFP96.H3K27ac.WCE_peak_35052_lociStitched	2	66914325	66937388	22	13058.3	2352.43	10705.8	MEIS1	no
835	6_macs2_SKNMC.shGFP96.H3K27ac.WCE_peak_31817_lociStitched	19	18527593	18550296	12	11871.4	1178.29	10693.1	SSBP4,ISYNA1	no
836	11_macs2_SKNMC.shGFP96.H3K27ac.WCE_peak_70310_lociStitched	8	124253447	124286590	22	15974.9	5282.99	10691.9	ZHX1-C8orf76	no
837	4_macs2_SKNMC.shGFP96.H3K27ac.WCE_peak_42983_lociStitched	22	38785072	38797053	8	11931.9	1244.83	10687.1	LOC400927-CSNK1E	no
838	6_macs2_SKNMC.shGFP96.H3K27ac.WCE_peak_17526_lociStitched	13	31370778	31379515	12	11481.3	805.551	10675.7	LINC00398	no
839	14_macs2_SKNMC.shGFP96.H3K27ac.WCE_peak_27724_lociStitched	17	40494926	40553989	28	15899.8	5227.08	10672.7	STAT3	no
840	14_macs2_SKNMC.shGFP96.H3K27ac.WCE_peak_35523_lociStitched	2	85751673	85788875	28	13924.7	3284.94	10639.8	PARTICL,MAT2A,GGCX	no
841	4_macs2_SKNMC.shGFP96.H3K27ac.WCE_peak_20752_lociStitched	14	61401434	61413458	8	11886.9	1256.51	10630.4	MNAT1	no
842	5_macs2_SKNMC.shGFP96.H3K27ac.WCE_peak_31803_lociStitched	19	18390193	18402727	10	11501.2	872.366	10628.8	JUND,MIR3188	no
843	6_macs2_SKNMC.shGFP96.H3K27ac.WCE_peak_70803_lociStitched	8	141515597	141525625	12	11769.9	1178.29	10591.6	CHRAC1	no
844	9_macs2_SKNMC.shGFP96.H3K27ac.WCE_peak_47439_lociStitched	3	184032740	184065983	18	14134.9	3560.33	10574.6	SNORD66,FAM131A,CLCN2,EIF4G1	no
845	12_macs2_SKNMC.shGFP96.H3K27ac.WCE_peak_52675_lociStitched	5	297411	324216	24	12365.1	1803.98	10561.2	AHRR,PDCD6	no
846	4_macs2_SKNMC.shGFP96.H3K27ac.WCE_peak_623_lociStitched	1	16826012	16846091	8	13886.6	3339.14	10547.5	RNU1-1	no
847	5_macs2_SKNMC.shGFP96.H3K27ac.WCE_peak_58554_lociStitched	6	33737094	33741633	10	10975.3	433.021	10542.3	LEMD2	no
848	8_macs2_SKNMC.shGFP96.H3K27ac.WCE_peak_63542_lociStitched	7	29409649	29424545	16	12074.7	1532.8	10541.9	CHN2	no
849	7_macs2_SKNMC.shGFP96.H3K27ac.WCE_peak_25418_lociStitched	16	26720426	26735084	14	11952.1	1413.03	10539.1	C16orf82	no
850	10_macs2_SKNMC.shGFP96.H3K27ac.WCE_peak_37145_lociStitched	2	166914278	166947874	20	13848.3	3315.93	10532.3	SCN1A	no
851	5_macs2_SKNMC.shGFP96.H3K27ac.WCE_peak_52236_lociStitched	4	169467239	169490670	10	12727.7	2195.48	10532.2	PALLD	no
852	6_macs2_SKNMC.shGFP96.H3K27ac.WCE_peak_10227_lociStitched	11	27469620	27491676	12	12620.4	2099.73	10520.7	LGR4	no
853	6_macs2_SKNMC.shGFP96.H3K27ac.WCE_peak_69338_lociStitched	8	86848814	86864701	12	13302.2	2784.99	10517.2	REXO1L2P	no
854	9_macs2_SKNMC.shGFP96.H3K27ac.WCE_peak_30777_lociStitched	19	566782	587960	18	11906.3	1395.63	10510.6	BSG	no
855	8_macs2_SKNMC.shGFP96.H3K27ac.WCE_peak_69321_lociStitched	8	86074921	86089988	16	12876.3	2371.55	10504.7	E2F5	no
856	8_macs2_SKNMC.shGFP96.H3K27ac.WCE_peak_28029_lociStitched	17	46080314	46099517	16	12157.4	1676.42	10481	COPZ2	no
857	7_macs2_SKNMC.shGFP96.H3K27ac.WCE_peak_16103_lociStitched	12	99198615	99220712	14	12544.5	2063.86	10480.6	ANKS1B	no
858	3_macs2_SKNMC.shGFP96.H3K27ac.WCE_peak_57797_lociStitched	6	19802402	19806512	6	10894.4	415.521	10478.9	ID4	no
859	3_macs2_SKNMC.shGFP96.H3K27ac.WCE_peak_2748_lociStitched	1	83974435	83982102	6	11151.7	687.73	10463.9	LOC101927587	no
860	7_macs2_SKNMC.shGFP96.H3K27ac.WCE_peak_16724_lociStitched	12	119551203	119575200	14	12742.4	2279.72	10462.7	SRRM4	no
861	4_macs2_SKNMC.shGFP96.H3K27ac.WCE_peak_8180_lociStitched	10	63833638	63855483	8	11512.3	1057.3	10455	ARID5B	no
862	4_macs2_SKNMC.shGFP96.H3K27ac.WCE_peak_7964_lociStitched	10	42596909	42599778	8	21994.9	11551.5	10443.4	LOC441666	no
863	11_macs2_SKNMC.shGFP96.H3K27ac.WCE_peak_47166_lociStitched	3	176752693	176787253	22	15279	4855.68	10423.3	TBL1XR1	no
864	3_macs2_SKNMC.shGFP96.H3K27ac.WCE_peak_70836_lociStitched	8	141954568	141968267	6	12585.3	2167.18	10418.1	PTK2	no
865	2_macs2_SKNMC.shGFP96.H3K27ac.WCE_peak_67488_lociStitched	8	21406655	21409868	4	11034.1	624.607	10409.5	GFRA2	no
866	4_macs2_SKNMC.shGFP96.H3K27ac.WCE_peak_39377_lociStitched	2	235810369	235826325	8	11909.6	1506.25	10403.3	SH3BP4	no
867	6_macs2_SKNMC.shGFP96.H3K27ac.WCE_peak_43605_lociStitched	3	8297181	8308512	12	10951.4	548.42	10403	LMCD1-AS1	no
868	2_macs2_SKNMC.shGFP96.H3K27ac.WCE_peak_51741_lociStitched	4	151512710	151520481	4	11181.7	779.431	10402.3	LRBA	no
869	8_macs2_SKNMC.shGFP96.H3K27ac.WCE_peak_53481_lociStitched	5	37541345	37576484	16	13767.5	3366.32	10401.1	WDR70	no
870	3_macs2_SKNMC.shGFP96.H3K27ac.WCE_peak_2531_lociStitched	1	73402161	73412807	6	11347.6	966.657	10380.9	LINC01360	no
871	5_macs2_SKNMC.shGFP96.H3K27ac.WCE_peak_37937_lociStitched	2	190376552	190399593	10	12709.4	2338.66	10370.8	SLC40A1	no
872	8_macs2_SKNMC.shGFP96.H3K27ac.WCE_peak_4639_lociStitched	1	157963132	157989714	16	12594.6	2227.57	10367	KIRREL	no
873	4_macs2_SKNMC.shGFP96.H3K27ac.WCE_peak_14848_lociStitched	12	58283174	58292658	8	11272.7	916.154	10356.5	LOC100506844	no
874	10_macs2_SKNMC.shGFP96.H3K27ac.WCE_peak_27573_lociStitched	17	38690272	38716492	20	12451.9	2105.47	10346.4	CCR7	no
875	6_macs2_SKNMC.shGFP96.H3K27ac.WCE_peak_74128_lociStitched	9	138223827	138244351	12	11928.5	1584.45	10344.1	C9orf62	no
876	4_macs2_SKNMC.shGFP96.H3K27ac.WCE_peak_17753_lociStitched	13	37480188	37494810	8	11728.3	1396.4	10331.9	SMAD9	no
877	4_macs2_SKNMC.shGFP96.H3K27ac.WCE_peak_19206_lociStitched	13	99472658	99476504	8	10726.9	395.369	10331.5	DOCK9	no
878	6_macs2_SKNMC.shGFP96.H3K27ac.WCE_peak_16844_lociStitched	12	122353133	122366202	12	11651	1321.28	10329.7	WDR66,PSMD9	no
879	2_macs2_SKNMC.shGFP96.H3K27ac.WCE_peak_54382_lociStitched	5	69120552	69129143	4	11216.4	890.028	10326.4	GTF2H2C	no
880	6_macs2_SKNMC.shGFP96.H3K27ac.WCE_peak_55683_lociStitched	5	118357506	118373276	12	11871.7	1551.77	10319.9	DTWD2	no
881	4_macs2_SKNMC.shGFP96.H3K27ac.WCE_peak_49427_lociStitched	4	71684566	71705255	8	12067.9	1754.43	10313.5	GRSF1	no
882	24_macs2_SKNMC.shGFP96.H3K27ac.WCE_peak_15957_lociStitched	12	93771267	93822658	48	15268.3	4964.37	10303.9	NUDT4,UBE2N	no
883	4_macs2_SKNMC.shGFP96.H3K27ac.WCE_peak_10586_lociStitched	11	46261932	46270289	8	11011.2	709.509	10301.7	CREB3L1	no
884	15_macs2_SKNMC.shGFP96.H3K27ac.WCE_peak_9560_lociStitched	11	795702	819860	30	11721.5	1425.32	10296.1	PANO1,PIDD1,RPLP2,SNORA52,PNPLA2,SLC25A22	no
885	9_macs2_SKNMC.shGFP96.H3K27ac.WCE_peak_33000_lociStitched	19	54960439	54984944	18	11843.3	1551.17	10292.1	LENG9,CDC42EP5,LENG8	no
886	6_macs2_SKNMC.shGFP96.H3K27ac.WCE_peak_7977_lociStitched	10	43892038	43916237	12	11187.2	895.363	10291.8	LOC105378272,HNRNPF	no
887	3_macs2_SKNMC.shGFP96.H3K27ac.WCE_peak_43120_lociStitched	22	40573478	40589248	6	11960	1668.47	10291.5	TNRC6B	no
888	7_macs2_SKNMC.shGFP96.H3K27ac.WCE_peak_4866_lociStitched	1	164594656	164618314	14	12550.6	2259.34	10291.2	PBX1	no
889	5_macs2_SKNMC.shGFP96.H3K27ac.WCE_peak_3333_lociStitched	1	101396597	101421507	10	12816.2	2525.87	10290.3	SLC30A7	no
890	6_macs2_SKNMC.shGFP96.H3K27ac.WCE_peak_62852_lociStitched	7	5553628	5570013	12	11448.2	1161.7	10286.5	LOC221946	no
891	7_macs2_SKNMC.shGFP96.H3K27ac.WCE_peak_67789_lociStitched	8	30568461	30586441	14	12670.5	2387.74	10282.8	GSR	no
892	4_macs2_SKNMC.shGFP96.H3K27ac.WCE_peak_67089_lociStitched	8	9952927	9966387	8	12591.8	2320.5	10271.3	MSRA	no
893	4_macs2_SKNMC.shGFP96.H3K27ac.WCE_peak_58792_lociStitched	6	39659140	39675220	8	11844.5	1580.66	10263.9	KIF6	no
894	15_macs2_SKNMC.shGFP96.H3K27ac.WCE_peak_29167_lociStitched	17	79649818	79698692	30	13396.4	3152.37	10244	HGS,MIR6786,MRPL12,SLC25A10,ARL16	no
895	7_macs2_SKNMC.shGFP96.H3K27ac.WCE_peak_58715_lociStitched	6	37898499	37911427	14	11613.2	1382	10231.2	ZFAND3	no
896	9_macs2_SKNMC.shGFP96.H3K27ac.WCE_peak_3997_lociStitched	1	144311489	144341592	18	13802.2	3573.23	10229	LOC100996720	no
897	20_macs2_SKNMC.shGFP96.H3K27ac.WCE_peak_5329_lociStitched	1	183988094	184047710	40	16060.6	5836.41	10224.1	TSEN15,COLGALT2	no
898	6_macs2_SKNMC.shGFP96.H3K27ac.WCE_peak_58804_lociStitched	6	40393606	40416581	12	12100.9	1877.06	10223.9	LRFN2	no
899	6_macs2_SKNMC.shGFP96.H3K27ac.WCE_peak_3975_lociStitched	1	143727395	143745114	12	12874.6	2656.08	10218.5	FAM72D	no
900	11_macs2_SKNMC.shGFP96.H3K27ac.WCE_peak_28344_lociStitched	17	56062786	56084355	22	12363.4	2150.43	10212.9	SRSF1,VEZF1	no
901	6_macs2_SKNMC.shGFP96.H3K27ac.WCE_peak_11987_lociStitched	11	90814685	90840641	12	12560.1	2349.02	10211.1	DISC1FP1	no
902	11_macs2_SKNMC.shGFP96.H3K27ac.WCE_peak_39396_lociStitched	2	236171593	236201798	22	13009.3	2815.11	10194.2	AGAP1	no
903	4_macs2_SKNMC.shGFP96.H3K27ac.WCE_peak_72779_lociStitched	9	98252335	98273704	8	11864.1	1688.15	10175.9	PTCH1	no
904	3_macs2_SKNMC.shGFP96.H3K27ac.WCE_peak_45798_lociStitched	3	126337517	126343117	6	11099.8	925.68	10174.1	TXNRD3	no
905	6_macs2_SKNMC.shGFP96.H3K27ac.WCE_peak_39590_lociStitched	2	242823235	242841738	12	11634.7	1463.59	10171.1	LOC285095	no
906	8_macs2_SKNMC.shGFP96.H3K27ac.WCE_peak_59233_lociStitched	6	51473430	51491582	16	12025.7	1855.13	10170.6	PKHD1	no
907	6_macs2_SKNMC.shGFP96.H3K27ac.WCE_peak_6639_lociStitched	1	231730919	231739459	12	10921	764.33	10156.6	LINC00582	no
908	3_macs2_SKNMC.shGFP96.H3K27ac.WCE_peak_18788_lociStitched	13	79233177	79238959	6	10552.7	409.366	10143.4	RNF219	no
909	10_macs2_SKNMC.shGFP96.H3K27ac.WCE_peak_63607_lociStitched	7	31399909	31459116	20	15565.5	5447.04	10118.5	NEUROD6	no
910	5_macs2_SKNMC.shGFP96.H3K27ac.WCE_peak_67648_lociStitched	8	26808192	26823134	10	12796.3	2682.09	10114.2	ADRA1A	no
911	10_macs2_SKNMC.shGFP96.H3K27ac.WCE_peak_52372_lociStitched	4	174240978	174266700	20	12374.9	2276.4	10098.5	HMGB2,GALNT7	no
912	6_macs2_SKNMC.shGFP96.H3K27ac.WCE_peak_27088_lociStitched	17	27038220	27055878	12	11506	1412.64	10093.3	RAB34,RPL23A,SNORD42B,SNORD4A,SNORD42A,SNORD4B,TLCD1,NEK8,PROCA1	no
913	9_macs2_SKNMC.shGFP96.H3K27ac.WCE_peak_8365_lociStitched	10	71685399	71698829	18	10561.4	470.05	10091.3	COL13A1	no
914	5_macs2_SKNMC.shGFP96.H3K27ac.WCE_peak_70013_lociStitched	8	111841820	111860812	10	13163.4	3078.6	10084.8	LINC01608	no
915	9_macs2_SKNMC.shGFP96.H3K27ac.WCE_peak_57059_lociStitched	6	2503172	2545976	18	13847.1	3762.47	10084.6	LINC01600	no
916	12_macs2_SKNMC.shGFP96.H3K27ac.WCE_peak_10036_lociStitched	11	16173243	16213739	24	14432.8	4357.37	10075.4	SOX6	no
917	12_macs2_SKNMC.shGFP96.H3K27ac.WCE_peak_47634_lociStitched	3	188291703	188322302	24	14574.3	4501.11	10073.2	LPP	no
918	7_macs2_SKNMC.shGFP96.H3K27ac.WCE_peak_42481_lociStitched	22	19930545	19953532	14	11773.9	1714.83	10059.1	COMT	no
919	11_macs2_SKNMC.shGFP96.H3K27ac.WCE_peak_2292_lociStitched	1	65491749	65535936	22	13910.1	3861.94	10048.1	MIR3671,MIR101-1	no
920	5_macs2_SKNMC.shGFP96.H3K27ac.WCE_peak_41410_lociStitched	21	9695464	9700684	10	14194.2	4148.33	10045.9	NA	no
921	3_macs2_SKNMC.shGFP96.H3K27ac.WCE_peak_68564_lociStitched	8	57518000	57527911	6	11874.4	1832.54	10041.8	LINC00968	no
922	5_macs2_SKNMC.shGFP96.H3K27ac.WCE_peak_68734_lociStitched	8	65907990	65929882	10	13468	3428.29	10039.7	LINC00251	no
923	6_macs2_SKNMC.shGFP96.H3K27ac.WCE_peak_31429_lociStitched	19	11185354	11207465	12	11990.8	1983.36	10007.4	LDLR	no
924	7_macs2_SKNMC.shGFP96.H3K27ac.WCE_peak_10929_lociStitched	11	62643689	62657186	14	11278.1	1279.52	9998.58	SLC3A2	no
925	7_macs2_SKNMC.shGFP96.H3K27ac.WCE_peak_12689_lociStitched	11	120255596	120284550	14	12725.3	2744.84	9980.44	ARHGEF12	no
926	6_macs2_SKNMC.shGFP96.H3K27ac.WCE_peak_19550_lociStitched	13	111358207	111368380	12	10877	901.328	9975.64	LOC105376684,ING1,CARS2	no
927	6_macs2_SKNMC.shGFP96.H3K27ac.WCE_peak_70420_lociStitched	8	126913706	126923528	12	11676.4	1706.08	9970.31	LINC00861	no
928	6_macs2_SKNMC.shGFP96.H3K27ac.WCE_peak_69228_lociStitched	8	81741637	81755220	12	12205.7	2241.2	9964.49	ZNF704	no
929	7_macs2_SKNMC.shGFP96.H3K27ac.WCE_peak_16408_lociStitched	12	110602737	110618853	14	11484.3	1522.96	9961.3	IFT81	no
930	11_macs2_SKNMC.shGFP96.H3K27ac.WCE_peak_25680_lociStitched	16	49869139	49891365	22	10764.1	804.581	9959.47	ZNF423	no
931	7_macs2_SKNMC.shGFP96.H3K27ac.WCE_peak_43191_lociStitched	22	41682009	41698647	14	11112.5	1177.97	9934.55	ZC3H7B,RANGAP1	no
932	4_macs2_SKNMC.shGFP96.H3K27ac.WCE_peak_11358_lociStitched	11	68798089	68816643	8	11312.4	1378.56	9933.81	TPCN2	no
933	7_macs2_SKNMC.shGFP96.H3K27ac.WCE_peak_53121_lociStitched	5	21276673	21301572	14	12190.6	2263.32	9927.23	GUSBP1	no
934	2_macs2_SKNMC.shGFP96.H3K27ac.WCE_peak_68455_lociStitched	8	53063941	53070675	4	11015.5	1111.11	9904.37	ST18	no
935	6_macs2_SKNMC.shGFP96.H3K27ac.WCE_peak_71324_lociStitched	9	14309796	14322833	12	11120.6	1221.57	9898.99	NFIB	no
936	6_macs2_SKNMC.shGFP96.H3K27ac.WCE_peak_743_lociStitched	1	19271812	19279681	12	10569.6	684.603	9885.04	IFFO2	no
937	12_macs2_SKNMC.shGFP96.H3K27ac.WCE_peak_17985_lociStitched	13	45894840	45923620	24	12487.6	2607.47	9880.17	TPT1,SNORA31,TPT1-AS1	no
938	3_macs2_SKNMC.shGFP96.H3K27ac.WCE_peak_62875_lociStitched	7	5790125	5798381	6	10651.1	772.762	9878.3	RNF216	no
939	9_macs2_SKNMC.shGFP96.H3K27ac.WCE_peak_25579_lociStitched	16	30658229	30688794	18	11899	2023.4	9875.55	PRR14,FBRS	no
940	6_macs2_SKNMC.shGFP96.H3K27ac.WCE_peak_43968_lociStitched	3	35986240	36012934	12	11299.6	1428.13	9871.44	ARPP21	no
941	5_macs2_SKNMC.shGFP96.H3K27ac.WCE_peak_19593_lociStitched	13	113859893	113872562	10	10957.4	1104.74	9852.68	CUL4A,PCID2	no
942	9_macs2_SKNMC.shGFP96.H3K27ac.WCE_peak_32666_lociStitched	19	48823198	48836692	18	11094.8	1254.94	9839.82	EMP3,TMEM143,CCDC114	no
943	8_macs2_SKNMC.shGFP96.H3K27ac.WCE_peak_50681_lociStitched	4	112705028	112719450	16	11298.2	1460.95	9837.25	C4orf32	no
944	2_macs2_SKNMC.shGFP96.H3K27ac.WCE_peak_60496_lociStitched	6	104867974	104872618	4	10410.9	588.859	9822.06	HACE1	no
945	6_macs2_SKNMC.shGFP96.H3K27ac.WCE_peak_15506_lociStitched	12	79797711	79820640	12	12248.7	2428.18	9820.49	SYT1	no
946	10_macs2_SKNMC.shGFP96.H3K27ac.WCE_peak_28873_lociStitched	17	74707313	74736644	20	12471.5	2651.52	9820.02	JMJD6,METTL23,SRSF2,MIR636,MFSD11	no
947	5_macs2_SKNMC.shGFP96.H3K27ac.WCE_peak_36371_lociStitched	2	141411499	141421265	10	10805.1	991.249	9813.85	LRP1B	no
948	5_macs2_SKNMC.shGFP96.H3K27ac.WCE_peak_24312_lociStitched	15	91123603	91135217	10	10681.4	874.534	9806.86	CRTC3	no
949	13_macs2_SKNMC.shGFP96.H3K27ac.WCE_peak_72422_lociStitched	9	80616458	80653908	26	13392.1	3587.71	9804.41	GNAQ	no
950	13_macs2_SKNMC.shGFP96.H3K27ac.WCE_peak_42590_lociStitched	22	24093008	24133907	26	12654.2	2862.93	9791.22	VPREB3,C22orf15,CHCHD10,MMP11,SMARCB1,ZNF70	no
951	3_macs2_SKNMC.shGFP96.H3K27ac.WCE_peak_39118_lociStitched	2	226656758	226661675	6	10324.7	539.395	9785.32	NYAP2	no
952	7_macs2_SKNMC.shGFP96.H3K27ac.WCE_peak_32851_lociStitched	19	50134262	50152071	14	11249.9	1474.59	9775.36	RRAS,SCAF1	no
953	3_macs2_SKNMC.shGFP96.H3K27ac.WCE_peak_54919_lociStitched	5	81147592	81153008	6	10352.1	580.595	9771.55	SSBP2	no
954	6_macs2_SKNMC.shGFP96.H3K27ac.WCE_peak_52840_lociStitched	5	11584127	11595249	12	11013	1249	9764	CTNND2	no
955	7_macs2_SKNMC.shGFP96.H3K27ac.WCE_peak_69056_lociStitched	8	76723984	76751916	14	14220.2	4463.53	9756.65	HNF4G	no
956	5_macs2_SKNMC.shGFP96.H3K27ac.WCE_peak_6442_lociStitched	1	224007995	224038896	10	12323.3	2567.87	9755.45	TP53BP2	no
957	3_macs2_SKNMC.shGFP96.H3K27ac.WCE_peak_57080_lociStitched	6	2853914	2858714	6	10203.8	458.88	9744.96	MIR4645,SERPINB9P1	no
958	14_macs2_SKNMC.shGFP96.H3K27ac.WCE_peak_15603_lociStitched	12	81668416	81703056	28	13139	3398.18	9740.77	PPFIA2	no
959	5_macs2_SKNMC.shGFP96.H3K27ac.WCE_peak_21631_lociStitched	14	86975962	86987849	10	11084.6	1344.42	9740.21	LOC283585	no
960	4_macs2_SKNMC.shGFP96.H3K27ac.WCE_peak_51080_lociStitched	4	127183973	127194972	8	10835.1	1103.2	9731.92	FAT4	no
961	10_macs2_SKNMC.shGFP96.H3K27ac.WCE_peak_38744_lociStitched	2	216972695	216984650	20	10839.6	1120.18	9719.42	XRCC5	no
962	9_macs2_SKNMC.shGFP96.H3K27ac.WCE_peak_64537_lociStitched	7	80850470	80873541	18	11985.4	2274.8	9710.58	SEMA3C	no
963	5_macs2_SKNMC.shGFP96.H3K27ac.WCE_peak_15707_lociStitched	12	85742747	85765319	10	11969.9	2261.71	9708.22	ALX1	no
964	6_macs2_SKNMC.shGFP96.H3K27ac.WCE_peak_20893_lociStitched	14	65797222	65813581	12	11047.2	1365.98	9681.26	MIR4708	no
965	11_macs2_SKNMC.shGFP96.H3K27ac.WCE_peak_4572_lociStitched	1	156024094	156052634	22	11809.9	2129.08	9680.77	LAMTOR2,RAB25,MEX3A,LMNA	no
966	6_macs2_SKNMC.shGFP96.H3K27ac.WCE_peak_12717_lociStitched	11	122923593	122933586	12	10571.6	893.374	9678.22	HSPA8,SNORD14E,SNORD14D,SNORD14C	no
967	14_macs2_SKNMC.shGFP96.H3K27ac.WCE_peak_24492_lociStitched	15	96870120	96898430	28	11878.9	2202.52	9676.36	MIR1469,NR2F2-AS1,NR2F2	no
968	11_macs2_SKNMC.shGFP96.H3K27ac.WCE_peak_15262_lociStitched	12	72659916	72675153	22	11139.8	1465.8	9673.97	TRHDE,TRHDE-AS1	no
969	12_macs2_SKNMC.shGFP96.H3K27ac.WCE_peak_14416_lociStitched	12	53338161	53368795	24	12091.2	2432.34	9658.9	KRT18,KRT8	no
970	4_macs2_SKNMC.shGFP96.H3K27ac.WCE_peak_14445_lociStitched	12	53611164	53625762	8	10538.3	881.719	9656.58	RARG	no
971	5_macs2_SKNMC.shGFP96.H3K27ac.WCE_peak_11873_lociStitched	11	86446634	86458283	10	10755.5	1118.3	9637.22	PRSS23	no
972	7_macs2_SKNMC.shGFP96.H3K27ac.WCE_peak_43613_lociStitched	3	8338306	8357897	14	10600.7	971.714	9628.98	LMCD1-AS1	no
973	10_macs2_SKNMC.shGFP96.H3K27ac.WCE_peak_4618_lociStitched	1	156698843	156721905	20	11353.4	1731.96	9621.47	MRPL24,HDGF,RRNAD1	no
974	4_macs2_SKNMC.shGFP96.H3K27ac.WCE_peak_64450_lociStitched	7	77343796	77359491	8	10969.2	1348.2	9621.03	RSBN1L	no
975	5_macs2_SKNMC.shGFP96.H3K27ac.WCE_peak_28224_lociStitched	17	48637261	48652050	10	10599.3	984.947	9614.33	CACNA1G,CACNA1G-AS1	no
976	7_macs2_SKNMC.shGFP96.H3K27ac.WCE_peak_39012_lociStitched	2	223907781	223928846	14	11440.4	1841.08	9599.32	KCNE4	no
977	10_macs2_SKNMC.shGFP96.H3K27ac.WCE_peak_73194_lociStitched	9	115248824	115269148	20	11702.6	2111.66	9590.9	KIAA1958	no
978	16_macs2_SKNMC.shGFP96.H3K27ac.WCE_peak_40132_lociStitched	20	17234030	17325328	32	17839.6	8253.34	9586.29	PCSK2	no
979	3_macs2_SKNMC.shGFP96.H3K27ac.WCE_peak_69443_lociStitched	8	92610393	92614950	6	10430.1	853.982	9576.08	SLC26A7	no
980	9_macs2_SKNMC.shGFP96.H3K27ac.WCE_peak_19790_lociStitched	14	23284932	23317946	18	12079.8	2509.06	9570.76	MRPL52,MMP14,SLC7A7	no
981	3_macs2_SKNMC.shGFP96.H3K27ac.WCE_peak_45756_lociStitched	3	125041043	125054455	6	11500.8	1947.42	9553.37	ZNF148	no
982	6_macs2_SKNMC.shGFP96.H3K27ac.WCE_peak_71984_lociStitched	9	37232045	37264941	12	12809.7	3279.73	9529.97	ZCCHC7	no
983	6_macs2_SKNMC.shGFP96.H3K27ac.WCE_peak_44928_lociStitched	3	89156982	89171144	12	10930.2	1404.87	9525.36	EPHA3	no
984	7_macs2_SKNMC.shGFP96.H3K27ac.WCE_peak_69412_lociStitched	8	91680605	91694550	14	12026.2	2505.92	9520.25	TMEM64	no
985	23_macs2_SKNMC.shGFP96.H3K27ac.WCE_peak_59010_lociStitched	6	44187234	44225118	46	12210	2693.55	9516.46	SLC29A1,HSP90AB1,SLC35B2,MIR4647	no
986	9_macs2_SKNMC.shGFP96.H3K27ac.WCE_peak_5969_lociStitched	1	201469791	201486548	18	11198.7	1684.08	9514.62	CSRP1	no
987	9_macs2_SKNMC.shGFP96.H3K27ac.WCE_peak_41269_lociStitched	20	57458300	57483378	18	11573.5	2061.41	9512.09	GNAS	no
988	9_macs2_SKNMC.shGFP96.H3K27ac.WCE_peak_13225_lociStitched	12	8834161	8861905	18	11977.1	2474.76	9502.32	RIMKLB	no
989	6_macs2_SKNMC.shGFP96.H3K27ac.WCE_peak_53927_lociStitched	5	55698072	55710512	12	10618.8	1132.04	9486.74	LOC102467147	no
990	8_macs2_SKNMC.shGFP96.H3K27ac.WCE_peak_62208_lociStitched	6	155612321	155649219	16	12888.5	3402	9486.48	TFB1M	no
991	10_macs2_SKNMC.shGFP96.H3K27ac.WCE_peak_64853_lociStitched	7	90696330	90728171	20	12634.5	3155.44	9479.07	CDK14	no
992	7_macs2_SKNMC.shGFP96.H3K27ac.WCE_peak_15945_lociStitched	12	93611864	93638368	14	11887	2409.21	9477.83	LOC102724933	no
993	7_macs2_SKNMC.shGFP96.H3K27ac.WCE_peak_70817_lociStitched	8	141598923	141625274	14	12954.2	3483.6	9470.55	AGO2	no
994	4_macs2_SKNMC.shGFP96.H3K27ac.WCE_peak_52028_lociStitched	4	160692456	160703162	8	10555	1085.59	9469.46	RAPGEF2	no
995	2_macs2_SKNMC.shGFP96.H3K27ac.WCE_peak_70399_lociStitched	8	126439615	126441900	4	9824.13	355.774	9468.35	TRIB1	no
996	9_macs2_SKNMC.shGFP96.H3K27ac.WCE_peak_9824_lociStitched	11	10281348	10323346	18	13137	3670.63	9466.35	SBF2	no
997	19_macs2_SKNMC.shGFP96.H3K27ac.WCE_peak_1176_lociStitched	1	27884489	27933440	38	12947.5	3485.31	9462.23	AHDC1	no
998	5_macs2_SKNMC.shGFP96.H3K27ac.WCE_peak_26380_lociStitched	17	30662	50339	10	10885.3	1424.61	9460.7	LOC100506371	no
999	7_macs2_SKNMC.shGFP96.H3K27ac.WCE_peak_28272_lociStitched	17	53277336	53293977	14	11089.6	1632.48	9457.08	STXBP4	no
1000	7_macs2_SKNMC.shGFP96.H3K27ac.WCE_peak_962_lociStitched	1	25057367	25072021	14	10751.6	1301.28	9450.36	CLIC4	no
1001	12_macs2_SKNMC.shGFP96.H3K27ac.WCE_peak_47912_lociStitched	3	193991367	194033800	24	14554.5	5117.42	9437.1	LOC101929337	no
1002	10_macs2_SKNMC.shGFP96.H3K27ac.WCE_peak_60548_lociStitched	6	105460747	105499628	20	13239	3802.56	9436.42	LIN28B	no
1003	6_macs2_SKNMC.shGFP96.H3K27ac.WCE_peak_43450_lociStitched	22	49263727	49274934	12	10381	959.319	9421.72	MIR4535	no
1004	11_macs2_SKNMC.shGFP96.H3K27ac.WCE_peak_72625_lociStitched	9	91349085	91388972	22	13035.1	3617.75	9417.32	MIR4289	no
1005	9_macs2_SKNMC.shGFP96.H3K27ac.WCE_peak_43075_lociStitched	22	39914828	39930002	18	10658.2	1244.27	9413.95	ATF4,RPS19BP1	no
1006	9_macs2_SKNMC.shGFP96.H3K27ac.WCE_peak_9044_lociStitched	10	105547992	105560707	18	9966.02	574.718	9391.3	SH3PXD2A	no
1007	6_macs2_SKNMC.shGFP96.H3K27ac.WCE_peak_69849_lociStitched	8	106402866	106424036	12	12729.5	3338.51	9391.01	ZFPM2	no
1008	5_macs2_SKNMC.shGFP96.H3K27ac.WCE_peak_68562_lociStitched	8	57493378	57504376	10	11155.3	1773.98	9381.29	LINC00968	no
1009	7_macs2_SKNMC.shGFP96.H3K27ac.WCE_peak_31177_lociStitched	19	6768144	6803423	14	12079.5	2698.84	9380.69	VAV1	no
1010	6_macs2_SKNMC.shGFP96.H3K27ac.WCE_peak_58082_lociStitched	6	26249034	26257858	12	10176.7	800.337	9376.38	HIST1H3F,HIST1H2BH	no
1011	5_macs2_SKNMC.shGFP96.H3K27ac.WCE_peak_47899_lociStitched	3	193804895	193811125	10	10163.6	795.571	9368.05	HES1	no
1012	9_macs2_SKNMC.shGFP96.H3K27ac.WCE_peak_66202_lociStitched	7	130032340	130047990	18	11088	1727.76	9360.26	CEP41	no
1013	4_macs2_SKNMC.shGFP96.H3K27ac.WCE_peak_69881_lociStitched	8	106787044	106800543	8	11449.9	2095.04	9354.81	ZFPM2	no
1014	3_macs2_SKNMC.shGFP96.H3K27ac.WCE_peak_49748_lociStitched	4	83341841	83352524	6	10355	1001	9354.03	HNRNPDL,ENOPH1	no
1015	6_macs2_SKNMC.shGFP96.H3K27ac.WCE_peak_27408_lociStitched	17	36604357	36620780	12	10431.9	1080.63	9351.26	ARHGAP23	no
1016	15_macs2_SKNMC.shGFP96.H3K27ac.WCE_peak_61927_lociStitched	6	147851884	147887957	30	12784.3	3437.76	9346.51	SAMD5	no
1017	9_macs2_SKNMC.shGFP96.H3K27ac.WCE_peak_40791_lociStitched	20	43201801	43230326	18	11626.8	2282	9344.79	PKIG	no
1018	11_macs2_SKNMC.shGFP96.H3K27ac.WCE_peak_23935_lociStitched	15	77747893	77800951	22	14155.9	4812.36	9343.51	HMG20A	no
1019	17_macs2_SKNMC.shGFP96.H3K27ac.WCE_peak_1026_lociStitched	1	25488764	25546002	34	14132.1	4790.82	9341.24	SYF2	no
1020	7_macs2_SKNMC.shGFP96.H3K27ac.WCE_peak_42085_lociStitched	21	43200916	43223055	14	11158.1	1819.83	9338.23	PRDM15	no
1021	11_macs2_SKNMC.shGFP96.H3K27ac.WCE_peak_32225_lociStitched	19	40444121	40477220	22	12491.6	3157.64	9333.92	PSMC4	no
1022	9_macs2_SKNMC.shGFP96.H3K27ac.WCE_peak_72023_lociStitched	9	37980487	37999400	18	10956.3	1624.63	9331.67	SHB	no
1023	8_macs2_SKNMC.shGFP96.H3K27ac.WCE_peak_1322_lociStitched	1	32393096	32421950	16	11844.6	2513.18	9331.38	PTP4A2	no
1024	4_macs2_SKNMC.shGFP96.H3K27ac.WCE_peak_69203_lociStitched	8	81077623	81083724	8	10327.8	1012.16	9315.62	TPD52	no
1025	2_macs2_SKNMC.shGFP96.H3K27ac.WCE_peak_23954_lociStitched	15	78030484	78039863	4	10069.3	754.072	9315.22	LINGO1	no
1026	15_macs2_SKNMC.shGFP96.H3K27ac.WCE_peak_166_lociStitched	1	2207841	2253553	30	11775.4	2463.88	9311.53	MORN1,SKI	no
1027	8_macs2_SKNMC.shGFP96.H3K27ac.WCE_peak_39249_lociStitched	2	231987733	232003417	16	10901.9	1591.93	9310.02	PSMD1	no
1028	9_macs2_SKNMC.shGFP96.H3K27ac.WCE_peak_71684_lociStitched	9	21972418	21994976	18	11529.4	2233.24	9296.15	CDKN2A	no
1029	2_macs2_SKNMC.shGFP96.H3K27ac.WCE_peak_70370_lociStitched	8	126127230	126133325	4	10303	1017.26	9285.73	NSMCE2	no
1030	6_macs2_SKNMC.shGFP96.H3K27ac.WCE_peak_17321_lociStitched	13	25700980	25734067	12	12156.2	2871.95	9284.21	AMER2	no
1031	3_macs2_SKNMC.shGFP96.H3K27ac.WCE_peak_62228_lociStitched	6	155966550	155971682	6	9779.54	495.751	9283.79	NOX3	no
1032	5_macs2_SKNMC.shGFP96.H3K27ac.WCE_peak_19480_lociStitched	13	110067201	110077771	10	11340.6	2060.09	9280.46	LINC00399	no
1033	6_macs2_SKNMC.shGFP96.H3K27ac.WCE_peak_45952_lociStitched	3	130745876	130759613	12	11100.9	1824.27	9276.6	NEK11	no
1034	14_macs2_SKNMC.shGFP96.H3K27ac.WCE_peak_6428_lociStitched	1	223888281	223927444	28	12379.4	3109.54	9269.88	CAPN2	no
1035	3_macs2_SKNMC.shGFP96.H3K27ac.WCE_peak_74308_lociStitched	GL000195.1	65812	86526	6	15707.4	6439.98	9267.44	NA	no
1036	8_macs2_SKNMC.shGFP96.H3K27ac.WCE_peak_45973_lociStitched	3	130936079	130954958	16	11829.6	2567.54	9262.04	NEK11	no
1037	11_macs2_SKNMC.shGFP96.H3K27ac.WCE_peak_64592_lociStitched	7	81947964	81978410	22	11880	2624.45	9255.58	CACNA2D1	no
1038	5_macs2_SKNMC.shGFP96.H3K27ac.WCE_peak_59147_lociStitched	6	49507435	49519209	10	10265.8	1010.21	9255.54	C6orf141	no
1039	4_macs2_SKNMC.shGFP96.H3K27ac.WCE_peak_49126_lociStitched	4	55541383	55546740	8	9767.95	524.986	9242.97	KIT	no
1040	5_macs2_SKNMC.shGFP96.H3K27ac.WCE_peak_52249_lociStitched	4	169708130	169733768	10	11485.8	2256.14	9229.68	PALLD	no
1041	8_macs2_SKNMC.shGFP96.H3K27ac.WCE_peak_74089_lociStitched	9	137368005	137401420	16	11735.3	2516.15	9219.2	RXRA	no
1042	12_macs2_SKNMC.shGFP96.H3K27ac.WCE_peak_47459_lociStitched	3	184279799	184310988	24	12697	3490.05	9206.99	EPHB3	no
1043	9_macs2_SKNMC.shGFP96.H3K27ac.WCE_peak_27829_lociStitched	17	42163684	42201310	18	11803.3	2599.96	9203.32	HDAC5	no
1044	10_macs2_SKNMC.shGFP96.H3K27ac.WCE_peak_9970_lociStitched	11	14906522	14937883	20	12196.3	3007.52	9188.77	CYP2R1	no
1045	6_macs2_SKNMC.shGFP96.H3K27ac.WCE_peak_13868_lociStitched	12	39437209	39461945	12	11210.4	2023.4	9186.95	CPNE8	no
1046	4_macs2_SKNMC.shGFP96.H3K27ac.WCE_peak_64023_lociStitched	7	55757495	55775357	8	10804.7	1632.59	9172.14	FKBP9P1	no
1047	5_macs2_SKNMC.shGFP96.H3K27ac.WCE_peak_47389_lociStitched	3	182972406	183003858	10	13209.8	4047.87	9161.97	MCF2L2	no
1048	9_macs2_SKNMC.shGFP96.H3K27ac.WCE_peak_66941_lociStitched	8	2093472	2113853	18	12265.3	3108.1	9157.18	MYOM2	no
1049	12_macs2_SKNMC.shGFP96.H3K27ac.WCE_peak_24941_lociStitched	16	8943048	8968378	24	10843.8	1686.98	9156.8	CARHSP1,PMM2	no
1050	3_macs2_SKNMC.shGFP96.H3K27ac.WCE_peak_9974_lociStitched	11	14956014	14964402	6	10015.3	860.609	9154.66	CALCA	no
1051	10_macs2_SKNMC.shGFP96.H3K27ac.WCE_peak_12652_lociStitched	11	118955718	118978848	20	11009.9	1866.59	9143.29	H2AFX,DPAGT1,C2CD2L,HMBS	no
1052	9_macs2_SKNMC.shGFP96.H3K27ac.WCE_peak_50583_lociStitched	4	110926368	110964311	18	12691.9	3551.46	9140.47	EGF	no
1053	5_macs2_SKNMC.shGFP96.H3K27ac.WCE_peak_39485_lociStitched	2	239068003	239080492	10	9994.95	857.994	9136.95	ILKAP,FAM132B	no
1054	7_macs2_SKNMC.shGFP96.H3K27ac.WCE_peak_13911_lociStitched	12	40838758	40849642	14	10221.2	1092.75	9128.41	MUC19	no
1055	4_macs2_SKNMC.shGFP96.H3K27ac.WCE_peak_41631_lociStitched	21	23596017	23606379	8	10082.2	957.449	9124.78	LINC00308	no
1056	11_macs2_SKNMC.shGFP96.H3K27ac.WCE_peak_33312_lociStitched	2	7320724	7343553	22	11266.1	2155.06	9111.05	LOC101929452	no
1057	7_macs2_SKNMC.shGFP96.H3K27ac.WCE_peak_51376_lociStitched	4	140135927	140152331	14	10626.5	1517.37	9109.14	MGARP	no
1058	8_macs2_SKNMC.shGFP96.H3K27ac.WCE_peak_51955_lociStitched	4	158855632	158885549	16	11981.8	2878.02	9103.74	FAM198B	no
1059	4_macs2_SKNMC.shGFP96.H3K27ac.WCE_peak_63510_lociStitched	7	29070340	29084642	8	10403.3	1307.2	9096.07	CPVL	no
1060	10_macs2_SKNMC.shGFP96.H3K27ac.WCE_peak_23216_lociStitched	15	57426073	57463270	20	12676.7	3593.23	9083.51	TCF12	no
1061	5_macs2_SKNMC.shGFP96.H3K27ac.WCE_peak_39799_lociStitched	20	4463958	4472124	10	10036	954.605	9081.41	PRNP	no
1062	12_macs2_SKNMC.shGFP96.H3K27ac.WCE_peak_50508_lociStitched	4	109050387	109094588	24	13180.7	4101.85	9078.89	LEF1-AS1,LEF1	no
1063	10_macs2_SKNMC.shGFP96.H3K27ac.WCE_peak_75087_lociStitched	X	39944253	39968953	20	10324.6	1249.82	9074.78	BCOR	no
1064	11_macs2_SKNMC.shGFP96.H3K27ac.WCE_peak_66604_lociStitched	7	147826839	147852218	22	11326.6	2263.81	9062.84	CNTNAP2	no
1065	13_macs2_SKNMC.shGFP96.H3K27ac.WCE_peak_57609_lociStitched	6	15385123	15463580	26	16201.4	7139.59	9061.78	JARID2	no
1066	6_macs2_SKNMC.shGFP96.H3K27ac.WCE_peak_45994_lociStitched	3	131921843	131935674	12	10889.1	1833.99	9055.16	CPNE4	no
1067	5_macs2_SKNMC.shGFP96.H3K27ac.WCE_peak_2361_lociStitched	1	66994493	67018753	10	11365.8	2311.98	9053.83	SGIP1	no
1068	10_macs2_SKNMC.shGFP96.H3K27ac.WCE_peak_31676_lociStitched	19	14887349	14920245	20	11839.3	2796.16	9043.11	OR7C1,ADGRE2	no
1069	3_macs2_SKNMC.shGFP96.H3K27ac.WCE_peak_3574_lociStitched	1	110352369	110357512	6	9532.55	490.128	9042.42	EPS8L3	no
1070	6_macs2_SKNMC.shGFP96.H3K27ac.WCE_peak_48428_lociStitched	4	15006134	15023399	12	9842.78	809.729	9033.05	CPEB2	no
1071	4_macs2_SKNMC.shGFP96.H3K27ac.WCE_peak_73448_lociStitched	9	122713732	122725887	8	9985.33	954.168	9031.17	MIR147A	no
1072	5_macs2_SKNMC.shGFP96.H3K27ac.WCE_peak_2626_lociStitched	1	78145717	78163548	10	10714.6	1685.03	9029.62	USP33,ZZZ3	no
1073	5_macs2_SKNMC.shGFP96.H3K27ac.WCE_peak_6695_lociStitched	1	234735679	234746532	10	9950.03	924.676	9025.35	IRF2BP2	no
1074	7_macs2_SKNMC.shGFP96.H3K27ac.WCE_peak_27899_lociStitched	17	43128659	43153870	14	11256.7	2233.69	9023.02	NMT1,DCAKD	no
1075	6_macs2_SKNMC.shGFP96.H3K27ac.WCE_peak_48745_lociStitched	4	39460318	39474275	12	10439.8	1419.43	9020.41	LIAS,RPL9	no
1076	4_macs2_SKNMC.shGFP96.H3K27ac.WCE_peak_29284_lociStitched	17	80967655	80973293	8	9531.6	511.93	9019.67	B3GNTL1	no
1077	6_macs2_SKNMC.shGFP96.H3K27ac.WCE_peak_57450_lociStitched	6	13787520	13814662	12	11521.8	2516.06	9005.72	MCUR1	no
1078	11_macs2_SKNMC.shGFP96.H3K27ac.WCE_peak_15924_lociStitched	12	93477144	93516677	22	12709.9	3704.24	9005.62	LOC102724933	no
1079	7_macs2_SKNMC.shGFP96.H3K27ac.WCE_peak_54813_lociStitched	5	78712455	78749852	14	12804.7	3803.27	9001.46	HOMER1	no
1080	10_macs2_SKNMC.shGFP96.H3K27ac.WCE_peak_4773_lociStitched	1	162625934	162646346	20	11002.1	2002.42	8999.65	DDR2	no
1081	12_macs2_SKNMC.shGFP96.H3K27ac.WCE_peak_45458_lociStitched	3	115804766	115844061	24	12766.9	3772.32	8994.63	LSAMP	no
1082	3_macs2_SKNMC.shGFP96.H3K27ac.WCE_peak_18456_lociStitched	13	61146747	61158190	6	10074.4	1084.8	8989.62	TDRD3	no
1083	6_macs2_SKNMC.shGFP96.H3K27ac.WCE_peak_9789_lociStitched	11	9468805	9484974	12	10401.5	1429.34	8972.18	LOC644656,ZNF143,IPO7	no
1084	4_macs2_SKNMC.shGFP96.H3K27ac.WCE_peak_49883_lociStitched	4	86591374	86604532	8	10248.8	1278.96	8969.81	ARHGAP24	no
1085	2_macs2_SKNMC.shGFP96.H3K27ac.WCE_peak_67747_lociStitched	8	29317035	29321850	4	9729.67	764.622	8965.05	DUSP4	no
1086	10_macs2_SKNMC.shGFP96.H3K27ac.WCE_peak_16666_lociStitched	12	116797369	116840012	20	12899.5	3935.95	8963.56	MIR4472-2	no
1087	7_macs2_SKNMC.shGFP96.H3K27ac.WCE_peak_30892_lociStitched	19	1588073	1605741	14	10118.5	1155.49	8962.98	UQCR11,MBD3	no
1088	6_macs2_SKNMC.shGFP96.H3K27ac.WCE_peak_47342_lociStitched	3	181427832	181448438	12	11380.7	2435.63	8945.06	SOX2-OT	no
1089	12_macs2_SKNMC.shGFP96.H3K27ac.WCE_peak_34385_lociStitched	2	42191096	42226578	24	12078.1	3133.06	8945.01	C2orf91	no
1090	10_macs2_SKNMC.shGFP96.H3K27ac.WCE_peak_47281_lociStitched	3	178896784	178954747	20	17017.9	8074.25	8943.69	PIK3CA	no
1091	7_macs2_SKNMC.shGFP96.H3K27ac.WCE_peak_64979_lociStitched	7	93913246	93954311	14	12643.9	3704.06	8939.85	COL1A2	no
1092	2_macs2_SKNMC.shGFP96.H3K27ac.WCE_peak_15195_lociStitched	12	70371692	70382312	4	9967.93	1032.26	8935.67	MYRFL	no
1093	7_macs2_SKNMC.shGFP96.H3K27ac.WCE_peak_33133_lociStitched	19	59055881	59071485	14	10025.6	1104.76	8920.81	MIR6807,CHMP2A,UBE2M,MZF1-AS1,TRIM28	no
1094	8_macs2_SKNMC.shGFP96.H3K27ac.WCE_peak_14574_lociStitched	12	54674174	54683686	16	9916.26	1002.56	8913.7	HNRNPA1	no
1095	7_macs2_SKNMC.shGFP96.H3K27ac.WCE_peak_73308_lociStitched	9	117826348	117851419	14	11159.1	2248.87	8910.23	TNC	no
1096	8_macs2_SKNMC.shGFP96.H3K27ac.WCE_peak_60958_lociStitched	6	116713531	116734862	16	10925.7	2022.18	8903.56	DSE	no
1097	3_macs2_SKNMC.shGFP96.H3K27ac.WCE_peak_76482_lociStitched	X	153237081	153247627	6	9728.68	841.571	8887.11	TMEM187,HCFC1	no
1098	6_macs2_SKNMC.shGFP96.H3K27ac.WCE_peak_1012_lociStitched	1	25390604	25410836	12	10516.6	1632.72	8883.87	MIR4425	no
1099	6_macs2_SKNMC.shGFP96.H3K27ac.WCE_peak_60534_lociStitched	6	105402381	105421447	12	10692.2	1811.27	8880.94	LIN28B	no
1100	7_macs2_SKNMC.shGFP96.H3K27ac.WCE_peak_15439_lociStitched	12	78223375	78254750	14	11793.9	2914.74	8879.12	NAV3	no
1101	7_macs2_SKNMC.shGFP96.H3K27ac.WCE_peak_30997_lociStitched	19	3359772	3371615	14	9686.39	815.983	8870.41	NFIC	no
1102	6_macs2_SKNMC.shGFP96.H3K27ac.WCE_peak_53376_lociStitched	5	32151408	32176803	12	11214.4	2346.5	8867.93	GOLPH3	no
1103	13_macs2_SKNMC.shGFP96.H3K27ac.WCE_peak_58617_lociStitched	6	35435743	35465448	26	10744.3	1877.36	8866.94	RPL10A,MIR7111,TEAD3	no
1104	6_macs2_SKNMC.shGFP96.H3K27ac.WCE_peak_12809_lociStitched	11	125972811	125993904	12	10601.3	1742.28	8859.06	CDON	no
1105	8_macs2_SKNMC.shGFP96.H3K27ac.WCE_peak_65085_lociStitched	7	98676990	98706482	16	11634.6	2778.15	8856.45	SMURF1	no
1106	12_macs2_SKNMC.shGFP96.H3K27ac.WCE_peak_32857_lociStitched	19	50167588	50206486	24	11751.1	2897.9	8853.18	BCL2L12,PRMT1,MIR5088,ADM5,CPT1C,IRF3	no
1107	3_macs2_SKNMC.shGFP96.H3K27ac.WCE_peak_51284_lociStitched	4	138223044	138232290	6	9699.05	856.18	8842.87	LOC729307	no
1108	5_macs2_SKNMC.shGFP96.H3K27ac.WCE_peak_63676_lociStitched	7	33018202	33037863	10	10607.1	1767.52	8839.59	FKBP9	no
1109	4_macs2_SKNMC.shGFP96.H3K27ac.WCE_peak_37525_lociStitched	2	178130128	178140505	8	9803.15	968.174	8834.98	NFE2L2	no
1110	16_macs2_SKNMC.shGFP96.H3K27ac.WCE_peak_31205_lociStitched	19	7197820	7214963	32	10032.1	1203.44	8828.65	INSR	no
1111	5_macs2_SKNMC.shGFP96.H3K27ac.WCE_peak_18525_lociStitched	13	64663348	64698280	10	12006.1	3178.81	8827.32	LOC102723968	no
1112	5_macs2_SKNMC.shGFP96.H3K27ac.WCE_peak_36749_lociStitched	2	152185099	152193825	10	9693.71	868.237	8825.48	LOC101929319	no
1113	4_macs2_SKNMC.shGFP96.H3K27ac.WCE_peak_59199_lociStitched	6	50935977	50951010	8	10369.8	1563.43	8806.33	TFAP2B	no
1114	14_macs2_SKNMC.shGFP96.H3K27ac.WCE_peak_65547_lociStitched	7	113720766	113749397	28	11587	2782.93	8804.03	FOXP2	no
1115	8_macs2_SKNMC.shGFP96.H3K27ac.WCE_peak_26893_lociStitched	17	17713638	17740047	16	10104.1	1301.96	8802.12	SREBF1,MIR6777,MIR33B,RAI1	no
1116	9_macs2_SKNMC.shGFP96.H3K27ac.WCE_peak_68276_lociStitched	8	47015148	47034932	18	11142.3	2340.45	8801.9	LINC00293	no
1117	8_macs2_SKNMC.shGFP96.H3K27ac.WCE_peak_37387_lociStitched	2	176229638	176248745	16	10780.2	1979.49	8800.68	ATP5G3	no
1118	6_macs2_SKNMC.shGFP96.H3K27ac.WCE_peak_46285_lociStitched	3	147010896	147030991	12	11321.5	2529.96	8791.56	ZIC4	no
1119	5_macs2_SKNMC.shGFP96.H3K27ac.WCE_peak_14559_lociStitched	12	54555497	54569312	10	10223.1	1434	8789.1	SMUG1	no
1120	5_macs2_SKNMC.shGFP96.H3K27ac.WCE_peak_71758_lociStitched	9	29019674	29025004	10	9226.76	443.989	8782.77	LINGO2	no
1121	9_macs2_SKNMC.shGFP96.H3K27ac.WCE_peak_62622_lociStitched	7	1267899	1293971	18	10587.8	1806.79	8781.05	UNCX	no
1122	8_macs2_SKNMC.shGFP96.H3K27ac.WCE_peak_2778_lociStitched	1	85156132	85176990	16	10769	1989.85	8779.13	SSX2IP	no
1123	6_macs2_SKNMC.shGFP96.H3K27ac.WCE_peak_32991_lociStitched	19	54693314	54713824	12	10316.5	1540.3	8776.23	TSEN34,MBOAT7	no
1124	5_macs2_SKNMC.shGFP96.H3K27ac.WCE_peak_38362_lociStitched	2	202563434	202577361	10	10182	1406.63	8775.4	ALS2,MPP4	no
1125	14_macs2_SKNMC.shGFP96.H3K27ac.WCE_peak_19816_lociStitched	14	23426206	23479128	28	13357.5	4583.05	8774.47	AJUBA,C14orf93,HAUS4,MIR4707	no
1126	12_macs2_SKNMC.shGFP96.H3K27ac.WCE_peak_48858_lociStitched	4	40724611	40749570	24	11221.6	2450.97	8770.59	NSUN7	no
1127	3_macs2_SKNMC.shGFP96.H3K27ac.WCE_peak_13788_lociStitched	12	31055284	31061513	6	9415.13	658.405	8756.73	TSPAN11	no
1128	4_macs2_SKNMC.shGFP96.H3K27ac.WCE_peak_63383_lociStitched	7	23510496	23516478	8	9369.61	614.95	8754.66	IGF2BP3	no
1129	3_macs2_SKNMC.shGFP96.H3K27ac.WCE_peak_69063_lociStitched	8	76858274	76864629	6	9831.18	1079.08	8752.11	HNF4G	no
1130	6_macs2_SKNMC.shGFP96.H3K27ac.WCE_peak_16813_lociStitched	12	122006417	122028596	12	10508.4	1761.01	8747.4	KDM2B	no
1131	12_macs2_SKNMC.shGFP96.H3K27ac.WCE_peak_24895_lociStitched	16	4423995	4445373	24	9957.87	1212.13	8745.74	CORO7	no
1132	5_macs2_SKNMC.shGFP96.H3K27ac.WCE_peak_72465_lociStitched	9	86579636	86595406	10	10135.4	1411.41	8723.96	HNRNPK,MIR7-1	no
1133	3_macs2_SKNMC.shGFP96.H3K27ac.WCE_peak_2681_lociStitched	1	79181685	79198642	6	10398	1678.74	8719.29	IFI44	no
1134	3_macs2_SKNMC.shGFP96.H3K27ac.WCE_peak_72396_lociStitched	9	80364527	80368647	6	9138.16	421.476	8716.68	GNAQ	no
1135	7_macs2_SKNMC.shGFP96.H3K27ac.WCE_peak_19324_lociStitched	13	102202924	102232021	14	11598.1	2883.51	8714.55	ITGBL1	no
1136	9_macs2_SKNMC.shGFP96.H3K27ac.WCE_peak_76478_lociStitched	X	153190221	153216307	18	10009.2	1312.13	8697.07	NAA10,RENBP,HCFC1,ARHGAP4	no
1137	7_macs2_SKNMC.shGFP96.H3K27ac.WCE_peak_62971_lociStitched	7	11190253	11217426	14	11165.4	2472.74	8692.64	PHF14	no
1138	6_macs2_SKNMC.shGFP96.H3K27ac.WCE_peak_72516_lociStitched	9	89254823	89266153	12	10029.3	1336.94	8692.38	ZCCHC6	no
1139	7_macs2_SKNMC.shGFP96.H3K27ac.WCE_peak_32239_lociStitched	19	40649997	40671347	14	10512.7	1823.29	8689.45	MAP3K10	no
1140	5_macs2_SKNMC.shGFP96.H3K27ac.WCE_peak_57567_lociStitched	6	14865765	14881160	10	10102.2	1413.26	8688.94	JARID2	no
1141	13_macs2_SKNMC.shGFP96.H3K27ac.WCE_peak_60929_lociStitched	6	116339113	116359400	26	10668.9	1980.01	8688.92	FRK	no
1142	12_macs2_SKNMC.shGFP96.H3K27ac.WCE_peak_61380_lociStitched	6	131318559	131370847	24	13992.3	5307.23	8685.04	EPB41L2	no
1143	8_macs2_SKNMC.shGFP96.H3K27ac.WCE_peak_3111_lociStitched	1	95253139	95272355	16	10670.6	1994.62	8676.02	LINC01057	no
1144	3_macs2_SKNMC.shGFP96.H3K27ac.WCE_peak_47294_lociStitched	3	179225137	179230296	6	9400.73	724.84	8675.89	ACTL6A	no
1145	10_macs2_SKNMC.shGFP96.H3K27ac.WCE_peak_53890_lociStitched	5	54963695	54977453	20	9920.89	1247.85	8673.04	SLC38A9	no
1146	4_macs2_SKNMC.shGFP96.H3K27ac.WCE_peak_49911_lociStitched	4	87417761	87429643	8	10004.6	1336.72	8667.92	MAPK10	no
1147	9_macs2_SKNMC.shGFP96.H3K27ac.WCE_peak_15564_lociStitched	12	80945237	80987616	18	12472.1	3809.87	8662.27	PTPRQ	no
1148	7_macs2_SKNMC.shGFP96.H3K27ac.WCE_peak_29577_lociStitched	18	10514374	10526078	14	9823.17	1173.91	8649.26	NAPG	no
1149	5_macs2_SKNMC.shGFP96.H3K27ac.WCE_peak_59751_lociStitched	6	72792281	72812837	10	10699.4	2057.66	8641.74	RIMS1	no
1150	8_macs2_SKNMC.shGFP96.H3K27ac.WCE_peak_51478_lociStitched	4	141677749	141699273	16	10587.7	1950.07	8637.58	TBC1D9	no
1151	7_macs2_SKNMC.shGFP96.H3K27ac.WCE_peak_40896_lociStitched	20	47430281	47448612	14	10212.2	1574.63	8637.57	PREX1	no
1152	6_macs2_SKNMC.shGFP96.H3K27ac.WCE_peak_47017_lociStitched	3	171800592	171815502	12	10911.1	2281.23	8629.91	FNDC3B	no
1153	10_macs2_SKNMC.shGFP96.H3K27ac.WCE_peak_43910_lociStitched	3	34302597	34319448	20	9488.8	866.141	8622.66	PDCD6IP	no
1154	6_macs2_SKNMC.shGFP96.H3K27ac.WCE_peak_7344_lociStitched	10	18424784	18448250	12	9843.99	1222.58	8621.41	CACNB2	no
1155	5_macs2_SKNMC.shGFP96.H3K27ac.WCE_peak_37919_lociStitched	2	190067434	190083782	10	10282.9	1664.23	8618.67	COL5A2	no
1156	11_macs2_SKNMC.shGFP96.H3K27ac.WCE_peak_41165_lociStitched	20	52532257	52560629	22	11206.9	2590.36	8616.58	BCAS1	no
1157	5_macs2_SKNMC.shGFP96.H3K27ac.WCE_peak_38726_lociStitched	2	216734889	216763910	10	11428.5	2823.74	8604.73	LINC00607	no
1158	4_macs2_SKNMC.shGFP96.H3K27ac.WCE_peak_74603_lociStitched	X	5656934	5670331	8	9616.37	1016.83	8599.53	NLGN4X	no
1159	3_macs2_SKNMC.shGFP96.H3K27ac.WCE_peak_70257_lociStitched	8	121292368	121306725	6	10911.3	2348.81	8562.51	COL14A1	no
1160	6_macs2_SKNMC.shGFP96.H3K27ac.WCE_peak_46518_lociStitched	3	151986465	152001417	12	10822.3	2274.2	8548.06	MBNL1	no
1161	7_macs2_SKNMC.shGFP96.H3K27ac.WCE_peak_19475_lociStitched	13	110034218	110053105	14	10310.4	1773.49	8536.92	LINC00399	no
1162	13_macs2_SKNMC.shGFP96.H3K27ac.WCE_peak_68284_lociStitched	8	47130113	47182338	26	14790.1	6256.56	8533.57	LINC00293	no
1163	6_macs2_SKNMC.shGFP96.H3K27ac.WCE_peak_68478_lociStitched	8	54912821	54935914	12	12264.7	3736.45	8528.24	TCEA1	no
1164	6_macs2_SKNMC.shGFP96.H3K27ac.WCE_peak_2509_lociStitched	1	72568329	72588140	12	10252.2	1729.5	8522.69	NEGR1	no
1165	7_macs2_SKNMC.shGFP96.H3K27ac.WCE_peak_7536_lociStitched	10	24622098	24651875	14	9969.34	1447.16	8522.18	KIAA1217	no
1166	7_macs2_SKNMC.shGFP96.H3K27ac.WCE_peak_38836_lociStitched	2	219261181	219271744	14	9158.12	642.23	8515.89	CTDSP1,SLC11A1	no
1167	2_macs2_SKNMC.shGFP96.H3K27ac.WCE_peak_46555_lociStitched	3	152374510	152377341	4	8859.33	379.354	8479.98	P2RY1	no
1168	6_macs2_SKNMC.shGFP96.H3K27ac.WCE_peak_6344_lociStitched	1	219272040	219304404	12	11528.1	3048.69	8479.37	LYPLAL1	no
1169	2_macs2_SKNMC.shGFP96.H3K27ac.WCE_peak_28722_lociStitched	17	67264972	67268084	4	8839.95	366.282	8473.66	ABCA5	no
1170	5_macs2_SKNMC.shGFP96.H3K27ac.WCE_peak_11149_lociStitched	11	65618828	65628694	10	9215.83	744.883	8470.95	CFL1,MUS81,SNX32	no
1171	5_macs2_SKNMC.shGFP96.H3K27ac.WCE_peak_31489_lociStitched	19	12833956	12848203	10	9640.94	1181.08	8459.87	C19orf43,TNPO2	no
1172	6_macs2_SKNMC.shGFP96.H3K27ac.WCE_peak_43266_lociStitched	22	43005427	43012970	12	9044.81	587.6	8457.21	RNU12,POLDIP3	no
1173	5_macs2_SKNMC.shGFP96.H3K27ac.WCE_peak_69964_lociStitched	8	110545703	110552325	10	9614.48	1160.17	8454.31	EBAG9	no
1174	8_macs2_SKNMC.shGFP96.H3K27ac.WCE_peak_20361_lociStitched	14	50359414	50387561	16	11171.5	2719	8452.54	ARF6	no
1175	4_macs2_SKNMC.shGFP96.H3K27ac.WCE_peak_15938_lociStitched	12	93561841	93575546	8	9803.19	1356.8	8446.39	LOC102724933	no
1176	15_macs2_SKNMC.shGFP96.H3K27ac.WCE_peak_16174_lociStitched	12	101997656	102044148	30	12404.1	3961.12	8442.95	MYBPC1	no
1177	8_macs2_SKNMC.shGFP96.H3K27ac.WCE_peak_17472_lociStitched	13	30687568	30716963	16	10999.6	2583.82	8415.79	LINC00365	no
1178	4_macs2_SKNMC.shGFP96.H3K27ac.WCE_peak_57082_lociStitched	6	2989944	3002017	8	9575.1	1161.42	8413.67	NQO2	no
1179	9_macs2_SKNMC.shGFP96.H3K27ac.WCE_peak_64954_lociStitched	7	93540358	93560685	18	10456.2	2053.03	8403.18	GNG11,GNGT1	no
1180	9_macs2_SKNMC.shGFP96.H3K27ac.WCE_peak_5128_lociStitched	1	174128284	174167612	18	11983.2	3582.78	8400.46	RABGAP1L,LOC102724601	no
1181	9_macs2_SKNMC.shGFP96.H3K27ac.WCE_peak_57497_lociStitched	6	14141539	14159021	18	10183.3	1786.66	8396.6	CD83	no
1182	8_macs2_SKNMC.shGFP96.H3K27ac.WCE_peak_11199_lociStitched	11	66113066	66141466	16	10527.9	2132.84	8395.04	SLC29A2,B4GAT1	no
1183	4_macs2_SKNMC.shGFP96.H3K27ac.WCE_peak_32894_lociStitched	19	50428080	50434171	8	8898.34	511.644	8386.7	ATF5,IL4I1,NUP62	no
1184	3_macs2_SKNMC.shGFP96.H3K27ac.WCE_peak_43942_lociStitched	3	35034943	35041260	6	8715.56	329.116	8386.45	LOC101928135	no
1185	9_macs2_SKNMC.shGFP96.H3K27ac.WCE_peak_56493_lociStitched	5	154420161	154434148	18	9909.79	1528.78	8381.01	KIF4B	no
1186	5_macs2_SKNMC.shGFP96.H3K27ac.WCE_peak_4085_lociStitched	1	145382597	145399791	10	10060.2	1685.01	8375.2	RNVU1-6	no
1187	3_macs2_SKNMC.shGFP96.H3K27ac.WCE_peak_67843_lociStitched	8	31881176	31885440	6	8956.53	587.579	8368.95	NRG1	no
1188	10_macs2_SKNMC.shGFP96.H3K27ac.WCE_peak_4694_lociStitched	1	161410508	161440686	20	13571	5202.69	8368.36	FCGR2A	no
1189	9_macs2_SKNMC.shGFP96.H3K27ac.WCE_peak_32774_lociStitched	19	49890838	49920980	18	10697.4	2339.02	8358.38	CCDC155,LOC101928295	no
1190	9_macs2_SKNMC.shGFP96.H3K27ac.WCE_peak_31269_lociStitched	19	8410269	8432621	18	9877.35	1522.17	8355.18	ANGPTL4	no
1191	4_macs2_SKNMC.shGFP96.H3K27ac.WCE_peak_58880_lociStitched	6	42408809	42421911	8	9555.29	1201.45	8353.84	TRERF1	no
[truncated: 31,347 more rows]

## Sheet: Suppl_Table_3
Supplementary Table 3
[truncated: 515 more rows]
[truncated: 16 more columns]

## Sheet: Suppl_Table_4
Supplementary Table 4
[truncated: 11 more rows]

## Sheet: Suppl_Table_5
Supplementary Table 5
[truncated: 77 more rows]
